# Supplementary material for: p53-dependent induction of P2X7 on hematopoietic stem and progenitor cells regulates hematopoietic response to genotoxic stress
Source: Cell Death Dis. 2021 Oct 8;12(10):923. doi: 10.1038/s41419-021-04202-9 (PMC8501024; doi:10.1038/s41419-021-04202-9)
Supplement: Supplementary file 2 — Supplemental Table S1 [file 41419_2021_4202_MOESM2_ESM.xlsx]

## Sheet: A. Dysregulated genesFC2FDR0.05
Dysregulated Gene Cluster	Rownumber on heatmap	Gene	Gene Name	FC (WT-IR vs WT)	logFC (WT-IR vs WT)	FDR (WT-IR vs WT)	FC (p53KO vs WT)	logFC (p53KO vs WT)	FDR (p53KO vs WT)	FC (p53KO-IR vs p53KO)	logFC (p53KO-IR vs p53KO)	FDR (p53KO-IR vs p53KO)	WT_Rep1_Normalized_CPM	WT_Rep2_Normalized_CPM	WT_Rep3_Normalized_CPM	WT-IR_Rep1_Normalized_CPM	WT-IR_Rep2_Normalized_CPM	WT-IR_Rep3_Normalized_CPM	p53KO_Rep1_Normalized_CPM	p53KO_Rep2_Normalized_CPM	p53KO_Rep3_Normalized_CPM	p53KO-IR_Rep1_Normalized_CPM	p53KO-IR_Rep2_Normalized_CPM	p53KO-IR_Rep3_Normalized_CPM
A	1	Trim7	tripartite motif-containing 7(Trim7)	9.40295	3.23311	0.0369439	0.434581	-1.2023	1	2.43298	1.28272	1	4.14532	2.51547	2.70415	17.1149	40.6465	30.531	0.429082	3.47846	0.136985	0.546567	6.63146	2.71723
A	2	Il2rg	interleukin 2 receptor, gamma chain(Il2rg)	3.27036	1.70945	0.0244209	0.780262	-0.35797	1	2.65392	1.40812	0.995101	17.0011	18.219	14.9732	41.6396	65.6184	56.9369	12.6831	18.5904	7.86684	17.2234	50.7761	35.948
A	3	Mx2	MX dynamin-like GTPase 2(Mx2)	5.06575	2.34078	0.00689991	0.546911	-0.870621	1	2.20039	1.13776	1	5.96666	5.46026	9.19291	25.6007	36.2226	42.7489	5.76449	4.06713	1.41551	6.76052	8.05034	10.0083
A	4	Ccdc122	coiled-coil domain containing 122(Ccdc122)	6.36432	2.67001	1.61031e-05	0.707999	-0.498182	1	2.13201	1.09222	1	21.4066	10.9749	17.0249	136.873	77.707	100.055	16.2252	12.5046	6.22302	34.9608	15.8602	23.7912
A	5	Sdhaf1	succinate dehydrogenase complex assembly factor 1(Sdhaf1)	3.79641	1.92464	0.0239253	0.885949	-0.174704	1	2.39584	1.26053	1	12.9179	12.4352	9.62983	47.5144	33.3453	52.0388	13.4584	14.226	3.28111	31.7822	15.5175	26.994
A	6	Acot1	acyl-CoA thioesterase 1(Acot1)	3.88594	1.95826	0.0352421	0.598273	-0.741124	1	3.66641	1.87437	0.537669	11.3774	12.1662	11.0764	56.287	29.402	48.9399	11.239	7.63181	1.80689	35.5009	16.233	24.2491
A	7	Nfkbie	nuclear factor of kappa light polypeptide gene enhancer in B cells inhibitor, epsilon(Nfkbie)	3.98566	1.99482	0.00998078	0.972567	-0.0401301	1	2.75615	1.46265	1	9.08304	12.1662	11.8793	65.1242	40.1536	26.8574	15.7192	11.0716	5.40764	20.8086	38.2617	29.7666
A	8	Rsad2	radical S-adenosyl methionine domain containing 2(Rsad2)	4.10196	2.03631	0.0121228	1.14931	0.200771	1	1.48323	0.568746	1	8.8465	9.70511	9.34347	66.5517	24.7378	23.2523	13.3874	10.2927	8.37564	11.2307	20.7722	15.5595
A	9	Itm2a	integral membrane protein 2A(Itm2a)	5.70861	2.51314	0.0132383	0.749252	-0.416478	1	1.63062	0.705422	1	4.68344	12.2327	11.5192	52.0191	51.016	59.4168	10.3157	9.44239	1.51988	20.8086	7.84593	6.10455
A	10	Bax	BCL2-associated X protein(Bax)	4.47725	2.16261	0.00403025	0.532054	-0.910356	1	2.10457	1.07353	1	12.4212	22.6483	27.378	103.615	86.4777	89.6023	10.7418	18.8967	3.54856	28.7468	17.724	23.4653
A	11	Slc19a2	solute carrier family 19 (thiamine transporter), member 2(Slc19a2)	10.8632	3.44137	0.000185823	0.803097	-0.316354	1	1.33437	0.416154	1	1.82134	9.2516	7.95893	61.3512	60.4953	85.1557	3.03612	9.97159	2.25699	9.73411	7.64151	3.02461
A	12	Kank3	KN motif and ankyrin repeat domains 3(Kank3)	10.3782	3.37548	2.20004e-06	0.696532	-0.521739	1	1.60945	0.686566	1	5.77743	8.97043	15.8381	82.9278	127.657	107.108	6.49837	11.363	3.4181	17.0347	12.0244	5.24389
A	13	Ddit4l	DNA-damage-inducible transcript 4-like(Ddit4l)	13.4148	3.74575	1.03393e-06	0.929275	-0.105822	1	1.52832	0.611944	1	2.25302	3.51319	3.96765	38.4189	36.2596	56.2494	3.29653	4.03145	1.70252	7.09887	4.22658	2.52051
A	14	Cd55	CD55 molecule, decay accelerating factor for complement(Cd55)	6.30399	2.65627	1.9808e-06	0.934861	-0.0971768	1	1.5346	0.617862	1	13.7694	39.794	31.1803	181.453	180.109	172.781	26.899	33.8095	18.4929	40.01	32.1533	49.4204
A	15	Aaas	achalasia, adrenocortical insufficiency, alacrimia(Aaas)	2.77996	1.47507	0.0155112	0.811038	-0.302158	1	1.1649	0.220207	1	23.1511	36.6013	23.7587	77.591	86.2004	68.3955	22.04	29.2399	16.4251	25.4382	27.5599	25.8936
A	16	Dcxr	dicarbonyl L-xylulose reductase(Dcxr)	13.1865	3.72099	6.61153e-06	0.700818	-0.512888	1	1.66329	0.734044	1	6.40425	4.88581	6.75446	93.7519	81.3977	63.1588	2.97694	7.94398	1.70252	12.7858	5.97613	2.29305
A	17	Plod2	procollagen lysine, 2-oxoglutarate 5-dioxygenase 2(Plod2)	5.4469	2.44544	0.000340353	0.696361	-0.522092	1	1.17355	0.230873	1	12.0871	7.10499	10.976	52.2091	57.4177	54.8334	5.13715	10.2927	5.56419	9.40226	10.4793	4.77053
A	18	Homer3	homer scaffolding protein 3(Homer3)	2.97646	1.5736	0.036202	0.665962	-0.586488	1	1.44794	0.534004	1	26.9712	10.8842	26.5219	63.0978	68.7422	59.8443	11.529	17.541	13.7963	29.6122	16.0706	16.414
A	19	Matn1	matrilin 1, cartilage matrix protein(Matn1)	17.2673	4.10997	0.0154226	0.536245	-0.899035	1	1.70586	0.770497	1	0.431681	0.163264	3.12335	30.1914	24.5838	9.92959	0.349184	1.45085	0.176123	1.86093	0.126256	1.42009
A	20	Epha2	Eph receptor A2(Epha2)	6.17821	2.62719	0.0125075	0.216862	-2.20515	1	1.09142	0.126202	1	9.83404	3.82762	3.22667	38.7812	40.6465	25.0651	1.47367	1.71842	0.437047	0.474993	1.56919	1.92419
A	21	Perp	PERP, TP53 apoptosis effector(Perp)	6.13336	2.61668	0.0375403	0.41748	-1.26022	1	0.950218	-0.0736699	1	6.90098	4.34765	4.91824	25.7585	28.4408	45.109	3.11898	3.37738	0.221785	0.611635	2.51911	3.25822
A	22	Phlda3	pleckstrin homology like domain, family A, member 3(Phlda3)	27.8591	4.80007	1.49539e-05	0.380719	-1.3932	1	0.265412	-1.91369	1	1.0112	1.72334	5.57361	63.9479	93.6033	74.7096	0.0532653	2.14059	0.95237	0.611635	0.126256	0.0860662
A	23	C77370	expressed sequence C77370(C77370)	9.01606	3.1725	0.00218568	1.11477	0.156743	1	0.351843	-1.507	1	1.68237	4.22671	4.20382	24.3059	34.0908	32.9937	0.98245	3.31197	6.99927	2.03661	1.17539	0.743858
A	24	Plxna1	plexin A1(Plxna1)	7.86675	2.97577	4.47572e-05	1.02219	0.031667	1	1.02454	0.0349819	1	12.5128	19.8758	11.8085	70.5758	156.116	121.146	7.33878	21.2335	16.6078	19.3446	21.8033	5.13938
A	25	Sesn2	sestrin 2(Sesn2)	15.9272	3.99342	6.57317e-05	1.07473	0.103981	1	0.479187	-1.06134	1	7.57511	3.99693	1.38159	45.0397	81.9892	79.7035	1.63347	7.47126	4.82056	1.79586	4.2837	0.571725
A	26	Mmp2	matrix metallopeptidase 2(Mmp2)	9.06883	3.18092	0.0145024	0.728905	-0.456197	1	1.90038	0.926285	1	3.67816	2.62431	2.41484	25.2097	27.0483	27.0285	1.63347	3.37738	1.33071	8.33515	3.55321	0.209018
A	27	Scn1b	sodium channel, voltage-gated, type I, beta(Scn1b)	12.6051	3.65594	0.0152612	1.22187	0.289095	1	0.877641	-0.188298	1	0.591344	0.45351	1.48787	15.5404	8.64438	8.0928	0.517857	1.45085	1.13502	1.86093	0.859745	0.00614758
A	28	Lrdd	p53 induced death domain protein 1	7.08825	2.82543	0.000139592	1.56446	0.645662	1	1.06221	0.0870675	1	4.84902	12.6318	3.40675	50.3119	51.1762	46.6927	6.72327	12.3679	13.6006	13.5861	12.8842	8.25006
A	29	Klhl22	kelch-like 22(Klhl22)	3.31141	1.72744	0.0065741	1.33853	0.420647	1	1.08093	0.112276	1	18.6391	34.9989	12.5997	59.5723	85.8954	73.8956	28.5325	30.5064	29.6213	26.5801	36.1394	33.1109
A	30	Ptpdc1	protein tyrosine phosphatase domain containing 1(Ptpdc1)	4.78271	2.25783	0.0439004	1.22821	0.296563	1	1.30555	0.384657	1	3.8733	9.11253	1.99564	16.3546	30.662	24.7094	6.26755	9.32941	2.79188	10.6971	8.64254	4.69675
A	31	Trio	triple functional domain (PTPRF interacting)(Trio)	2.54883	1.34984	0.0355952	0.955129	-0.0662323	1	1.56493	0.646094	1	40.779	63.3886	38.1296	90.5599	163.972	108.155	41.7955	54.2343	39.8691	66.0501	83.1818	63.4615
A	32	Tubb6	tubulin, beta 6 class V(Tubb6)	12.1534	3.60329	0.00126466	1.70199	0.767225	1	1.07526	0.10469	1	0.508555	3.99693	1.77718	12.9474	26.654	37.0196	5.76449	3.79361	1.13502	4.3335	3.47505	3.70699
A	33	Thyn1	thymocyte nuclear protein 1(Thyn1)	2.89725	1.53469	0.0443983	0.939136	-0.0905938	1	1.20273	0.266312	1	11.6199	22.7843	29.5242	70.4467	61.0097	53.8175	28.0116	19.631	12.3743	30.559	22.1369	19.5247
A	34	Ppp1r3b	protein phosphatase 1, regulatory (inhibitor) subunit 3B(Ppp1r3b)	3.99076	1.99666	0.0223859	1.26603	0.340315	1	0.970568	-0.0430987	1	4.51786	9.55999	11.2092	28.5595	27.1716	45.2698	15.4765	8.47912	8.05601	15.0404	7.37096	8.67732
A	35	Sytl1	synaptotagmin-like 1(Sytl1)	5.60983	2.48796	0.0145024	1.87431	0.906363	1	0.661556	-0.596065	1	2.68766	4.48068	3.18829	24.7686	15.6683	17.7932	11.4698	5.35743	2.58966	5.77475	3.47505	3.60248
A	36	Ablim1	actin-binding LIM protein 1(Ablim1)	3.42011	1.77404	0.0156849	1.05949	0.0833681	1	1.16115	0.21555	1	17.7255	21.8229	13.3377	62.5706	47.6766	70.7009	25.6916	14.2825	16.05	35.5009	12.6797	16.9059
A	37	Map3k8	mitogen-activated protein kinase kinase kinase 8(Map3k8)	4.14808	2.05245	0.0270081	1.29249	0.370149	1	1.55508	0.636987	1	5.52611	7.10499	6.68361	31.4539	27.3965	21.3573	9.66174	6.16015	9.15188	21.9831	4.88792	11.9939
A	38	Tmem5	transmembrane protein 5(Tmem5)	4.62664	2.20997	0.000139467	1.2991	0.377511	1	1.29309	0.37082	1	19.0413	18.5576	19.7674	132.53	60.9481	72.0759	28.5916	24.8309	21.1022	38.507	19.4375	38.4531
A	39	F11r	F11 receptor(F11r)	5.05659	2.33817	0.000139592	1.13594	0.183891	1	1.5479	0.630314	1	11.0936	13.8139	6.81941	61.1719	38.0094	61.3664	10.3631	12.0825	13.6006	21.9831	16.0706	17.7542
A	40	Tnip3	TNFAIP3 interacting protein 3(Tnip3)	11.6216	3.53874	6.49199e-14	1.06725	0.0938971	1	2.13944	1.09724	1	11.3301	15.6914	16.3016	201.592	140.356	161.846	16.3347	13.0041	16.9046	40.7974	27.0068	31.1621
A	41	Mx1	MX dynamin-like GTPase 1(Mx1)	11.7883	3.55928	4.64158e-11	0.944535	-0.0823242	1	2.78661	1.47851	0.458012	6.52252	7.81851	5.70646	100.308	77.3805	58.9277	7.59327	5.28607	6.05016	20.1644	13.1246	19.5247
A	42	Wbscr27	Williams Beuren syndrome chromosome region 27 (human)(Wbscr27)	7.86989	2.97634	6.92094e-07	1.4997	0.584678	1	2.14463	1.10073	1	5.25704	8.84647	6.61866	50.814	53.2711	59.1671	10.2269	12.4749	8.37564	30.9234	13.8641	21.9284
A	43	Lcp2	lymphocyte cytosolic protein 2(Lcp2)	2.40069	1.26345	0.0369439	1.20606	0.270298	1	1.2917	0.369272	1	34.5699	34.7933	26.8761	65.9563	72.5962	92.5234	43.1952	37.6863	35.1855	54.5331	41.872	53.5424
A	44	Tex15	testis expressed gene 15(Tex15)	8.05655	3.01016	0.0119336	0.707365	-0.499474	1	1.67408	0.743367	1	1.47245	2.88432	6.03414	36.5037	22.8771	24.5486	3.61612	0.606501	3.12456	7.09887	3.90192	1.31866
A	45	Rarg	retinoic acid receptor, gamma(Rarg)	4.05584	2.02	0.0376588	1.02868	0.0407974	1	1.2251	0.292902	1	6.52252	6.19495	4.32191	23.3376	24.9843	20.8682	5.91245	6.05015	5.56419	9.40226	9.50529	2.57584
A	46	Pmaip1	phorbol-12-myristate-13-acetate-induced protein 1(Pmaip1)	77.9079	6.2837	1.46632e-10	1.79016	0.840089	1	1.7336	0.793772	1	2.25302	1.8352	1.48787	194.562	115.692	126.359	5.84735	3.09791	1.04369	9.26562	7.61746	0.485659
A	47	Trafd1	TRAF type zinc finger domain containing 1(Trafd1)	2.74806	1.45841	0.0308516	1.01484	0.0212585	1	1.00757	0.010878	1	36.0838	32.3262	34.3952	106.14	108.415	68.0055	40.4402	36.7825	27.0969	36.2687	49.4353	19.4141
A	48	Baiap2	brain-specific angiogenesis inhibitor 1-associated protein 2(Baiap2)	5.48397	2.45522	0.00346162	0.951687	-0.0714406	1	0.946565	-0.0792264	1	7.64607	6.40356	9.76267	40.8506	58.9765	30.8799	9.8896	7.49207	5.27065	6.61737	12.1086	2.71723
A	49	Ikbke	inhibitor of kappaB kinase epsilon(Ikbke)	4.7668	2.25302	0.00108958	1.10692	0.146555	1	0.920699	-0.119199	1	11.1587	15.3044	14.3532	60.9567	78.8623	54.8334	17.835	12.35	14.9966	16.833	19.5216	5.24389
A	50	Commd3	COMM domain containing 3(Commd3)	2.9225	1.54721	0.00742921	0.865629	-0.208179	1	0.852335	-0.230507	1	36.6929	51.3252	64.0729	144.695	168.605	131.229	49.445	47.1406	35.0518	46.6534	37.7206	27.8424
A	51	Cby1	chibby homolog 1 (Drosophila)(Cby1)	4.79389	2.2612	2.97771e-06	1.15173	0.203799	1	0.862554	-0.213314	1	26.6696	25.1849	32.8365	135.126	135.71	135.279	33.4062	35.8609	28.271	35.7026	28.1732	20.2717
A	52	Prrg4	proline rich Gla (G-carboxyglutamic acid) 4 (transmembrane)(Prrg4)	16.917	4.0804	3.7199e-13	0.716567	-0.480826	1	1.64193	0.715397	1	15.4814	9.74744	10.3915	177.824	199.425	225.822	12.6831	7.40883	5.40764	21.6154	9.09646	11.2255
A	53	Ccng1	cyclin G1(Ccng1)	14.0044	3.80781	2.3896e-16	0.728292	-0.457412	1	1.15856	0.212336	1	79.311	90.1034	91.9882	1079.63	1424.44	1157.05	73.7133	67.8925	48.747	86.4683	57.5157	76.5866
A	54	Ei24	etoposide induced 2.4 mRNA(Ei24)	5.31301	2.40953	6.90563e-08	0.831719	-0.265832	1	1.05776	0.0810074	1	35.5131	33.7593	42.3276	179.466	201.673	211.918	30.1837	36.3663	26.2554	34.2711	32.6252	31.2851
A	55	Cep170b	centrosomal protein 170B(Cep170b)	11.8647	3.5686	3.01072e-13	0.706417	-0.501408	1	1.29616	0.374246	1	15.783	12.9522	12.5997	121.053	199.283	170.38	10.8188	10.4948	7.86684	10.8793	16.9484	10.0083
A	56	Arl13b	ADP-ribosylation factor-like 13B(Arl13b)	3.41237	1.77077	0.00319765	0.847499	-0.238716	1	1.08875	0.122673	1	23.018	23.3527	21.1963	59.5723	80.2208	90.8268	23.7859	22.5476	10.9001	21.2315	20.6158	20.496
A	57	Ldhb	lactate dehydrogenase B(Ldhb)	3.54414	1.82543	0.0127593	0.876963	-0.189412	1	0.920908	-0.118871	1	21.4066	15.247	16.8802	75.4678	48.7055	65.6523	21.9039	18.1831	6.83293	18.3068	13.816	11.1148
A	58	Ddit4	DNA-damage-inducible transcript 4(Ddit4)	9.76643	3.28783	0.00101553	1.05776	0.0810151	1	0.607113	-0.719964	1	7.8353	2.88432	4.07393	56.8394	40.5386	47.3768	8.54021	6.05015	1.04369	5.28999	2.89187	1.31866
A	59	Mapkapk3	mitogen-activated protein kinase-activated protein kinase 3(Mapkapk3)	2.45692	1.29685	0.0369439	1.04563	0.0643756	1	0.772184	-0.372983	1	59.6074	44.6858	35.9303	120.156	112.648	111.76	59.3642	46.876	40.3714	46.4615	36.0131	30.7502
A	60	Arap2	ArfGAP with RhoGAP domain, ankyrin repeat and PH domain 2(Arap2)	5.52196	2.46518	0.000109257	1.03254	0.0462029	1	0.991547	-0.0122466	1	51.234	28.556	24.7978	192.618	202.394	182.652	52.8422	27.0071	28.1341	60.4478	20.0627	26.5944
A	61	Itm2c	integral membrane protein 2C(Itm2c)	2.82749	1.49952	0.0123203	0.963203	-0.0540879	1	1.00771	0.0110857	1	35.7349	23.0806	23.0856	82.4651	62.5716	86.6128	24.4665	28.1666	26.2554	33.217	24.0127	22.2788
A	62	Fat1	FAT atypical cadherin 1(Fat1)	19.4644	4.28276	6.76642e-07	1.31627	0.396456	1	1.55122	0.633402	1	13.1249	4.81325	15.109	133.089	265.111	245.62	7.13755	8.40182	27.9971	39.7075	6.68256	21.1385
A	63	9230114K14Rik	RIKEN cDNA 9230114K14 gene(9230114K14Rik)	9.84329	3.29914	1.45196e-08	1.62598	0.701309	1	0.963523	-0.0536088	1	9.77491	6.98405	6.41201	72.6918	75.9418	79.7035	9.66174	9.93889	18.1146	16.1823	7.46114	12.6886
A	64	Mab21l3	mab-21-like 3 (C. elegans)(Mab21l3)	10.3581	3.37269	0.000482516	0.834391	-0.261205	1	1.33847	0.420587	1	3.05133	1.26983	1.48787	20.6656	22.4766	17.3075	0.757551	2.14059	1.9504	2.52462	1.17539	2.79715
A	65	Glipr2	GLI pathogenesis-related 2(Glipr2)	3.79505	1.92412	0.000482516	0.799198	-0.323375	1	1.58501	0.66449	1	21.9152	18.9688	26.2739	86.5645	68.5697	99.8363	12.1563	20.2108	21.3142	32.768	22.9185	29.4039
A	66	Fam212b	family with sequence similarity 212, member B(Fam212b)	18.5139	4.21054	4.64158e-11	0.597264	-0.743559	1	3.23722	1.69475	0.511599	6.26824	6.98405	8.49621	118.212	154.952	129.981	3.50072	5.54176	3.93342	27.6082	7.13949	7.35866
A	67	Cers4	ceramide synthase 4(Cers4)	2.76006	1.4647	0.015449	0.93989	-0.0894361	1	1.10512	0.144206	1	47.4612	48.7946	31.1803	91.8224	120.19	139.753	37.8066	38.5634	43.4079	55.1317	47.0275	30.2154
A	68	Atxn1	ataxin 1(Atxn1)	3.14618	1.6536	0.00321758	1.0218	0.0311164	1	1.1149	0.156909	1	27.3408	27.1592	21.5682	79.7429	81.2467	78.3901	22.6141	26.1509	28.969	37.9019	29.1532	19.6169
A	69	Plk2	polo-like kinase 2(Plk2)	31.6914	4.98602	6.43947e-11	1.31693	0.397178	1	1.28722	0.364257	1	9.26635	5.75051	3.76691	202.94	163.276	229.957	7.20562	6.83206	10.7174	21.6154	7.882	2.38526
A	70	Cdkn1a	cyclin-dependent kinase inhibitor 1A (P21)(Cdkn1a)	37.2452	5.21898	6.38921e-08	0.912301	-0.132418	1	4.32745	2.11352	0.986804	1.82134	1.48751	0.52843	41.6396	60.7633	41.5038	2.01816	0.606501	0.86757	9.93582	3.7937	1.51231
A	71	Kif1c	kinesin family member 1C(Kif1c)	2.44486	1.28975	0.0415305	1.02007	0.0286705	1	1.31959	0.400092	1	33.1566	35.5491	41.2943	80.1733	108.095	80.6886	34.587	37.7577	39.8691	66.5674	45.9543	35.573
A	72	AI414108	immunoglobulin superfamily, member 9B	17.2216	4.10615	2.25532e-05	1.04287	0.0605659	1	3.28442	1.71564	1	1.68237	1.26983	2.41484	15.0706	50.0056	27.8152	1.89388	1.34976	2.36136	12.1611	3.73358	2.57584
A	73	Prosc	proline synthetase co-transcribed(Prosc)	4.08478	2.03026	3.41786e-05	1.04035	0.0570705	1	1.4925	0.577735	1	23.9908	25.3784	30.2297	78.9431	122.334	123.937	28.3608	26.7812	27.6709	47.4798	36.9991	39.1417
A	74	Pdrg1	p53 and DNA damage regulated 1(Pdrg1)	2.48736	1.31462	0.0274611	0.993493	-0.00941847	1	1.40589	0.491481	1	94.1685	78.3	89.78	147.528	287.094	217.692	92.3088	86.7178	81.5124	139.778	108.493	118.043
A	75	Dennd2c	DENN/MADD domain containing 2C(Dennd2c)	9.46271	3.24225	1.22371e-05	1.76411	0.818938	1	0.925631	-0.111491	1	5.18017	4.63789	6.90797	26.1028	59.2661	73.1431	12.2274	6.24934	11.0566	14.8354	7.37096	5.13938
A	76	Pros1	protein S (alpha)(Pros1)	6.11234	2.61173	2.20788e-05	1.34218	0.424581	1	0.421775	-1.24545	1	8.80511	13.3513	14.247	57.0258	76.2221	89.3937	10.8957	11.8952	26.1054	5.77475	7.96617	6.84841
A	77	Tmem43	transmembrane protein 43(Tmem43)	2.40283	1.26474	0.0421898	1.14033	0.18945	1	0.825642	-0.276412	1	36.9885	24.8765	34.6166	74.607	86.1111	71.1489	34.587	30.4678	44.9897	34.0564	29.3215	27.4674
A	78	Ercc5	excision repair cross-complementing rodent repair deficiency, complementation group 5(Ercc5)	10.6092	3.40724	6.38602e-11	1.3729	0.457229	1	0.90629	-0.141955	1	15.6529	29.454	16.2367	169.704	245.85	235.444	18.7553	28.8921	36.5912	21.0266	33.1272	22.162
A	79	Tmbim1	transmembrane BAX inhibitor motif containing 1(Tmbim1)	4.02927	2.01052	0.000664002	1.2563	0.329183	1	1.01079	0.0154813	1	11.475	13.8139	9.93685	42.296	45.8959	53.8175	14.281	15.989	13.9855	14.8354	13.9483	15.953
A	80	Zfp365	zinc finger protein 365(Zfp365)	60.8738	5.92775	3.77211e-24	2.35174	1.23373	1	0.694705	-0.525529	1	1.22999	1.93195	1.38159	94.7992	88.0827	95.2461	3.95939	3.09791	3.65945	3.06468	2.08623	2.29305
A	81	Ppm1d	protein phosphatase 1D magnesium-dependent, delta isoform(Ppm1d)	2.72919	1.44847	0.015449	1.16484	0.220131	1	0.780394	-0.357725	1	19.4522	19.9968	22.7225	54.6946	49.4449	65.5975	24.2239	23.5257	24.6768	18.772	17.7631	19.9796
A	82	Ak1	adenylate kinase 1(Ak1)	18.8107	4.23348	5.84956e-16	1.4538	0.539825	1	0.513735	-0.960904	1	7.0843	5.38165	5.34925	125.496	116.406	93.7411	10.5169	9.32941	6.05016	3.84549	4.01615	5.43446
A	83	Rap2b	RAP2B, member of RAS oncogene family(Rap2b)	4.90914	2.29547	3.66109e-06	1.17235	0.2294	1	0.782273	-0.354257	1	34.2506	26.0194	25.7337	117.889	132.737	171.693	39.6501	29.9445	31.2325	19.3446	33.1092	26.4039
A	84	Mdm2	transformed mouse 3T3 cell double minute 2(Mdm2)	9.9961	3.32137	9.20248e-14	1.03771	0.053404	1	1.00787	0.0113131	1	72.2563	73.2993	85.7267	706.066	843.613	762.495	91.6874	67.827	80.4916	82.574	65.01	94.3162
A	85	Fbxl20	F-box and leucine-rich repeat protein 20(Fbxl20)	2.74885	1.45883	0.0063846	0.935956	-0.095488	1	0.994395	-0.00810942	1	37.4084	37.7078	34.9	89.3979	110.325	102.73	33.2968	30.1853	39.4973	38.1003	31.4138	32.8834
A	86	Rnf169	ring finger protein 169(Rnf169)	5.13084	2.3592	3.00637e-06	0.870784	-0.199614	1	1.11939	0.162713	1	75.689	53.0728	57.4513	192.618	342.534	420.385	58.2013	46.0733	57.8793	68.5942	54.6239	58.3006
A	87	Snx20	sorting nexin 20(Snx20)	4.82562	2.27071	0.000481617	0.979963	-0.0292005	1	1.12691	0.172374	1	11.5401	7.4557	8.49621	34.1294	47.8121	50.8314	7.08429	8.81211	11.0566	11.2307	9.23474	9.90376
A	88	9030617O03Rik	RIKEN cDNA 9030617O03 gene(9030617O03Rik)	12.0141	3.58665	1.53629e-06	0.901974	-0.148842	1	1.27697	0.35272	1	5.18017	6.64543	3.18829	43.892	81.7889	54.9599	5.64317	2.62817	5.27065	4.99719	2.72653	9.57179
A	89	Trp53inp1	transformation related protein 53 inducible nuclear protein 1(Trp53inp1)	17.6251	4.13956	4.81806e-13	0.536807	-0.897525	1	1.22129	0.288408	1	55.2551	22.2885	35.1893	638.768	669.499	679.207	29.1065	14.782	16.6078	16.6313	19.197	38.0658
A	90	Abcb1b	ATP-binding cassette, sub-family B (MDR/TAP), member 1B(Abcb1b)	4.1319	2.04681	7.7925e-05	0.77421	-0.369204	1	1.12065	0.16433	1	41.9913	36.8008	34.6166	160.87	147.01	160.809	31.2135	28.3093	28.271	19.5658	32.8567	45.9532
A	91	Notch3	notch 3(Notch3)	13.2386	3.72668	0.00114535	1.07752	0.10772	1	0.900183	-0.15171	1	4.21037	4.09671	1.09229	15.0706	67.1156	42.5573	2.59816	2.71736	4.82056	4.99719	0.420854	3.70699
A	92	Birc3	baculoviral IAP repeat-containing 3(Birc3)	2.93649	1.55409	0.0154226	1.09269	0.127882	1	1.61217	0.689007	1	21.5959	29.3693	21.0191	76.3824	73.8592	61.1852	32.0184	24.5633	22.0643	23.4829	48.0315	55.2914
A	93	Parp14	poly (ADP-ribose) polymerase family, member 14(Parp14)	2.87336	1.52274	0.0100047	1.21886	0.285535	1	1.34893	0.431814	1	94.7924	87.8449	63.3408	218.255	267.994	220.572	93.1196	103.284	103.417	82.2194	182.056	140.146
A	94	Stat1	signal transducer and activator of transcription 1(Stat1)	2.5977	1.37724	0.0248228	1.24207	0.312741	1	1.24527	0.316457	1	116.56	89.4866	67.4058	266.092	275.234	169.06	111.129	134.495	94.0172	118.397	162.372	142.187
A	95	Tgtp2	T cell specific GTPase 2(Tgtp2)	2.77569	1.47285	0.00924299	1.13855	0.187199	1	1.44678	0.532847	1	304.376	231.943	195.862	651.415	789.3	591.63	339.259	285.008	209.345	403.126	424.846	378.119
A	96	Plxnb2	plexin B2(Plxnb2)	2.7655	1.46754	0.0256982	0.821046	-0.284465	1	1.33214	0.413742	1	31.9326	22.9899	21.0191	61.4947	80.1654	68.3955	27.2245	18.8967	16.2131	18.9802	28.8225	35.2502
A	97	Icam1	intercellular adhesion molecule 1(Icam1)	5.23	2.38681	0.000659464	0.813851	-0.297164	1	1.66291	0.733709	1	24.9015	8.01201	8.49621	68.0652	79.8204	68.8196	16.7372	9.25806	7.69071	15.2453	21.0968	19.7092
A	98	Gm12250	predicted gene 12250(Gm12250)	2.87999	1.52606	0.0462864	1.20432	0.268214	1	1.41024	0.495944	1	45.0308	15.3952	22.324	85.6177	68.6683	84.1091	44.5594	21.7686	33.3395	30.1979	54.2181	56.1397
A	99	Ptpn14	protein tyrosine phosphatase, non-receptor type 14(Ptpn14)	3.97217	1.98993	0.00153647	1.42512	0.511082	1	0.955169	-0.0661724	1	15.7238	29.3088	22.5218	72.473	118.156	77.7539	16.9976	30.8424	48.4665	29.2934	30.6322	32.0351
A	100	P2rx7	purinergic receptor P2X, ligand-gated ion channel, 7(P2rx7)	6.79529	2.76453	0.00261348	1.79876	0.847005	1	0.913192	-0.13101	1	2.01057	5.1942	3.22667	22.4266	23.216	25.3866	3.74041	5.03634	10.0195	8.54337	3.47505	5.13938
A	101	Cald1	caldesmon 1(Cald1)	14.0353	3.81099	9.05798e-06	3.31334	1.72828	1	0.772313	-0.372742	1	1.77994	2.21918	1.84213	19.8048	39.5682	22.9513	4.62225	3.09791	11.7155	4.87031	3.85382	6.26439
A	102	Igtp	interferon gamma induced GTPase(Igtp)	4.94493	2.30595	2.01577e-06	1.62556	0.700936	1	1.64375	0.71699	1	25.4219	22.7843	20.0685	133.146	97.7006	106.896	32.8706	29.6859	48.4665	61.9573	66.5731	53.9451
A	103	Gimap8	GTPase, IMAP family member 8(Gimap8)	2.78947	1.47999	0.00915758	1.10932	0.149673	1	1.72722	0.78845	1	33.1566	32.8039	27.6407	80.3957	84.3305	96.4193	30.1127	29.6264	44.1156	54.5331	50.5356	74.2966
A	104	Sdc1	syndecan 1(Sdc1)	6.0777	2.60353	0.00423459	1.76817	0.822255	1	1.43225	0.518283	1	7.14934	3.26527	2.59787	32.6087	21.4169	25.2225	4.54531	7.12342	11.3763	7.39493	7.84593	17.7542
A	105	Arhgef5	Rho guanine nucleotide exchange factor (GEF) 5(Arhgef5)	2.69795	1.43186	0.0429975	1.13591	0.183845	1	1.16947	0.225857	1	24.73	23.1653	16.774	75.0446	45.6803	53.8175	23.999	17.541	31.937	34.6322	31.017	20.2717
A	106	Erich1	glutamate rich 1(Erich1)	3.81103	1.93018	0.00464965	1.40132	0.486791	1	0.866063	-0.207457	1	19.8514	17.0822	16.6146	92.3245	51.5644	60.289	19.3116	17.541	38.222	31.1804	20.3453	13.4817
A	107	Yeats2	YEATS domain containing 2(Yeats2)	2.70245	1.43427	0.00755673	1.27972	0.355829	1	1.02891	0.0411134	1	57.5436	44.0026	39.0979	116.856	136.067	127.2	64.457	51.1007	64.4415	64.0818	64.4087	56.7084
A	108	Rhbdf2	rhomboid 5 homolog 2(Rhbdf2)	4.65805	2.21972	0.00984861	1.42419	0.510145	1	0.936782	-0.0942147	1	5.38123	5.12466	2.86356	19.5538	21.46	21.3573	5.76449	5.23851	8.05601	5.28999	7.22066	5.32996
A	109	Muc13	mucin 13, epithelial transmembrane(Muc13)	2.77645	1.47324	0.0091545	1.19947	0.262402	1	0.933376	-0.0994696	1	441.816	313.895	238.738	824.264	1042.11	894.71	347.089	402.235	443.508	352.634	410.664	350.05
A	110	Abhd4	abhydrolase domain containing 4(Abhd4)	4.51849	2.17584	4.47572e-05	1.09249	0.127621	1	0.925288	-0.112025	1	28.8723	26.742	14.0521	89.5987	114.333	110.932	28.4614	23.6268	24.018	26.3393	26.7423	17.3423
A	111	Notch1	notch 1(Notch1)	5.02191	2.32824	0.00055712	1.02852	0.0405676	1	1.00807	0.0116002	1	41.0481	27.4011	10.0136	108.342	139.21	146.584	34.6639	17.7669	28.271	36.6656	25.7924	18.9038
A	112	Lama5	laminin, alpha 5(Lama5)	4.4175	2.14323	0.0416518	1.32353	0.404393	1	0.723632	-0.466671	1	4.92589	5.89261	1.54101	16.8926	15.5882	22.2056	5.42715	4.27524	6.66659	4.99719	3.03015	3.8115
A	113	Adamts6	a disintegrin-like and metallopeptidase (reprolysin type) with thrombospondin type 1 motif, 6(Adamts6)	6.45966	2.69146	0.0242459	0.77125	-0.374729	1	1.16686	0.222634	1	4.21037	9.19113	4.51085	31.8376	47.7382	36.2637	1.10674	8.34236	4.35742	1.1517	9.4091	5.54205
A	114	Pik3r3	phosphatidylinositol 3 kinase, regulatory subunit, polypeptide 3 (p55)(Pik3r3)	7.93815	2.9888	0.00421765	0.596778	-0.744733	1	1.21644	0.282664	1	2.01057	3.91228	2.34694	21.2753	23.521	21.029	0.429082	2.5479	1.9504	1.10615	3.03015	1.85042
A	115	Fas	Fas (TNF receptor superfamily member 6)(Fas)	18.5525	4.21354	4.36326e-05	0.610972	-0.710823	1	0.92331	-0.115113	1	3.09864	3.36202	4.61712	65.1242	61.5088	79.3957	0.517857	4.16821	2.07108	0.611635	4.94203	0.670087
A	116	Tnfsf4	tumor necrosis factor (ligand) superfamily, member 4(Tnfsf4)	42.7263	5.41705	0.00132348	0.710541	-0.49301	1	1.28945	0.366753	1	1.22999	3.17759	0.52843	73.8933	64.3923	73.7074	0.25449	3.01467	0.221785	0.0227736	4.16646	0.319674
A	117	Tef	thyrotroph embryonic factor(Tef)	3.71431	1.89309	0.00352986	1.14188	0.191411	1	0.758749	-0.398305	1	18.2755	16.7557	9.48222	49.0924	66.6474	49.6514	14.281	21.2097	15.3358	10.1082	14.4654	13.9796
A	118	Rbl2	retinoblastoma-like 2(Rbl2)	3.33375	1.73714	0.00150325	1.07273	0.101283	1	0.809815	-0.304335	1	74.3319	59.4279	42.5637	151.266	234.834	201.759	62.3027	64.087	62.7586	37.313	65.527	50.3149
A	119	Gne	glucosamine (UDP-N-acetyl)-2-epimerase/N-acetylmannosamine kinase(Gne)	2.9183	1.54513	0.0341592	1.08707	0.120443	1	0.761395	-0.393284	1	35.451	52.5437	28.3611	87.0057	145.063	107.512	31.6337	49.6826	45.1723	18.4629	51.0887	26.7266
A	120	Lpin1	lipin 1(Lpin1)	4.26881	2.09383	0.0047398	1.17144	0.228285	1	0.8628	-0.212901	1	28.1361	52.592	17.3408	97.2165	187.398	134.068	25.301	53.6218	35.9552	17.0347	49.7209	32.3424
A	121	Slc35e4	solute carrier family 35, member E4(Slc35e4)	7.56452	2.91925	0.020852	1.22565	0.293546	1	0.964766	-0.0517487	1	1.82134	5.12466	0.52843	15.0706	17.489	24.1348	2.29633	3.86496	3.00062	1.00855	5.17651	2.64346
A	122	Cpt1c	carnitine palmitoyltransferase 1c(Cpt1c)	9.59279	3.26195	0.00828403	0.615525	-0.70011	1	1.08521	0.117979	1	1.44288	7.29244	0.52843	14.0377	49.2662	25.7355	1.23102	2.30708	2.15262	1.7373	2.58525	1.85042
A	123	Dst	dystonin(Dst)	2.48679	1.31429	0.0443983	0.989021	-0.0159273	1	1.10551	0.144711	1	81.7	138.082	88.4811	193.049	343.397	230.135	83.2064	112.384	109.288	91.511	138.473	107.048
A	124	Nlrc5	NLR family, CARD domain containing 5(Nlrc5)	2.72688	1.44725	0.0161486	0.978825	-0.0308766	1	1.24188	0.312526	1	55.4118	65.3719	57.8439	130.073	200.503	156.541	45.1453	58.9109	70.8015	50.3363	100.061	66.7259
A	125	Grlf1	Rho GTPase activating protein 35	3.13342	1.64774	0.00488416	0.866701	-0.206394	1	1.33522	0.417079	1	28.1775	42.128	51.2371	88.2107	157.946	134.718	27.4731	38.9677	38.9037	46.1134	54.9816	39.5597
A	126	D630023F18Rik	RIKEN cDNA D630023F18 gene(D630023F18Rik)	7.7818	2.9601	0.00924299	0.64745	-0.62716	1	1.78647	0.837113	1	0.780573	1.72334	1.26941	5.10722	10.7947	13.6339	0.757551	0.725423	0.95237	1.10615	1.33471	1.92419
A	127	4933426M11Rik	sushi domain containing 6	2.76861	1.46916	0.0188441	0.91011	-0.135887	1	1.16122	0.215643	1	28.1361	37.8409	26.3625	66.5517	104.201	84.9163	30.3938	28.0834	25.5509	21.2315	43.5885	32.7482
A	128	Arhgap23	Rho GTPase activating protein 23(Arhgap23)	3.79741	1.92502	0.00180126	0.949546	-0.0746902	1	1.18713	0.247479	1	23.9346	26.6845	27.378	65.5403	120.997	109.704	22.259	31.4013	20.3912	17.6561	45.0314	25.2174
A	129	Mdm4	transformed mouse 3T3 cell double minute 4(Mdm4)	6.25449	2.64489	8.46248e-06	0.899783	-0.152351	1	1.01916	0.027378	1	49.4038	92.51	70.1631	276.278	702.049	348.189	54.6946	77.1475	58.9719	40.446	89.5698	64.4421
A	130	Cdc42bpg	CDC42 binding protein kinase gamma (DMPK-like)(Cdc42bpg)	6.68181	2.74024	1.49539e-05	0.839418	-0.252539	1	0.955577	-0.0655555	1	17.0603	19.9212	20.6885	71.6697	189.856	123.937	14.4438	16.8958	17.0676	7.23551	25.8284	13.1681
A	131	Tbc1d8	TBC1 domain family, member 8(Tbc1d8)	3.98233	1.99361	0.000773874	1.0455	0.0641968	1	0.929958	-0.104762	1	13.6719	19.6702	18.8936	48.6656	79.081	80.3329	17.7137	18.5756	18.3233	13.1632	23.5378	14.0718
A	132	B230120H23Rik	mitogen-activated protein kinase kinase kinase 20	3.27808	1.71285	0.000682558	0.946972	-0.0786061	1	0.868094	-0.204077	1	90.1089	97.4986	100.284	228.125	381.727	333.912	98.9522	83.1888	90.4817	69.5832	86.8733	80.1952
A	133	Aen	apoptosis enhancing nuclease(Aen)	3.45529	1.78881	0.000481617	0.808951	-0.305876	1	1.0928	0.128034	1	73.0073	98.6535	101.512	221.841	387.056	335.027	70.1268	79.743	71.1049	76.0445	91.4516	73.9862
A	134	Prkd2	protein kinase D2(Prkd2)	3.75846	1.91014	0.00139714	0.748827	-0.417296	1	1.00694	0.00997862	1	15.0113	23.1653	28.8482	61.9681	106.992	83.0008	14.6243	18.3526	17.2079	13.9765	22.0738	14.4714
A	135	Csnk1g1	casein kinase 1, gamma 1(Csnk1g1)	3.25369	1.70208	0.00655105	0.882166	-0.180878	1	1.16331	0.218233	1	22.6485	24.9793	29.7987	63.9479	118.255	69.75	17.8912	33.0127	17.384	24.4621	31.7444	23.2471
A	136	Klhl26	kelch-like 26(Klhl26)	3.5751	1.83798	0.0457582	0.906933	-0.140932	1	0.867012	-0.205877	1	6.40425	14.213	15.9946	22.7673	57.5039	50.6672	12.1563	12.8138	8.22235	4.74342	11.9342	12.0923
A	137	Serpine2	serine (or cysteine) peptidase inhibitor, clade E, member 2(Serpine2)	6.24512	2.64273	6.30781e-05	1.01639	0.0234611	1	0.670477	-0.576739	1	8.34977	22.3611	15.7584	64.6974	112.901	112.714	14.5533	22.3276	10.3326	5.91464	12.2469	13.4817
A	138	Pqlc3	PQ loop repeat containing(Pqlc3)	3.61162	1.85265	0.0409849	0.624165	-0.68	1	0.783504	-0.351987	1	4.68344	10.9749	14.5451	25.0053	38.1511	45.9915	5.76449	7.80127	5.27065	4.09926	5.78975	4.86274
A	139	Alox5	arachidonate 5-lipoxygenase(Alox5)	6.59251	2.72083	0.00189671	0.882518	-0.180302	1	0.582973	-0.7785	1	4.08027	9.11253	8.14786	40.2122	73.2185	27.3842	3.23439	8.76454	6.83293	1.60066	4.49112	4.86274
A	140	Gtse1	G two S phase expressed protein 1(Gtse1)	7.88351	2.97884	3.17515e-06	0.697104	-0.520553	1	0.731513	-0.451045	1	15.2626	20.547	17.6744	130.073	174.902	116.836	9.57592	17.6718	10.0195	3.06468	14.4654	9.70704
A	141	Rfx7	regulatory factor X, 7(Rfx7)	2.35759	1.23731	0.0490734	0.999311	-0.000994764	1	0.851537	-0.231859	1	64.2465	67.573	62.9629	127.189	188.596	143.444	57.2898	76.3924	60.9615	37.6871	68.5752	59.4656
A	142	Bbc3	BCL2 binding component 3(Bbc3)	14.0776	3.81532	3.11792e-06	0.815223	-0.294733	1	0.633528	-0.658519	1	2.68766	6.92963	4.0267	73.0684	63.4835	55.8492	3.19	5.03634	2.8832	0.923959	4.94203	1.1496
A	143	Dcaf4	DDB1 and CUL4 associated factor 4(Dcaf4)	2.78134	1.47578	0.0439004	1.05114	0.0719517	1	0.7912	-0.337885	1	14.5116	26.8115	28.671	64.6974	72.8765	57.1422	22.6141	30.3905	20.5608	11.9594	27.3255	18.9038
A	144	Gtf3c1	general transcription factor III C 1(Gtf3c1)	2.9801	1.57536	0.0135614	0.911869	-0.133101	1	0.983967	-0.0233189	1	109.399	146.021	130.389	209.496	553.857	386.402	113.44	127.621	110.739	86.6375	150.798	108.714
A	145	Smarca2	SWI/SNF related, matrix associated, actin dependent regulator of chromatin, subfamily a, member 2(Smarca2)	3.71235	1.89233	0.00209718	0.916933	-0.125111	1	1.00493	0.00709859	1	196.728	233.267	151.125	427.134	1047.87	682.347	172.284	203.981	156.574	114.665	244.853	175.938
A	146	Arap1	ArfGAP with RhoGAP domain, ankyrin repeat and PH domain 1(Arap1)	3.81527	1.93178	0.00132348	0.908145	-0.139005	1	1.0305	0.0433462	1	132.153	117.695	93.5882	233.605	604.903	471.832	100.592	108.57	102.726	71.9257	149.223	100.236
A	147	Utrn	utrophin(Utrn)	3.08583	1.62566	0.015449	1.02222	0.0317061	1	0.90691	-0.140968	1	176.161	210.259	138.171	290.595	834.506	493.702	160.465	212.537	163.24	127.178	219.788	139.347
A	148	Exoc4	exocyst complex component 4(Exoc4)	3.38954	1.76109	0.0145024	0.981647	-0.0267242	1	0.82393	-0.279406	1	78.4447	81.913	63.8899	119.941	408.991	231.182	71.6064	70.2174	78.3096	34.6322	91.7763	54.941
A	149	Sgsm2	small G protein signaling modulator 2(Sgsm2)	3.88391	1.95751	0.0473611	1.18075	0.239709	1	1.16413	0.219253	1	8.8465	10.5879	8.58182	22.7673	46.6045	39.5029	11.529	14.8771	6.66659	3.84549	13.6417	21.0186
A	150	Mybl1	myeloblastosis oncogene-like 1(Mybl1)	17.8484	4.15772	0.000157226	1.57524	0.655572	1	0.809086	-0.305635	1	0.869275	3.5918	3.66654	42.5614	73.7268	29.221	2.59816	8.40182	1.80689	0.923959	2.58525	6.84841
A	151	Zfp874a	zinc finger protein 874a(Zfp874a)	4.72532	2.24041	0.0111094	1.30621	0.385384	1	0.921559	-0.117851	1	8.42073	15.4556	8.65563	57.6571	40.0796	56.0887	11.529	21.6111	9.34758	5.40711	8.64254	25.1037
A	152	Art4	ADP-ribosyltransferase 4(Art4)	3.77811	1.91767	0.000769422	1.33186	0.413441	1	0.991212	-0.0127346	1	20.5137	28.0209	26.1971	59.3212	116.65	106.417	34.587	33.0127	31.937	26.1181	26.3635	46.1776
A	153	Igsf9b	immunoglobulin superfamily, member 9B(Igsf9b)	8.87449	3.14966	0.0146569	1.18534	0.245301	1	0.852242	-0.230665	1	1.366	2.79967	3.93223	6.40555	36.4444	29.221	1.81694	2.39033	5.40764	0.546567	3.73358	3.89142
A	154	Plekha7	pleckstrin homology domain containing, family A member 7(Plekha7)	5.49089	2.45704	0.015218	1.19967	0.26264	1	0.726318	-0.461326	1	2.68766	5.59934	7.12052	15.3073	41.4536	27.9451	8.04307	3.93037	6.51656	2.13422	3.85382	7.42628
A	155	Sulf2	sulfatase 2(Sulf2)	24.3858	4.60797	0.000139592	1.00973	0.013969	1	0.618735	-0.692607	1	1.47245	2.02568	4.07393	48.6656	77.2449	59.4168	2.71061	0.725423	4.22043	0.136642	0.47797	4.10044
A	156	Gdf15	growth differentiation factor 15(Gdf15)	60.1074	5.90947	1.43731e-06	0.196617	-2.34654	1	0.28314	-1.82041	1	2.75566	0.0120936	0.52843	73.5418	59.873	66.569	0.0532653	0.434065	0.136985	0.0227736	0.126256	0.00614758
A	157	Slc2a9	solute carrier family 2 (facilitated glucose transporter), member 9(Slc2a9)	4.29426	2.10241	0.00528558	0.830394	-0.268132	1	0.581854	-0.78127	1	14.7126	5.89261	13.1547	51.3161	44.3217	49.453	7.59327	7.40883	13.0462	6.43518	6.26472	3.60248
A	158	Acad11	acyl-Coenzyme A dehydrogenase family, member 11(Acad11)	2.98139	1.57599	0.0242459	1.02773	0.0394655	1	0.647531	-0.62698	1	20.4605	19.6702	18.8936	38.5911	60.4367	76.9911	20.1343	22.4078	18.1146	12.968	17.9374	8.36071
A	159	Def6	differentially expressed in FDCP 6(Def6)	2.28257	1.19066	0.0499428	0.819276	-0.287579	1	0.862283	-0.213767	1	146.535	122.185	100.352	247.209	290.144	305.105	106.8	102.261	93.2997	81.5752	105.153	73.9862
A	160	Psrc1	proline/serine-rich coiled-coil 1(Psrc1)	5.59746	2.48477	0.000594568	0.692654	-0.529793	1	0.534004	-0.905077	1	13.3762	16.0059	11.6284	71.0815	111.391	47.1818	10.9549	12.9149	4.50745	6.2595	6.31883	2.57584
A	161	Eda2r	ectodysplasin A2 receptor(Eda2r)	23.8698	4.57712	3.52339e-15	0.183619	-2.44522	0.0352939	0.194868	-2.35943	0.417353	4.21037	4.09671	7.58105	115.415	145.611	118.922	0.864082	1.23679	0.789293	0.0227736	0.126256	0.387298
A	162	Tmem127	transmembrane protein 127(Tmem127)	2.67812	1.42122	0.0186239	1.37427	0.458662	1	0.560447	-0.835349	1	26.8647	30.2824	23.8	77.218	78.9886	60.6174	36.9425	40.2848	34.0179	14.4287	26.4777	21.4151
A	163	Dapk1	death associated protein kinase 1(Dapk1)	3.22929	1.69122	0.0416518	0.98001	-0.0291317	1	0.656962	-0.606119	1	35.5634	40.0963	21.6863	80.8978	154.268	79.2212	27.0588	36.6071	31.7315	7.23551	34.6604	20.745
A	164	Apaf1	apoptotic peptidase activating factor 1(Apaf1)	4.42954	2.14716	0.0132383	1.0338	0.0479621	1	0.596586	-0.745198	1	39.9719	45.8468	35.6085	175.288	190.688	171.981	48.069	40.701	36.7576	3.50063	36.5903	34.7677
A	165	Adc	antizyme inhibitor 2	8.09329	3.01673	0.0132383	0.954129	-0.0677431	1	0.452074	-1.14537	1	1.0112	2.02568	2.70415	9.9849	20.0799	16.5892	1.63347	2.22978	1.6112	0.136642	1.56919	0.743858
A	166	Tbc1d2	TBC1 domain family, member 2(Tbc1d2)	5.52725	2.46656	0.020852	1.32957	0.410955	1	0.736987	-0.44029	1	3.44753	8.2176	4.91824	26.2319	35.7851	29.7511	5.84735	6.508	9.70635	1.00855	9.50529	5.71725
A	167	Tnfrsf18	tumor necrosis factor receptor superfamily, member 18(Tnfrsf18)	5.95148	2.57325	0.0034992	0.846843	-0.239834	1	0.39699	-1.33283	1	16.9006	6.3189	5.46733	50.814	71.3054	48.7518	12.5647	6.73097	4.98364	1.1517	4.07627	4.3863
A	168	St14	suppression of tumorigenicity 14 (colon carcinoma)(St14)	3.79333	1.92346	0.0429975	0.936602	-0.0944924	1	0.583421	-0.77739	1	20.5847	11.1715	4.91824	34.3733	60.0085	44.8012	14.6243	8.15804	11.5654	3.50063	10.1396	6.37504
A	169	Itgav	integrin alpha V(Itgav)	3.09111	1.62813	0.0350082	1.10729	0.147037	1	0.798343	-0.32492	1	26.6696	19.8758	10.6631	54.8739	62.3498	59.6665	23.7386	16.8542	22.759	9.73411	15.1207	25.703
A	170	Rap2a	RAS related protein 2a(Rap2a)	4.99169	2.31953	0.000288983	1.17314	0.230377	1	0.94967	-0.0745025	1	16.0964	11.0354	14.9732	76.7267	61.3147	72.2674	15.5298	16.6669	17.2079	7.96427	26.6401	12.289
A	171	Enc1	ectodermal-neural cortex 1(Enc1)	6.99835	2.80701	0.000168128	0.882232	-0.180771	1	0.987687	-0.0178737	1	15.783	9.48138	6.61866	53.5003	87.2818	82.5083	7.08429	10.5305	10.5152	3.06468	9.4572	15.2429
A	172	Polk	polymerase (DNA directed), kappa(Polk)	11.3963	3.5105	1.8863e-06	1.40874	0.494402	1	0.685989	-0.543743	1	12.566	11.9848	8.49621	96.7216	149.632	130.535	8.6349	19.4437	18.4929	2.2123	15.4153	14.287
A	173	Rabgap1	RAB GTPase activating protein 1(Rabgap1)	2.58043	1.36761	0.0245176	0.976126	-0.0348609	1	0.982114	-0.0260373	1	71.7418	77.9493	75.35	180.546	207.274	192.917	67.3215	74.445	77.9052	41.2073	83.8642	90.6461
A	174	Tob1	transducer of ErbB-2.1(Tob1)	4.83787	2.27437	0.0158032	0.996894	-0.00448805	1	0.630226	-0.666058	1	5.52611	8.29016	4.55218	36.5037	18.2222	34.2525	4.32337	7.47126	6.51656	1.47703	5.17651	4.86274
A	175	Apobec1	apolipoprotein B mRNA editing enzyme, catalytic polypeptide 1(Apobec1)	4.1539	2.05447	0.0113938	1.23195	0.30094	1	0.869054	-0.202483	1	9.77491	8.53808	6.54781	40.6713	30.9454	31.7487	12.3753	12.6771	5.56419	5.28999	11.1767	10.1404
A	176	Lacc1	laccase (multicopper oxidoreductase) domain containing 1(Lacc1)	11.7451	3.55399	0.00220187	1.54915	0.631478	1	0.515317	-0.956469	1	2.25302	4.96442	1.00372	19.5538	24.3127	52.959	4.37368	6.94503	1.41551	0.650676	3.90192	1.99182
B	177	Gm15412	predicted gene 15412(Gm15412)	10.676	3.4163	0.039128	2.5143	1.33016	1	2.40581	1.26652	1	0.337066	0.0120936	0.52843	4.16755	0.573006	4.93914	1.0298	0.434065	0.789293	3.06468	1.25054	1.1496
B	178	Sh3bgrl2	SH3 domain binding glutamic acid-rich protein like 2(Sh3bgrl2)	12.845	3.68314	0.00755673	2.68574	1.42532	1	1.96652	0.975648	1	0.691872	0.163264	1.38159	12.3592	8.25313	8.48958	1.54469	4.06713	0.437047	2.52462	2.83175	6.58406
B	179	Timp3	tissue inhibitor of metalloproteinase 3(Timp3)	3.1603	1.66006	0.0322591	1.35952	0.443099	1	1.30737	0.386667	1	14.7895	14.6726	20.3519	32.8813	51.4596	73.1431	16.5655	18.9383	32.2501	37.1015	35.2736	16.1927
B	180	Sik1	salt inducible kinase 1(Sik1)	3.41284	1.77097	0.0137701	1.23013	0.298805	1	1.57445	0.654846	1	16.2679	10.7573	12.2631	27.5804	52.7412	53.8175	17.0419	16.4588	14.8335	25.4382	34.7265	15.953
B	181	Gbp6	guanylate binding protein 6(Gbp6)	2.72828	1.44799	0.0177855	1.39967	0.485082	1	1.32324	0.404073	1	26.9712	23.3527	22.324	39.9827	73.3324	84.9163	31.8083	33.7589	36.1314	40.01	51.0887	43.4696
B	182	Ehd3	EH-domain containing 3(Ehd3)	2.95798	1.56461	0.00984861	1.53337	0.616707	1	1.8033	0.850638	1	14.1095	22.089	20.6058	42.7801	64.5279	60.7473	22.6141	27.0488	37.4686	44.8478	56.2081	56.0506
B	183	Rn4.5s	4.5S RNA(Rn4.5s)	3.677	1.87853	0.0014128	1.59019	0.669203	1	1.75861	0.814436	1	267.577	305.962	380.104	1105.88	1073.34	1327.4	351.178	340.235	825.118	987.686	736.489	942.775
B	184	Svop	SV2 related protein(Svop)	7.90711	2.98315	0.0416518	2.62039	1.38978	1	1.64935	0.721902	1	0.934323	0.580493	0.52843	4.38991	7.29196	4.6655	0.591837	0.606501	4.22043	3.50063	3.3488	2.07481
B	185	Hivep2	human immunodeficiency virus type I enhancer binding protein 2(Hivep2)	2.9392	1.55543	0.0268079	1.22927	0.297801	1	1.62677	0.702011	1	19.949	13.6113	14.678	58.5107	43.379	39.9646	18.0333	18.3526	22.9286	44.4607	32.7244	19.3219
B	186	Ifit3	interferon-induced protein with tetratricopeptide repeats 3(Ifit3)	11.5123	3.52511	1.02214e-06	1.516	0.600268	1	2.4344	1.28356	1	7.76434	6.84498	4.67616	130.263	37.3779	54.7068	9.92511	8.81211	10.5152	41.3569	16.4253	13.4817
B	187	I830012O16Rik	interferon-induced protein with tetratricopeptide repeats 3B	9.97801	3.31875	1.51064e-05	1.95006	0.963517	1	1.96537	0.974802	1	7.00151	5.03698	3.51598	87.6477	28.0465	39.7936	9.51674	6.86773	13.9855	33.6529	12.0755	13.9796
B	188	Ifit1	interferon-induced protein with tetratricopeptide repeats 1(Ifit1)	5.7378	2.5205	0.000288983	1.32454	0.405488	1	1.68413	0.752	1	16.5754	11.4103	5.28135	99.5908	51.1762	40.2656	14.7456	11.2203	18.1146	31.7822	19.5216	22.9459
B	189	Iigp1	interferon inducible GTPase 1(Iigp1)	4.52757	2.17874	0.000227554	1.28306	0.359592	1	1.75755	0.813565	1	34.7414	19.4707	27.1595	172.602	87.6268	108.333	46.2876	36.0452	22.0643	78.5658	59.2142	45.7688
B	190	Btg2	B cell translocation gene 2, anti-proliferative(Btg2)	5.96471	2.57645	0.00180126	1.01928	0.0275547	1	1.97937	0.985042	1	39.1676	11.4829	10.5922	143.985	109.278	112.198	33.5364	17.975	10.9001	72.2835	25.3294	25.9981
B	191	Glipr1	GLI pathogenesis-related 1 (glioma)(Glipr1)	7.00141	2.80764	6.2684e-05	0.821082	-0.284401	1	2.96911	1.57003	0.818355	43.1356	23.2862	24.6148	261.085	186.541	189.952	41.257	19.4853	13.9855	135.367	37.7867	48.8518
B	192	Ier5	immediate early response 5(Ier5)	4.4997	2.16983	0.000904715	0.74796	-0.418967	1	2.53933	1.34445	1	41.3645	16.7013	17.1725	115.031	85.7168	137.93	22.9633	16.5509	16.7513	69.9737	27.8906	45.0864
B	193	Gbp3	guanylate binding protein 3(Gbp3)	4.11213	2.03989	0.000403211	0.905264	-0.14359	1	2.76481	1.46718	0.396406	94.8574	48.6042	52.6423	310.78	223.023	272.72	88.0476	43.7246	45.7399	187.616	135.178	168.087
B	194	Marcksl1	MARCKS-like 1(Marcksl1)	2.90976	1.5409	0.0229104	0.74977	-0.415479	1	3.0045	1.58712	0.27414	34.1501	20.5954	17.2522	88.8527	57.2451	63.4769	19.6401	21.2751	13.0462	74.857	43.8109	43.5741
B	195	Shisa5	shisa family member 5(Shisa5)	2.95632	1.5638	0.00421765	0.878994	-0.186075	1	2.30395	1.20411	0.5509	24.0677	28.4018	24.3786	73.5418	79.3644	74.3266	23.2562	26.8882	17.384	46.6534	63.2243	45.7688
B	196	Fmnl2	formin-like 2(Fmnl2)	2.92483	1.54835	0.0158032	0.885721	-0.175076	1	2.49487	1.31896	0.62326	14.6653	18.219	14.678	36.1092	51.4935	51.5429	16.5655	15.3647	10.176	31.5773	35.6434	37.906
B	197	Serpina3h	serine (or cysteine) peptidase inhibitor, clade A, member 3H(Serpina3h)	5.8762	2.55488	4.40638e-07	0.906876	-0.141023	1	3.63289	1.86112	0.010088	21.8324	15.6249	14.678	83.8459	111.712	110.932	20.9096	15.2933	11.0566	66.7463	55.9917	49.1008
B	198	Serpina3g	serine (or cysteine) peptidase inhibitor, clade A, member 3G(Serpina3g)	8.09298	3.01667	1.38242e-10	1.06782	0.0946723	1	3.365	1.75061	0.0141459	161.194	126.792	111.183	870.157	1346.24	1014.25	177.397	106.132	142.715	471.431	538.537	424.411
B	199	Serpina3f	serine (or cysteine) peptidase inhibitor, clade A, member 3F(Serpina3f)	12.5583	3.65057	4.42123e-13	1.14239	0.192056	1	4.49209	2.16739	0.00125573	10.7861	17.8683	9.34347	137.54	158.291	181.609	19.3886	11.6335	12.3743	69.3035	76.0664	49.7094
B	200	Nfkb2	nuclear factor of kappa light polypeptide gene enhancer in B cells 2, p49/p100(Nfkb2)	9.38797	3.23081	7.4144e-09	1.33579	0.41769	1	4.48962	2.16659	0.00658852	10.1652	15.7701	7.35669	86.0803	113.35	113.292	9.66174	19.1078	15.7076	55.6458	96.5259	47.5823
B	201	Relb	avian reticuloendotheliosis viral (v-rel) oncogene related B(Relb)	24.0687	4.58909	5.84956e-16	2.32558	1.21759	1	7.94268	2.98963	1.17137e-06	2.75566	1.72334	1.9484	57.4347	38.7026	59.28	4.04225	5.38716	5.56419	40.973	37.0262	41.238
B	202	Serpina3i	serine (or cysteine) peptidase inhibitor, clade A, member 3I(Serpina3i)	5.37798	2.42707	6.37257e-06	0.915454	-0.127441	1	3.91414	1.9687	0.00997492	14.4613	7.93945	13.3377	50.9467	75.1531	66.2303	9.51674	10.5305	12.6809	46.4615	38.3368	43.3528
B	203	Ltb	lymphotoxin B(Ltb)	5.5222	2.46524	1.98532e-05	1.19749	0.260018	1	8.16982	3.0303	1.08652e-06	7.57511	10.8298	6.61866	42.7801	45.2182	50.2944	10.3631	13.0695	6.51656	120.255	63.7083	61.0762
B	204	Cxcl10	chemokine (C-X-C motif) ligand 10(Cxcl10)	40.6055	5.3436	0.000260819	4.53905	2.18239	1	7.50037	2.90696	0.788428	0.0295672	0.250942	0.52843	21.9137	6.38316	5.69848	2.71061	0.826506	0.221785	16.833	6.58336	5.04102
B	205	Cst6	cystatin E/M(Cst6)	7.17047	2.84207	0.0286643	8.54274	3.0947	1	1.65109	0.723419	1	0.591344	0.45351	0.52843	4.38991	1.80836	5.27435	3.29653	3.529	6.83293	9.93582	3.42094	9.20293
B	206	Speer1-ps1	spermatogenesis associated glutamate (E)-rich protein 1	6.99861	2.80707	0.0063846	2.93557	1.55364	1	1.77323	0.826378	1	7.0843	4.81325	5.86882	68.5099	10.4681	45.5673	21.0694	6.16015	24.9899	41.2073	10.5394	40.863
B	207	Hrnr	hornerin(Hrnr)	19.8319	4.30975	0.00126466	5.70605	2.51249	1	3.19088	1.67396	1	8.02453	7.10499	9.62983	248.805	19.2419	223.541	66.5905	10.7922	64.0306	253.887	10.2749	187.126
B	208	Bcl11b	B cell leukemia/lymphoma 11B(Bcl11b)	5.62649	2.49223	0.0416518	2.13569	1.09471	1	1.63557	0.709791	1	6.33329	8.53808	7.06738	53.676	7.24883	62.6628	14.5533	6.43367	25.9097	33.217	6.49919	36.99
B	209	Ipw	imprinted gene in the Prader-Willi syndrome region(Ipw)	11.1828	3.48321	0.00481675	4.56005	2.18905	1	1.34696	0.429709	1	8.42073	10.4368	9.8719	184.384	16.4169	120.783	37.2384	8.13425	85.7459	82.0469	11.6907	82.8694
B	210	Vmn2r49	vomeronasal 2, receptor 49(Vmn2r49)	14.8847	3.89576	0.0179826	4.06173	2.02209	1	1.90445	0.929371	1	1.13538	0.834458	1.44064	39.9827	2.04557	9.15999	4.78204	1.80464	7.35804	15.2453	0.733489	10.5984
B	211	Vmn2r32	vomeronasal 2, receptor 32(Vmn2r32)	16.153	4.01373	0.0112443	3.8045	1.92771	1	1.38933	0.474389	1	1.13538	0.580493	1.22808	35.2556	1.92234	10.8429	3.43265	1.80464	6.05016	11.5625	0.94091	3.1906
B	212	Adam19	a disintegrin and metallopeptidase domain 19 (meltrin beta)(Adam19)	5.32865	2.41377	0.0339501	2.79063	1.48059	1	1.14593	0.196519	1	2.56643	4.7286	4.55218	40.5601	8.90932	13.805	8.46919	6.16015	18.4929	19.3446	6.31883	12.289
B	213	Sarm1	sterile alpha and HEAT/Armadillo motif containing 1(Sarm1)	7.02564	2.81263	0.0416518	2.52554	1.33659	1	0.969119	-0.0452544	1	1.94552	0.580493	1.72994	19.8048	3.08684	7.21717	2.71061	2.04545	6.05016	4.09926	2.65739	3.70699
B	214	Spata31d1a	spermatogenesis associated 31 subfamily D, member 1A(Spata31d1a)	6.75841	2.75668	0.0416518	2.79356	1.48211	1	1.26963	0.34441	1	4.08027	1.16703	1.48787	24.1015	2.97902	18.6347	4.23755	3.43089	11.2132	6.61737	5.45307	11.8925
B	215	Vmn2r48	vomeronasal 2, receptor 48(Vmn2r48)	13.9694	3.8042	0.0155126	3.35286	1.74539	1	0.810889	-0.302424	1	2.75566	1.26983	1.72994	59.5723	1.53418	19.695	1.75776	3.47846	14.142	5.28999	2.15838	8.25006
B	216	Adamts5	a disintegrin-like and metallopeptidase (reprolysin type) with thrombospondin type 1 motif, 5 (aggrecanase-2)(Adamts5)	6.79995	2.76552	0.0462864	5.32365	2.41242	1	0.25055	-1.99683	1	2.40085	1.6145	0.52843	20.6656	5.13857	5.27435	7.50449	3.21089	13.6006	2.28387	1.49403	2.29305
B	217	Gja5	gap junction protein, alpha 5(Gja5)	6.82551	2.77094	0.0440033	2.20192	1.13876	1	0.691447	-0.532309	1	0.869275	2.02568	1.00372	15.0706	3.48733	8.22278	2.45908	1.80464	4.35742	3.06468	0.667355	2.22235
B	218	Slfn2	schlafen 2(Slfn2)	4.96223	2.31099	0.00447626	1.54646	0.628966	1	1.24659	0.317986	1	9.42602	13.6113	23.3808	134.438	37.8985	58.1546	25.3957	13.5928	32.8242	45.7425	17.2821	26.5022
B	219	Plb1	phospholipase B1(Plb1)	5.57336	2.47855	0.0482581	2.28386	1.19147	1	1.02871	0.0408385	1	4.84902	2.98107	2.17572	27.1931	10.4681	18.2516	6.90674	1.71842	14.279	12.1611	4.16646	7.22649
B	220	Marcks	myristoylated alanine rich protein kinase C substrate(Marcks)	3.39929	1.76523	0.0341068	1.43114	0.517167	1	0.962792	-0.0547045	1	14.7126	9.84721	6.68361	34.8396	28.4963	42.9473	13.8076	9.62077	21.3142	18.0823	10.0825	14.9048
B	221	Gcnt2	glucosaminyl (N-acetyl) transferase 2, I-branching enzyme(Gcnt2)	2.52502	1.33629	0.0490734	1.02176	0.0310534	1	1.33162	0.41318	1	148.717	88.6461	99.2386	263.488	231.802	354.695	123.919	83.3136	136.708	192.171	100.981	164.854
B	222	Synm	synemin, intermediate filament protein(Synm)	6.44123	2.68734	0.00157787	1.32066	0.401258	1	1.31678	0.397015	1	6.72358	7.29244	7.20318	45.0397	36.161	55.6372	5.05725	5.79149	17.2079	21.6154	5.6154	9.70704
B	223	Ptp4a3	protein tyrosine phosphatase 4a3(Ptp4a3)	4.32262	2.11191	0.00154821	1.04179	0.0590708	1	1.95298	0.965677	1	40.1522	27.2076	40.5533	153.134	151.594	161.846	31.2135	25.6395	55.5962	129.979	40.2216	49.4204
B	224	Lrp1	low density lipoprotein receptor-related protein 1(Lrp1)	4.64763	2.21649	0.0172453	1.52562	0.609395	1	1.51411	0.598474	1	16.8503	13.2757	11.4188	70.2602	58.6499	64.2841	13.6478	7.80127	41.976	60.7861	16.0195	19.2173
B	225	Zmat3	zinc finger matrin type 3(Zmat3)	5.43712	2.44284	0.0180796	1.55307	0.63512	1	1.51817	0.602335	1	29.4519	28.4018	21.8516	172.939	104.398	156.164	23.5758	13.8187	86.4341	123.319	15.5656	49.1008
B	226	Scn3b	sodium channel, voltage-gated, type III, beta(Scn3b)	5.85055	2.54857	0.0338067	1.79488	0.843884	1	1.52284	0.606767	1	5.18017	4.81325	8.28366	39.3299	24.6146	43.1388	6.66409	4.12064	22.0643	36.0604	4.76167	9.20293
B	227	Rpgrip1	retinitis pigmentosa GTPase regulator interacting protein 1(Rpgrip1)	3.59056	1.84421	0.0450082	1.34344	0.425933	1	1.03443	0.0488348	1	17.3678	11.1715	14.9732	56.6242	37.843	61.859	20.4006	9.81105	28.271	38.7998	10.4793	11.2255
B	228	Trpm2	transient receptor potential cation channel, subfamily M, member 2(Trpm2)	6.12676	2.61513	0.00982312	1.65834	0.729736	1	1.6404	0.714046	1	6.72358	7.22895	2.41484	30.421	27.0483	42.9473	4.68735	6.2761	16.2131	26.5801	6.22263	11.7788
B	229	Casp4	caspase 4, apoptosis-related cysteine peptidase(Casp4)	6.36383	2.66989	0.000157441	1.69756	0.763459	1	2.41033	1.26923	1	8.96477	12.9885	3.12335	60.0385	49.8207	49.8498	15.0504	12.5344	14.9966	52.1256	19.2751	31.2851
B	230	Zfp600	zinc finger protein 600(Zfp600)	6.24215	2.64204	0.00448057	2.21619	1.14808	1	1.79411	0.843268	1	11.6199	9.98931	3.07021	63.2449	21.6633	69.3053	23.6853	9.54942	21.4936	54.0158	12.812	31.3896
B	231	Ifnz	interferon zeta(Ifnz)	5.10378	2.35157	0.0416518	1.98282	0.987555	1	1.05152	0.0724818	1	8.68684	7.81851	4.13297	27.1931	9.22355	69.0454	10.4459	6.0115	24.5072	19.7415	8.73573	14.5882
B	232	Col6a6	collagen, type VI, alpha 6(Col6a6)	6.06501	2.60051	0.0498296	1.82604	0.868718	1	1.8326	0.873889	1	1.44288	3.17759	3.18829	11.9073	5.55754	30.0453	4.09551	2.14059	8.05601	16.0001	4.2837	5.92012
B	233	Acot2	acyl-CoA thioesterase 2(Acot2)	2.74004	1.4542	0.0443859	1.09783	0.134653	1	1.66802	0.738136	1	34.4162	23.8546	30.4128	90.8612	49.2662	102.952	34.7349	26.3412	36.2944	80.5341	31.9068	50.0044
B	234	Akap2	A kinase (PRKA) anchor protein 2(Akap2)	4.59081	2.19875	0.0151493	1.28075	0.356987	1	2.1273	1.08903	1	6.20615	6.64543	7.20318	39.3299	17.0146	35.8464	7.13755	6.35042	12.2177	29.2934	7.13949	18.2706
B	235	Gm12185	predicted gene 12185(Gm12185)	3.45776	1.78984	0.0386667	1.36007	0.443681	1	1.88167	0.912017	1	30.9864	33.4509	34.1738	158.754	54.1306	128.189	40.5349	23.8944	69.7187	135.087	34.8648	82.476
B	236	Ndst3	N-deacetylase/N-sulfotransferase (heparan glucosaminyl) 3(Ndst3)	13.1677	3.71893	0.00328022	3.477	1.79784	1	1.78823	0.838536	1	0.591344	0.834458	0.52843	13.1411	3.32713	9.61491	3.95939	0.826506	2.07108	3.61776	2.08623	6.58406
C	237	Gclm	glutamate-cysteine ligase, modifier subunit(Gclm)	0.318194	-1.65202	0.0154226	1.11767	0.160498	1	0.666796	-0.584682	1	32.8314	61.6894	35.6971	14.8267	8.16996	18.4431	41.4582	54.8973	49.184	26.1181	32	38.9111
C	238	Sox12	SRY (sex determining region Y)-box 12(Sox12)	0.316822	-1.65826	0.023222	1.00888	0.0127546	1	1.22066	0.287665	1	17.7255	31.7124	30.1766	10.7309	5.20018	9.30023	33.0659	24.2006	23.0461	31.7822	32	34.2666
C	239	Nenf	neuron derived neurotrophic factor(Nenf)	0.181599	-2.46117	0.0132383	0.778684	-0.36089	1	0.885244	-0.175853	1	10.5318	11.752	15.475	2.11605	3.51813	1.18348	5.69939	11.9873	11.7155	9.10295	11.2909	5.62504
C	240	Ube2a	ubiquitin-conjugating enzyme E2A(Ube2a)	0.187257	-2.41691	0.0498296	1.06507	0.0909416	1	0.545808	-0.873534	1	6.13223	9.70511	10.8992	1.42027	2.9328	0.612262	10.3157	13.3311	4.82056	6.07731	6.58336	2.87092
C	241	Kif18a	kinesin family member 18A(Kif18a)	0.255881	-1.96646	0.0188441	1.02879	0.0409539	1	0.521735	-0.93861	1	29.3484	26.0919	50.3101	8.43194	15.6683	2.90739	38.3362	39.4464	31.0107	21.443	19.4375	15.8731
C	242	Tmem97	transmembrane protein 97(Tmem97)	0.135683	-2.88169	0.00735494	0.94239	-0.0856044	1	0.972905	-0.0396284	1	13.323	13.2757	25.0694	1.63187	5.00918	0.314682	20.2823	17.8858	10.5152	14.1912	16.5245	16.6538
C	243	D1Ertd622e	DNA segment, Chr 1, ERATO Doi 622, expressed(D1Ertd622e)	0.173776	-2.5247	0.0145024	0.614803	-0.701803	1	1.12787	0.173605	1	20.5137	27.7367	40.4116	6.90049	7.64008	0.834592	17.1869	27.4323	9.86942	27.3804	20.9285	13.1681
C	244	1110001J03Rik	formation of mitochondrial complex V assembly factor 1	0.174565	-2.51816	0.0109699	0.662596	-0.593799	1	1.27171	0.346775	1	11.475	15.247	9.48222	1.78609	3.51813	0.97141	7.90694	10.7922	5.27065	8.54337	11.814	10.1404
C	245	Klf16	Kruppel-like factor 16(Klf16)	0.0953379	-3.39081	0.00367139	0.736577	-0.441092	1	0.929071	-0.106139	1	8.2315	19.0656	8.79143	0.423211	2.35364	0.612262	9.43388	12.7722	4.35742	6.43518	13.9483	4.29716
C	246	Myc	myelocytomatosis oncogene(Myc)	0.313479	-1.67356	0.0154226	1.03948	0.0558616	1	0.813303	-0.298135	1	66.4197	92.7518	58.6941	17.1149	38.1511	12.9635	62.8709	94.5072	69.0827	54.185	77.5454	52.442
C	247	Pinx1	PIN2/TERF1 interacting, telomerase inhibitor 1(Pinx1)	0.310512	-1.68728	0.0369439	1.19469	0.256637	1	1.03247	0.0461003	1	20.7562	20.0693	16.6795	5.41208	8.50267	3.89932	18.8175	29.3231	20.5608	17.8741	27.6531	25.4018
C	248	Ccne1	cyclin E1(Ccne1)	0.131307	-2.92898	0.00024618	0.937609	-0.092942	1	1.10553	0.144742	1	17.5392	56.0115	36.5414	5.10722	7.29196	2.01465	24.65	56.91	21.6468	24.8688	36.2957	52.943
C	249	Gins2	GINS complex subunit 2 (Psf2 homolog)(Gins2)	0.251562	-1.99101	0.00203503	0.930758	-0.103522	1	1.11468	0.156629	1	28.5087	32.048	40.143	5.68107	13.1391	6.45098	28.858	36.729	28.1341	41.7343	32	30.7502
C	250	Tomm5	translocase of outer mitochondrial membrane 5 homolog (yeast)(Tomm5)	0.241007	-2.05285	0.000545239	0.785839	-0.347694	1	1.35825	0.441749	1	47.6505	74.7929	84.1798	11.0716	25.8839	12.7754	52.9872	59.4014	49.9733	91.3614	56.154	73.0394
C	251	Nhp2	NHP2 ribonucleoprotein(Nhp2)	0.355729	-1.49115	0.0239356	0.743014	-0.428538	1	1.39709	0.482428	1	66.6829	115.122	130.124	33.5843	54.5033	22.8213	79.9513	86.5751	65.2243	123.758	93.3395	106.71
C	252	Minpp1	multiple inositol polyphosphate histidine phosphatase 1(Minpp1)	0.165943	-2.59124	0.00220187	0.937149	-0.0936491	1	0.848784	-0.23653	1	39.1676	120.316	120.618	4.5262	31.8326	10.0493	65.617	113.243	83.6324	76.565	89.9185	56.3119
C	253	Car1	carbonic anhydrase 1(Car1)	0.197158	-2.34257	0.00139714	1.04879	0.0687201	1	0.656678	-0.606742	1	114.159	371.92	345.387	33.3476	92.8331	37.6866	203.87	427.072	241.08	146.142	228.482	198.001
C	254	Cdr2	cerebellar degeneration-related 2(Cdr2)	0.166779	-2.58399	0.0188481	1.05605	0.0786839	1	0.607404	-0.719272	1	6.09084	23.6067	30.0467	1.42027	6.11206	2.38064	10.8957	25.9487	26.2554	7.58037	18.3432	12.3812
C	255	Fam132a	family with sequence similarity 132, member A(Fam132a)	0.307917	-1.69938	0.0409083	0.852289	-0.230585	1	1.18183	0.241023	1	28.692	90.8048	92.2066	23.9293	31.1703	10.0493	51.3182	71.8763	57.2303	65.6792	95.8345	51.7196
C	256	Kcng2	potassium voltage-gated channel, subfamily G, member 2(Kcng2)	0.122582	-3.02818	0.00835257	1.66469	0.735254	1	0.664489	-0.589682	1	4.92589	11.634	6.48582	0.150634	1.53418	1.09455	11.9018	11.2976	15.1825	3.84549	10.816	10.8228
C	257	Slc16a1	solute carrier family 16 (monocarboxylic acid transporters), member 1(Slc16a1)	0.261769	-1.93363	0.000664002	1.13461	0.182196	1	0.761107	-0.39383	1	109.067	173.114	133.832	21.9137	34.7778	52.1757	157.201	167.787	147.02	87.5289	135.99	135.714
C	258	Gstm5	glutathione S-transferase, mu 5(Gstm5)	0.321679	-1.63631	0.0138871	1.06959	0.097053	1	0.839681	-0.252087	1	28.4495	47.032	53.4393	9.9849	14.701	16.7534	42.4081	63.2188	32.2501	33.4512	42.7648	39.5597
C	259	Tmem14c	transmembrane protein 14C(Tmem14c)	0.392807	-1.34811	0.027382	0.971191	-0.0421729	1	0.840887	-0.250016	1	87.5573	99.8387	128.355	28.7783	46.7924	48.42	101.139	116.08	89.4282	71.776	78.0144	108.062
C	260	Aqp1	aquaporin 1(Aqp1)	0.158716	-2.65548	0.00488416	1.09447	0.130231	1	0.614628	-0.702214	1	122.94	361.895	291.941	8.10197	79.5	35.6206	204.012	371.119	275.026	80.5341	242.117	199.858
C	261	Rhd	Rh blood group, D antigen(Rhd)	0.121769	-3.03779	0.0352421	0.83306	-0.263508	1	0.777727	-0.362665	1	11.6199	37.469	37.1613	0.279749	8.22849	1.9394	18.5186	43.9713	9.34758	6.76052	30.5179	18.5841
C	262	Mogs	mannosyl-oligosaccharide glucosidase(Mogs)	0.339134	-1.56007	0.0248228	0.885598	-0.175276	1	1.05041	0.0709577	1	123.357	150.45	139.187	19.1736	60.0855	60.7473	108.448	151.233	106.056	102.468	152.115	129.591
C	263	Mrpl52	mitochondrial ribosomal protein L52(Mrpl52)	0.382056	-1.38814	0.0372202	0.766163	-0.384277	1	1.35475	0.438025	1	60.1929	89.408	87.8847	18.0008	35.0027	37.6866	50.2943	75.1051	56.5421	98.5383	80.4222	67.5466
C	264	Slc29a1	solute carrier family 29 (nucleoside transporters), member 1(Slc29a1)	0.34637	-1.52961	0.0409849	0.759823	-0.396265	1	1.38611	0.471046	1	26.918	43.7335	30.1766	7.42771	14.1557	13.2987	21.4186	34.4576	20.7173	31.5773	43.5494	31.0576
C	265	Espl1	extra spindle pole bodies 1, separase(Espl1)	0.380938	-1.39237	0.0385205	0.826949	-0.27413	1	0.957203	-0.0631028	1	37.642	54.6661	53.3685	14.4322	19.4699	21.5626	27.4257	53.8181	39.2168	34.9608	42.7648	37.574
C	266	Gsg2	germ cell associated 2, haspin(Gsg2)	0.253936	-1.97746	0.0443983	0.995111	-0.00707069	1	1.00241	0.00347244	1	12.8469	18.5576	17.7629	2.51775	6.02581	3.89932	13.2276	23.0114	12.6809	26.5801	14.4353	8.04104
C	267	Cks1b	CDC28 protein kinase 1b(Cks1b)	0.319077	-1.64803	0.00735785	0.981086	-0.0275488	1	0.84882	-0.236469	1	34.3275	37.1394	43.1187	9.28194	12.5938	14.6567	37.0934	39.5237	35.7987	40.446	24.3464	30.6396
C	268	Tex30	testis expressed 30(Tex30)	0.251574	-1.99094	0.0206645	0.978216	-0.0317751	1	0.967844	-0.047153	1	13.1249	27.4797	28.7124	2.2093	8.3856	6.79303	24.1144	25.7644	17.9189	23.2942	17.8743	24.4582
C	269	Dctn6	dynactin 6(Dctn6)	0.223725	-2.1602	0.0237605	0.979951	-0.029219	1	1.15391	0.206526	1	11.0286	17.3664	16.4994	1.05803	5.40351	3.52991	13.5708	17.7372	12.6809	21.6154	15.5656	13.5923
C	270	Fance	Fanconi anemia, complementation group E(Fance)	0.206748	-2.27405	0.0375409	0.837406	-0.256001	1	1.53755	0.62063	1	10.4727	21.0489	14.1112	0.717306	5.75471	2.90739	12.3043	17.6718	8.22235	26.1181	14.267	18.3813
C	271	AI848285	shisa family member 8	0.132199	-2.91922	0.0207173	0.745788	-0.423163	1	1.75788	0.813836	1	7.57511	4.09671	5.70646	0.150634	1.26924	0.834592	3.56878	6.66557	2.7136	10.6971	5.00215	7.10046
C	272	Fam64a	family with sequence similarity 64, member A(Fam64a)	0.203819	-2.29464	0.0372202	0.612029	-0.708328	1	0.791767	-0.336853	1	20.7562	15.3044	27.5669	0.993469	7.64008	4.28241	15.4765	17.0772	6.36653	12.7858	10.0825	7.95497
C	273	Polr3g	polymerase (RNA) III (DNA directed) polypeptide G(Polr3g)	0.356756	-1.48699	0.0341592	0.958717	-0.0608237	1	0.83396	-0.26195	1	39.0996	41.992	36.0986	10.5372	19.6178	11.6022	26.8043	43.7692	41.7836	23.6846	36.7376	33.2584
C	274	Ifrd2	interferon-related developmental regulator 2(Ifrd2)	0.337872	-1.56545	0.0416518	1.0116	0.0166454	1	0.913128	-0.131111	1	43.7772	64.4407	44.8369	10.5372	28.3361	12.7754	34.146	67.1432	53.5415	31.1804	61.3305	48.8518
C	275	Bag2	BCL2-associated athanogene 2(Bag2)	0.248494	-2.00872	0.0137701	0.794419	-0.332027	1	0.864795	-0.20957	1	38.4787	57.1695	49.9322	6.11145	20.7022	9.30023	26.3723	59.0506	30.2149	17.0347	45.5424	37.4142
C	276	Aqp9	aquaporin 9(Aqp9)	0.144625	-2.78961	0.0252122	1.17152	0.228379	1	0.522723	-0.935882	1	19.6858	39.1893	26.0584	0.896633	9.14037	2.18909	26.9493	41.7059	30.8477	2.78489	30.7133	18.4889
C	277	Klf1	Kruppel-like factor 1 (erythroid)(Klf1)	0.116355	-3.10339	0.0229104	1.14829	0.199489	1	0.581811	-0.781377	1	15.1827	78.7837	75.2083	1.87217	15.9086	1.84705	39.3424	96.0829	58.8382	5.77475	62.1421	45.0864
C	278	Plscr1	phospholipid scramblase 1(Plscr1)	0.264326	-1.91961	0.043543	0.998809	-0.00171943	1	0.552376	-0.856278	1	20.3925	41.4327	40.5533	5.10722	11.5649	10.3503	27.0588	33.0127	42.1913	5.28999	28.1161	23.0473
C	279	Anln	anillin, actin binding protein(Anln)	0.290912	-1.78134	0.0139278	0.974117	-0.0378331	1	0.512097	-0.965512	1	53.8034	101.269	87.9999	19.8048	32.0514	18.8125	57.5562	104.318	74.9013	18.3068	58.1981	44.7145
C	280	Tnk2	tyrosine kinase, non-receptor, 2(Tnk2)	0.294499	-1.76367	0.0341592	0.922156	-0.116917	1	0.541848	-0.88404	1	30.3182	57.5172	59.9576	11.5199	18.1637	13.805	34.2467	60.555	41.4803	9.40226	40.0473	24.3629
C	281	Acss1	acyl-CoA synthetase short-chain family member 1(Acss1)	0.325	-1.62149	0.0342067	0.956642	-0.0639495	1	0.57663	-0.794283	1	60.6364	121.713	127.756	21.6483	42.2484	36.8452	82.8749	123.007	90.772	25.6692	80.2208	65.1398
C	282	Abcb4	ATP-binding cassette, sub-family B (MDR/TAP), member 4(Abcb4)	0.243984	-2.03514	0.0440481	1.01452	0.0207929	1	0.507877	-0.977448	1	106.678	295.15	237.619	21.6483	92.3618	41.9485	168.567	305.837	174.32	30.7314	181.749	116.964
C	283	Mns1	meiosis-specific nuclear structural protein 1(Mns1)	0.283592	-1.81811	0.0350356	0.999622	-0.000544936	1	0.633777	-0.657953	1	232.442	490.414	451.852	74.3918	155.143	103.558	316.171	569.409	288.672	83.0392	400.521	260.63
C	284	Slc38a5	solute carrier family 38, member 5(Slc38a5)	0.0764028	-3.71023	0.0159891	0.832036	-0.265283	1	0.543755	-0.878971	1	3.57171	28.3565	23.7587	0.545153	2.83114	0.834592	9.34511	24.7625	12.2177	0.546567	16.0706	8.55129
C	285	Asns	asparagine synthetase(Asns)	0.244566	-2.0317	0.0352421	1.02115	0.0301918	1	0.610115	-0.712848	1	28.0119	88.8577	65.8147	11.9073	22.378	10.3503	51.6378	78.5062	56.3986	8.33515	54.8313	50.6192
C	286	Pklr	pyruvate kinase liver and red blood cell(Pklr)	0.116558	-3.10087	0.0179826	0.937343	-0.0933508	1	0.501878	-0.994592	1	18.4736	68.6251	52.3884	4.27515	10.4681	1.4708	24.4665	70.9131	35.3616	2.36195	46.9313	16.2972
C	287	Tspan33	tetraspanin 33(Tspan33)	0.128054	-2.96518	0.0138871	0.916124	-0.126385	1	0.575614	-0.796826	1	9.48219	23.4223	35.52	2.51775	4.10962	2.10016	15.7192	30.2091	16.7513	1.60066	25.2513	9.20293
C	288	Add2	adducin 2 (beta)(Add2)	0.166883	-2.58309	0.00464652	0.933755	-0.0988837	1	0.572837	-0.803803	1	20.8478	92.4011	78.6033	10.5372	14.0571	7.38819	35.09	87.5056	56.5421	11.3868	64.4749	26.7266
C	289	Ung	uracil DNA glycosylase(Ung)	0.31401	-1.67112	0.0242459	1.03868	0.0547562	1	0.722306	-0.469317	1	21.7851	21.9559	25.9994	7.08699	9.22355	5.55482	21.4186	23.7546	27.273	14.6467	21.4696	16.1927
C	290	Cenpa	centromere protein A(Cenpa)	0.114843	-3.12226	1.08042e-05	0.89758	-0.155887	1	0.440257	-1.18358	1	37.775	62.6932	63.8899	4.05278	10.7392	4.02246	45.8171	59.7225	41.976	9.55842	36.7706	18.5841
C	291	Tfrc	transferrin receptor(Tfrc)	0.174763	-2.51653	0.000212788	0.980483	-0.0284358	1	0.574057	-0.800734	1	136.878	251.819	281.556	27.8171	64.1921	25.0651	160.098	263.138	233.937	56.7129	162.119	158.393
C	292	Lhfpl2	lipoma HMGIC fusion partner-like 2(Lhfpl2)	0.149052	-2.74612	0.00195638	0.946468	-0.0793738	1	0.587698	-0.766853	1	18.3257	26.1554	25.465	2.32407	4.3838	3.68041	16.8082	27.7445	21.6468	4.74342	25.5819	8.55129
C	293	Spire1	spire homolog 1 (Drosophila)(Spire1)	0.233928	-2.09586	0.00447626	0.998029	-0.00284628	1	0.58754	-0.767241	1	39.1676	121.129	92.1181	16.1466	26.8081	16.0488	71.491	116.383	64.0306	27.6082	79.8481	40.5249
C	294	Golm1	golgi membrane protein 1(Golm1)	0.341126	-1.55162	0.0214664	0.990557	-0.0136879	1	0.661236	-0.596763	1	65.0537	124.691	120.399	27.1931	47.6766	30.8799	89.1425	133.626	84.4348	43.3057	88.7491	71.0599
C	295	Stx2	syntaxin 2(Stx2)	0.32912	-1.60331	0.0112443	1.02647	0.0376901	1	0.781012	-0.356584	1	60.2461	99.0345	84.8145	21.9137	30.2584	28.1298	64.9127	113.945	71.6887	40.7974	81.291	73.5743
C	296	Ppat	phosphoribosyl pyrophosphate amidotransferase(Ppat)	0.371627	-1.42807	0.0154226	0.826342	-0.275189	1	0.805243	-0.312503	1	106.811	127.309	152.123	42.9666	49.716	50.8314	105.667	123.007	90.4817	55.3465	106.043	95.5919
C	297	Kif20a	kinesin family member 20A(Kif20a)	0.409498	-1.28807	0.0416518	1.05758	0.0807687	1	0.67135	-0.574863	1	70.8577	84.8336	81.0712	34.5813	30.2584	32.1044	81.1172	97.7894	71.4799	35.3252	64.4087	68.3427
C	298	Stom	stomatin(Stom)	0.351951	-1.50655	0.0139278	1.10177	0.139822	1	0.511323	-0.967693	1	53.8034	94.4329	104.792	28.7783	36.7802	23.4575	87.3492	110.353	81.0689	37.9019	53.713	50.9081
C	299	Arhgap19	Rho GTPase activating protein 19(Arhgap19)	0.203958	-2.29365	0.000232114	0.873963	-0.194356	1	0.464677	-1.1057	1	38.9104	58.7598	73.5758	12.56	15.7053	6.62201	49.2497	66.3762	34.0179	17.2234	26.0088	26.2871
C	300	Ifngr1	interferon gamma receptor 1(Ifngr1)	0.374917	-1.41536	0.0154226	1.01103	0.0158268	1	0.743374	-0.427841	1	137.623	216.793	192.21	78.5558	77.2973	49.063	181.528	204.923	166.195	119.181	164.001	127.63
C	301	Zbtb1	zinc finger and BTB domain containing 1(Zbtb1)	0.416723	-1.26284	0.0416518	1.0017	0.00245192	1	0.783491	-0.352011	1	89.9345	115.3	123.295	40.4202	58.7547	37.6866	101.621	137.42	90.0348	74.4503	100.338	83.0354
C	302	Nxpe2	neurexophilin and PC-esterase domain family, member 2(Nxpe2)	0.1655	-2.59509	0.015449	1.00652	0.00937953	1	0.562736	-0.829471	1	7.44797	39.5582	31.4017	6.56335	4.54708	1.84705	19.1903	44.7205	14.9966	7.76256	23.0328	13.5923
C	303	Racgap1	Rac GTPase-activating protein 1(Racgap1)	0.348304	-1.52158	0.0429975	1.07302	0.101672	1	0.514126	-0.959807	1	63.7557	62.1369	49.9322	32.6087	20.4064	8.22278	55.7777	67.4881	65.4004	24.8688	36.3829	35.7236
C	304	Cdca8	cell division cycle associated 8(Cdca8)	0.400342	-1.32069	0.0208991	1.0609	0.0852951	1	0.532822	-0.908274	1	128.697	94.7594	126.256	54.8739	42.7536	42.3761	123.57	135.922	111.519	53.6027	64.021	80.0415
C	305	Cenpf	centromere protein F(Cenpf)	0.404288	-1.30654	0.0226333	1.08569	0.118615	1	0.412795	-1.2765	0.396406	345.475	319.477	312.801	162.936	111.219	121.146	306.4	360.731	394.418	122.138	153.125	162.911
C	306	Kif22	kinesin family member 22(Kif22)	0.247655	-2.0136	0.00268672	0.835163	-0.259871	1	0.513923	-0.960375	1	64.894	80.5857	99.2829	15.5404	33.9367	11.0754	62.7347	79.4338	62.24	24.6736	52.3122	28.0391
C	307	Gpsm2	G-protein signalling modulator 2 (AGS3-like, C. elegans)(Gpsm2)	0.139382	-2.84288	0.00417365	0.812117	-0.300241	1	0.335736	-1.5746	1	52.7892	65.5533	71.7248	4.64097	19.7718	2.01465	53.4133	58.4233	42.5109	6.07731	30.9208	14.7911
C	308	Aurka	aurora kinase A(Aurka)	0.221628	-2.17379	0.00108958	0.862687	-0.21309	1	0.362803	-1.46274	0.712136	51.0743	44.9277	55.5176	11.7064	14.6209	7.21717	39.1263	56.0359	35.541	8.13019	24.0127	15.2429
C	309	Aspm	asp (abnormal spindle)-like, microcephaly associated (Drosophila)(Aspm)	0.253245	-1.98139	0.00286991	1.0688	0.0959955	1	0.353898	-1.49859	0.537669	170.289	248.312	192.632	35.2556	78.4587	41.0181	198.768	251.817	202.698	37.1015	121.017	73.0394
C	310	Casc5	kinetochore scaffold 1	0.387051	-1.36941	0.0352421	1.11849	0.161557	1	0.473637	-1.07815	1	142.437	229.016	213.495	68.2804	91.108	66.9794	199.567	257.495	197.193	63.9159	133.285	112.648
C	311	Kif2c	kinesin family member 2C(Kif2c)	0.318712	-1.64968	0.00441624	1.04411	0.0622705	1	0.552924	-0.854846	1	74.0273	63.0711	59.9576	18.1981	26.1211	18.4431	78.6492	64.854	62.24	24.2507	49.781	39.7011
C	312	Bub1b	BUB1B, mitotic checkpoint serine/threonine kinase(Bub1b)	0.404044	-1.30742	0.0473611	1.02913	0.0414312	1	0.544854	-0.876058	1	197.686	196.678	157.201	64.5791	97.0475	61.1852	193.72	213.857	160.047	63.0179	132.879	113.349
C	313	Ccna2	cyclin A2(Ccna2)	0.341473	-1.55016	0.0144251	0.866972	-0.205943	1	0.646276	-0.629778	1	123.159	144.573	147.462	40.8506	61.0898	39.7936	119.456	132.544	107.95	40.01	91.4516	101.14
C	314	Kif20b	kinesin family member 20B(Kif20b)	0.392177	-1.35042	0.0476339	0.987618	-0.0179752	1	0.517351	-0.950784	1	225.385	180.769	236.701	73.2872	98.8774	79.9156	227.952	216.426	190.513	54.0158	130.702	143.712
C	315	Dbf4	DBF4 zinc finger(Dbf4)	0.411367	-1.2815	0.0409849	1.09543	0.131496	1	0.611519	-0.709532	1	75.689	76.2562	46.9152	25.7585	31.121	24.8941	79.17	74.9148	63.7436	39.2227	53.7521	40.2175
C	316	Plk1	polo-like kinase 1(Plk1)	0.212615	-2.23369	0.00134792	1.0707	0.0985571	1	0.376008	-1.41117	1	32.8994	43.7335	31.9597	4.27515	8.72448	10.0493	40.0141	50.6904	25.5509	9.73411	20.2732	13.6814
C	317	Nek2	NIMA (never in mitosis gene a)-related expressed kinase 2(Nek2)	0.173224	-2.52929	6.2684e-05	1.04712	0.0664274	1	0.452173	-1.14505	1	45.977	67.7665	66.5881	5.68107	14.855	10.6445	63.7823	72.5542	52.4847	13.3909	33.1693	38.7913
C	318	Kif23	kinesin family member 23(Kif23)	0.302261	-1.72613	0.0033392	0.928357	-0.107249	1	0.579948	-0.786005	1	53.3333	52.1476	58.9716	11.7064	23.0928	14.8516	56.9406	53.5267	42.1913	23.6846	27.7583	37.0792
C	319	Nusap1	nucleolar and spindle associated protein 1(Nusap1)	0.329706	-1.60075	0.0029933	0.881768	-0.181529	1	0.647122	-0.627891	1	186.862	138.738	190.967	64.0949	62.8612	43.3372	181.073	152.586	121.819	107.492	100.927	86.3336
C	320	Kpna2	karyopherin (importin) alpha 2(Kpna2)	0.246419	-2.02081	9.05798e-06	1.21269	0.278214	1	0.535709	-0.900479	1	145.825	172.364	155.305	40.6713	41.9157	34.0643	209.102	186.38	178.719	100.533	97.7705	109.292
C	321	Cdk1	cyclin-dependent kinase 1(Cdk1)	0.410575	-1.28428	0.0210592	1.02791	0.0397175	1	0.697438	-0.519864	1	122.727	101.526	124.603	50.4876	42.7536	49.9866	132.69	107.333	118.573	85.2515	71.4611	93.3818
C	322	5730508B09Rik	RIKEN cDNA 5730508B09 gene(5730508B09Rik)	0.200546	-2.31799	0.00560399	1.3312	0.412723	1	0.640524	-0.642676	1	13.7694	11.6824	14.6042	3.10594	3.48733	1.40923	23.1112	16.4172	13.7963	10.6971	10.0825	13.371
C	323	Gmnn	geminin(Gmnn)	0.315012	-1.66652	0.00755673	1.15841	0.212151	1	0.671166	-0.575258	1	51.7485	53.8286	63.7836	26.5977	16.8236	9.92959	77.4093	57.8198	60.9615	36.4704	44.5745	50.6192
C	324	Knstrn	kinetochore-localized astrin/SPAG5 binding(Knstrn)	0.391339	-1.35351	0.0291998	0.735286	-0.443622	1	0.625052	-0.677953	1	107.784	68.8821	97.3315	32.8813	42.5626	31.7487	83.3958	69.5811	48.4665	48.0914	40.9311	36.8978
C	325	Ccnb2	cyclin B2(Ccnb2)	0.248409	-2.00921	0.00353987	1.06051	0.0847525	1	0.292595	-1.77302	0.232745	40.779	48.7946	46.4841	7.94058	15.1662	10.6445	45.462	47.9582	50.8735	22.1685	13.6718	6.37504
C	326	Cdc20	cell division cycle 20(Cdc20)	0.34917	-1.518	0.0442142	0.812819	-0.298993	1	0.478257	-1.06414	1	51.8815	67.319	69.5993	10.3292	31.1703	24.3673	48.7555	62.4993	42.1913	25.6692	32.2254	15.4796
C	327	Atp1b2	ATPase, Na+/K+ transporting, beta 2 polypeptide(Atp1b2)	0.186291	-2.42437	0.00590124	0.499651	-1.00101	1	0.552884	-0.854953	1	13.6719	41.5234	30.3478	4.38991	7.08556	4.42265	11.4698	20.734	10.5152	8.33515	10.7799	4.49388

## Sheet: B. All expressed genes
Gene Symbol	FC (WT-IR vs WT)	logFC (WT-IR vs WT)	FDR (WT-IR vs WT)	FC (p53KO vs WT)	logFC (p53KO vs WT)	FDR (p53KO vs WT)	FC (p53KO-IR vs p53KO)	logFC (p53KO-IR vs p53KO)	FDR (p53KO-IR vs p53KO)	WT_Rep1_Normalized_CPM	WT_Rep2_Normalized_CPM	WT_Rep3_Normalized_CPM	WT-IR_Rep1_Normalized_CPM	WT-IR_Rep2_Normalized_CPM	WT-IR_Rep3_Normalized_CPM	p53KO_Rep1_Normalized_CPM	p53KO_Rep2_Normalized_CPM	p53KO_Rep3_Normalized_CPM	p53KO-IR_Rep1_Normalized_CPM	p53KO-IR_Rep2_Normalized_CPM	p53KO-IR_Rep3_Normalized_CPM
Pmaip1	77.9079	6.2837	1.46632e-10	1.79016	0.840089	1	1.7336	0.793772	1	2.25302	1.8352	1.48787	194.562	115.692	126.359	5.84735	3.09791	1.04369	9.26562	7.61746	0.485659
Zfp365	60.8738	5.92775	3.77211e-24	2.35174	1.23373	1	0.694705	-0.525529	1	1.22999	1.93195	1.38159	94.7992	88.0827	95.2461	3.95939	3.09791	3.65945	3.06468	2.08623	2.29305
Gdf15	60.1074	5.90947	1.43731e-06	0.196617	-2.34654	1	0.28314	-1.82041	1	2.75566	0.0120936	0.52843	73.5418	59.873	66.569	0.0532653	0.434065	0.136985	0.0227736	0.126256	0.00614758
Tnfsf4	42.7263	5.41705	0.00132348	0.710541	-0.49301	1	1.28945	0.366753	1	1.22999	3.17759	0.52843	73.8933	64.3923	73.7074	0.25449	3.01467	0.221785	0.0227736	4.16646	0.319674
Cxcl10	40.6055	5.3436	0.000260819	4.53905	2.18239	1	7.50037	2.90696	0.788428	0.0295672	0.250942	0.52843	21.9137	6.38316	5.69848	2.71061	0.826506	0.221785	16.833	6.58336	5.04102
Cdkn1a	37.2452	5.21898	6.38921e-08	0.912301	-0.132418	1	4.32745	2.11352	0.986804	1.82134	1.48751	0.52843	41.6396	60.7633	41.5038	2.01816	0.606501	0.86757	9.93582	3.7937	1.51231
Plk2	31.6914	4.98602	6.43947e-11	1.31693	0.397178	1	1.28722	0.364257	1	9.26635	5.75051	3.76691	202.94	163.276	229.957	7.20562	6.83206	10.7174	21.6154	7.882	2.38526
Phlda3	27.8591	4.80007	1.49539e-05	0.380719	-1.3932	1	0.265412	-1.91369	1	1.0112	1.72334	5.57361	63.9479	93.6033	74.7096	0.0532653	2.14059	0.95237	0.611635	0.126256	0.0860662
2410141K09Rik	24.6702	4.6247	0.0648904	1.41301	0.498774	1	6.7092	2.74614	1	0.721439	0.075585	0.52843	26.2319	0.104743	7.07351	0.429082	1.45085	0	4.60678	0.667355	7.53694
Sulf2	24.3858	4.60797	0.000139592	1.00973	0.013969	1	0.618735	-0.692607	1	1.47245	2.02568	4.07393	48.6656	77.2449	59.4168	2.71061	0.725423	4.22043	0.136642	0.47797	4.10044
Relb	24.0687	4.58909	5.84956e-16	2.32558	1.21759	1	7.94268	2.98963	1.17137e-06	2.75566	1.72334	1.9484	57.4347	38.7026	59.28	4.04225	5.38716	5.56419	40.973	37.0262	41.238
Eda2r	23.8698	4.57712	3.52339e-15	0.183619	-2.44522	0.0352939	0.194868	-2.35943	0.417353	4.21037	4.09671	7.58105	115.415	145.611	118.922	0.864082	1.23679	0.789293	0.0227736	0.126256	0.387298
Hrnr	19.8319	4.30975	0.00126466	5.70605	2.51249	1	3.19088	1.67396	1	8.02453	7.10499	9.62983	248.805	19.2419	223.541	66.5905	10.7922	64.0306	253.887	10.2749	187.126
Fat1	19.4644	4.28276	6.76642e-07	1.31627	0.396456	1	1.55122	0.633402	1	13.1249	4.81325	15.109	133.089	265.111	245.62	7.13755	8.40182	27.9971	39.7075	6.68256	21.1385
Ak1	18.8107	4.23348	5.84956e-16	1.4538	0.539825	1	0.513735	-0.960904	1	7.0843	5.38165	5.34925	125.496	116.406	93.7411	10.5169	9.32941	6.05016	3.84549	4.01615	5.43446
Fas	18.5525	4.21354	4.36326e-05	0.610972	-0.710823	1	0.92331	-0.115113	1	3.09864	3.36202	4.61712	65.1242	61.5088	79.3957	0.517857	4.16821	2.07108	0.611635	4.94203	0.670087
Fam212b	18.5139	4.21054	4.64158e-11	0.597264	-0.743559	1	3.23722	1.69475	0.511599	6.26824	6.98405	8.49621	118.212	154.952	129.981	3.50072	5.54176	3.93342	27.6082	7.13949	7.35866
Mybl1	17.8484	4.15772	0.000157226	1.57524	0.655572	1	0.809086	-0.305635	1	0.869275	3.5918	3.66654	42.5614	73.7268	29.221	2.59816	8.40182	1.80689	0.923959	2.58525	6.84841
Trp53inp1	17.6251	4.13956	4.81806e-13	0.536807	-0.897525	1	1.22129	0.288408	1	55.2551	22.2885	35.1893	638.768	669.499	679.207	29.1065	14.782	16.6078	16.6313	19.197	38.0658
Matn1	17.2673	4.10997	0.0154226	0.536245	-0.899035	1	1.70586	0.770497	1	0.431681	0.163264	3.12335	30.1914	24.5838	9.92959	0.349184	1.45085	0.176123	1.86093	0.126256	1.42009
AI414108	17.2216	4.10615	2.25532e-05	1.04287	0.0605659	1	3.28442	1.71564	1	1.68237	1.26983	2.41484	15.0706	50.0056	27.8152	1.89388	1.34976	2.36136	12.1611	3.73358	2.57584
Prrg4	16.917	4.0804	3.7199e-13	0.716567	-0.480826	1	1.64193	0.715397	1	15.4814	9.74744	10.3915	177.824	199.425	225.822	12.6831	7.40883	5.40764	21.6154	9.09646	11.2255
Vmn2r32	16.153	4.01373	0.0112443	3.8045	1.92771	1	1.38933	0.474389	1	1.13538	0.580493	1.22808	35.2556	1.92234	10.8429	3.43265	1.80464	6.05016	11.5625	0.94091	3.1906
Sesn2	15.9272	3.99342	6.57317e-05	1.07473	0.103981	1	0.479187	-1.06134	1	7.57511	3.99693	1.38159	45.0397	81.9892	79.7035	1.63347	7.47126	4.82056	1.79586	4.2837	0.571725
Vmn2r49	14.8847	3.89576	0.0179826	4.06173	2.02209	1	1.90445	0.929371	1	1.13538	0.834458	1.44064	39.9827	2.04557	9.15999	4.78204	1.80464	7.35804	15.2453	0.733489	10.5984
Gm5635	14.8087	3.88838	0.0681624	5.72836	2.51812	1	0.207185	-2.27101	1	0.0295672	0.580493	0.52843	8.59692	0.807137	7.84653	2.97694	0.124868	3.54856	0.247257	0.126256	0.98054
Bbc3	14.0776	3.81532	3.11792e-06	0.815223	-0.294733	1	0.633528	-0.658519	1	2.68766	6.92963	4.0267	73.0684	63.4835	55.8492	3.19	5.03634	2.8832	0.923959	4.94203	1.1496
Cald1	14.0353	3.81099	9.05798e-06	3.31334	1.72828	1	0.772313	-0.372742	1	1.77994	2.21918	1.84213	19.8048	39.5682	22.9513	4.62225	3.09791	11.7155	4.87031	3.85382	6.26439
Ccng1	14.0044	3.80781	2.3896e-16	0.728292	-0.457412	1	1.15856	0.212336	1	79.311	90.1034	91.9882	1079.63	1424.44	1157.05	73.7133	67.8925	48.747	86.4683	57.5157	76.5866
Vmn2r48	13.9694	3.8042	0.0155126	3.35286	1.74539	1	0.810889	-0.302424	1	2.75566	1.26983	1.72994	59.5723	1.53418	19.695	1.75776	3.47846	14.142	5.28999	2.15838	8.25006
Ddit4l	13.4148	3.74575	1.03393e-06	0.929275	-0.105822	1	1.52832	0.611944	1	2.25302	3.51319	3.96765	38.4189	36.2596	56.2494	3.29653	4.03145	1.70252	7.09887	4.22658	2.52051
Notch3	13.2386	3.72668	0.00114535	1.07752	0.10772	1	0.900183	-0.15171	1	4.21037	4.09671	1.09229	15.0706	67.1156	42.5573	2.59816	2.71736	4.82056	4.99719	0.420854	3.70699
Dcxr	13.1865	3.72099	6.61153e-06	0.700818	-0.512888	1	1.66329	0.734044	1	6.40425	4.88581	6.75446	93.7519	81.3977	63.1588	2.97694	7.94398	1.70252	12.7858	5.97613	2.29305
Ndst3	13.1677	3.71893	0.00328022	3.477	1.79784	1	1.78823	0.838536	1	0.591344	0.834458	0.52843	13.1411	3.32713	9.61491	3.95939	0.826506	2.07108	3.61776	2.08623	6.58406
Vmn2r51	13.0352	3.70434	0.0745178	3.29933	1.72217	1	0.388412	-1.36434	1	2.05788	0.701429	3.07021	53.8267	0.973494	21.5626	0.174592	3.43089	15.7076	2.95407	2.23353	2.29305
Sh3bgrl2	12.845	3.68314	0.00755673	2.68574	1.42532	1	1.96652	0.975648	1	0.691872	0.163264	1.38159	12.3592	8.25313	8.48958	1.54469	4.06713	0.437047	2.52462	2.83175	6.58406
Scn1b	12.6051	3.65594	0.0152612	1.22187	0.289095	1	0.877641	-0.188298	1	0.591344	0.45351	1.48787	15.5404	8.64438	8.0928	0.517857	1.45085	1.13502	1.86093	0.859745	0.00614758
Serpina3f	12.5583	3.65057	4.42123e-13	1.14239	0.192056	1	4.49209	2.16739	0.00125573	10.7861	17.8683	9.34347	137.54	158.291	181.609	19.3886	11.6335	12.3743	69.3035	76.0664	49.7094
Tubb6	12.1534	3.60329	0.00126466	1.70199	0.767225	1	1.07526	0.10469	1	0.508555	3.99693	1.77718	12.9474	26.654	37.0196	5.76449	3.79361	1.13502	4.3335	3.47505	3.70699
9030617O03Rik	12.0141	3.58665	1.53629e-06	0.901974	-0.148842	1	1.27697	0.35272	1	5.18017	6.64543	3.18829	43.892	81.7889	54.9599	5.64317	2.62817	5.27065	4.99719	2.72653	9.57179
Camp	11.9965	3.58454	0.179625	0.791048	-0.338163	1	2.83075	1.50118	1	1.22999	5.67492	4.32191	132.881	0.104743	2.01465	4.78204	3.86496	0.221785	11.2307	3.47505	10.4693
Kctd4	11.8908	3.57178	0.138433	7.89973	2.9818	1	0.900945	-0.15049	1	0.0295672	0.0120936	0.52843	0.315615	1.09056	5.69848	0.98245	0.725423	3.00062	3.50063	0.420854	0.319674
Cep170b	11.8647	3.5686	3.01072e-13	0.706417	-0.501408	1	1.29616	0.374246	1	15.783	12.9522	12.5997	121.053	199.283	170.38	10.8188	10.4948	7.86684	10.8793	16.9484	10.0083
Mx1	11.7883	3.55928	4.64158e-11	0.944535	-0.0823242	1	2.78661	1.47851	0.458012	6.52252	7.81851	5.70646	100.308	77.3805	58.9277	7.59327	5.28607	6.05016	20.1644	13.1246	19.5247
Lacc1	11.7451	3.55399	0.00220187	1.54915	0.631478	1	0.515317	-0.956469	1	2.25302	4.96442	1.00372	19.5538	24.3127	52.959	4.37368	6.94503	1.41551	0.650676	3.90192	1.99182
Tnip3	11.6216	3.53874	6.49199e-14	1.06725	0.0938971	1	2.13944	1.09724	1	11.3301	15.6914	16.3016	201.592	140.356	161.846	16.3347	13.0041	16.9046	40.7974	27.0068	31.1621
Ifit3	11.5123	3.52511	1.02214e-06	1.516	0.600268	1	2.4344	1.28356	1	7.76434	6.84498	4.67616	130.263	37.3779	54.7068	9.92511	8.81211	10.5152	41.3569	16.4253	13.4817
Polk	11.3963	3.5105	1.8863e-06	1.40874	0.494402	1	0.685989	-0.543743	1	12.566	11.9848	8.49621	96.7216	149.632	130.535	8.6349	19.4437	18.4929	2.2123	15.4153	14.287
Ipw	11.1828	3.48321	0.00481675	4.56005	2.18905	1	1.34696	0.429709	1	8.42073	10.4368	9.8719	184.384	16.4169	120.783	37.2384	8.13425	85.7459	82.0469	11.6907	82.8694
Slc39a2	11.0853	3.47058	0.195899	4.16377	2.05789	1	1.1579	0.211511	1	0.0295672	0.0120936	1.16904	7.94058	0.517554	5.27435	0.0532653	3.37738	1.70252	3.96261	0.47797	1.51231
Slc19a2	10.8632	3.44137	0.000185823	0.803097	-0.316354	1	1.33437	0.416154	1	1.82134	9.2516	7.95893	61.3512	60.4953	85.1557	3.03612	9.97159	2.25699	9.73411	7.64151	3.02461
Gm15412	10.676	3.4163	0.039128	2.5143	1.33016	1	2.40581	1.26652	1	0.337066	0.0120936	0.52843	4.16755	0.573006	4.93914	1.0298	0.434065	0.789293	3.06468	1.25054	1.1496
Ercc5	10.6092	3.40724	6.38602e-11	1.3729	0.457229	1	0.90629	-0.141955	1	15.6529	29.454	16.2367	169.704	245.85	235.444	18.7553	28.8921	36.5912	21.0266	33.1272	22.162
Cgref1	10.4792	3.38946	0.106704	0.704162	-0.50602	1	0.398362	-1.32785	1	0.780573	0.356761	5.51457	13.3204	25.9455	30.726	4.04225	0.606501	0.0195692	0.858892	0.859745	0.129099
Vmn2r45	10.4076	3.37956	0.122407	1.65464	0.726514	1	2.68102	1.42278	1	0.644564	0.701429	4.13297	51.5456	0.665426	5.11016	3.36755	2.71736	3.00062	11.3868	0.733489	12.289
Kank3	10.3782	3.37548	2.20004e-06	0.696532	-0.521739	1	1.60945	0.686566	1	5.77743	8.97043	15.8381	82.9278	127.657	107.108	6.49837	11.363	3.4181	17.0347	12.0244	5.24389
Mab21l3	10.3581	3.37269	0.000482516	0.834391	-0.261205	1	1.33847	0.420587	1	3.05133	1.26983	1.48787	20.6656	22.4766	17.3075	0.757551	2.14059	1.9504	2.52462	1.17539	2.79715
9330175M20Rik	10.0782	3.33317	0.0708103	2.14072	1.0981	1	1.9225	0.942986	1	0.821967	0.356761	1.48787	21.2753	1.86689	4.02246	2.45908	3.09791	0.176123	6.2595	1.71348	3.09838
Mdm2	9.9961	3.32137	9.20248e-14	1.03771	0.053404	1	1.00787	0.0113131	1	72.2563	73.2993	85.7267	706.066	843.613	762.495	91.6874	67.827	80.4916	82.574	65.01	94.3162
I830012O16Rik	9.97801	3.31875	1.51064e-05	1.95006	0.963517	1	1.96537	0.974802	1	7.00151	5.03698	3.51598	87.6477	28.0465	39.7936	9.51674	6.86773	13.9855	33.6529	12.0755	13.9796
9230114K14Rik	9.84329	3.29914	1.45196e-08	1.62598	0.701309	1	0.963523	-0.0536088	1	9.77491	6.98405	6.41201	72.6918	75.9418	79.7035	9.66174	9.93889	18.1146	16.1823	7.46114	12.6886
Ddit4	9.76643	3.28783	0.00101553	1.05776	0.0810151	1	0.607113	-0.719964	1	7.8353	2.88432	4.07393	56.8394	40.5386	47.3768	8.54021	6.05015	1.04369	5.28999	2.89187	1.31866
Olfr247	9.63982	3.26901	0.172449	2.52809	1.33805	1	1.79014	0.840074	1	1.13538	2.71501	0.52843	36.5037	0.104743	5.84898	6.10776	1.45085	3.54856	2.03661	1.78562	16.0821
Cpt1c	9.59279	3.26195	0.00828403	0.615525	-0.70011	1	1.08521	0.117979	1	1.44288	7.29244	0.52843	14.0377	49.2662	25.7355	1.23102	2.30708	2.15262	1.7373	2.58525	1.85042
Dennd2c	9.46271	3.24225	1.22371e-05	1.76411	0.818938	1	0.925631	-0.111491	1	5.18017	4.63789	6.90797	26.1028	59.2661	73.1431	12.2274	6.24934	11.0566	14.8354	7.37096	5.13938
Trim7	9.40295	3.23311	0.0369439	0.434581	-1.2023	1	2.43298	1.28272	1	4.14532	2.51547	2.70415	17.1149	40.6465	30.531	0.429082	3.47846	0.136985	0.546567	6.63146	2.71723
Nfkb2	9.38797	3.23081	7.4144e-09	1.33579	0.41769	1	4.48962	2.16659	0.00658852	10.1652	15.7701	7.35669	86.0803	113.35	113.292	9.66174	19.1078	15.7076	55.6458	96.5259	47.5823
Irx6	9.27612	3.21352	0.123893	4.54864	2.18543	1	1.44025	0.526318	1	0.165576	1.72334	0.52843	12.56	1.99628	8.0928	2.91184	0.124868	8.05601	9.55842	3.62235	2.79715
Vmn2r36	9.2031	3.20212	0.117129	3.45201	1.78743	1	1.71208	0.775751	1	8.65136	0.356761	8.21281	84.4879	1.99628	72.2674	13.1447	3.14548	43.2415	68.8708	13.4433	19.6169
Mmp2	9.06883	3.18092	0.0145024	0.728905	-0.456197	1	1.90038	0.926285	1	3.67816	2.62431	2.41484	25.2097	27.0483	27.0285	1.63347	3.37738	1.33071	8.33515	3.55321	0.209018
C77370	9.01606	3.1725	0.00218568	1.11477	0.156743	1	0.351843	-1.507	1	1.68237	4.22671	4.20382	24.3059	34.0908	32.9937	0.98245	3.31197	6.99927	2.03661	1.17539	0.743858
Ngp	9.00814	3.17123	0.220162	0.752317	-0.410588	1	1.05205	0.0731971	1	2.68766	9.74744	3.6075	143.519	0.449779	0.776444	6.56939	4.83417	0.652308	0.858892	5.45307	6.37504
Igsf9b	8.87449	3.14966	0.0146569	1.18534	0.245301	1	0.852242	-0.230665	1	1.366	2.79967	3.93223	6.40555	36.4444	29.221	1.81694	2.39033	5.40764	0.546567	3.73358	3.89142
Pcdha6	8.11585	3.02074	0.138509	1.41061	0.496324	1	1.07988	0.110877	1	0.780573	0.163264	2.28494	9.06316	0.616135	16.7534	0.864082	0.434065	3.28111	1.60066	2.08623	1.24796
Adc	8.09329	3.01673	0.0132383	0.954129	-0.0677431	1	0.452074	-1.14537	1	1.0112	2.02568	2.70415	9.9849	20.0799	16.5892	1.63347	2.22978	1.6112	0.136642	1.56919	0.743858
Serpina3g	8.09298	3.01667	1.38242e-10	1.06782	0.0946723	1	3.365	1.75061	0.0141459	161.194	126.792	111.183	870.157	1346.24	1014.25	177.397	106.132	142.715	471.431	538.537	424.411
D5Ertd577e	8.06266	3.01126	0.245664	5.28735	2.40254	1	2.47064	1.30489	1	1.77994	0.0120936	0.52843	3.63674	4.6395	10.6445	1.63347	2.39033	8.37564	29.2934	0.126256	1.24796
Tex15	8.05655	3.01016	0.0119336	0.707365	-0.499474	1	1.67408	0.743367	1	1.47245	2.88432	6.03414	36.5037	22.8771	24.5486	3.61612	0.606501	3.12456	7.09887	3.90192	1.31866
Fam228a	8.03812	3.00686	0.0514888	3.01565	1.59247	1	1.0809	0.112227	1	0.242451	0.701429	1.34026	11.2868	2.35364	4.93914	2.45908	1.8968	2.58966	5.14684	0.859745	1.51231
Ltf	8.00119	3.00021	0.15844	0.940285	-0.0888292	1	1.49326	0.578468	1	4.08027	18.7027	3.22667	201.592	4.23901	2.47641	15.3286	6.40394	2.7136	11.5625	10.3771	14.5882
Pik3r3	7.93815	2.9888	0.00421765	0.596778	-0.744733	1	1.21644	0.282664	1	2.01057	3.91228	2.34694	21.2753	23.521	21.029	0.429082	2.5479	1.9504	1.10615	3.03015	1.85042
Svop	7.90711	2.98315	0.0416518	2.62039	1.38978	1	1.64935	0.721902	1	0.934323	0.580493	0.52843	4.38991	7.29196	4.6655	0.591837	0.606501	4.22043	3.50063	3.3488	2.07481
Gtse1	7.88351	2.97884	3.17515e-06	0.697104	-0.520553	1	0.731513	-0.451045	1	15.2626	20.547	17.6744	130.073	174.902	116.836	9.57592	17.6718	10.0195	3.06468	14.4654	9.70704
Wbscr27	7.86989	2.97634	6.92094e-07	1.4997	0.584678	1	2.14463	1.10073	1	5.25704	8.84647	6.61866	50.814	53.2711	59.1671	10.2269	12.4749	8.37564	30.9234	13.8641	21.9284
Plxna1	7.86675	2.97577	4.47572e-05	1.02219	0.031667	1	1.02454	0.0349819	1	12.5128	19.8758	11.8085	70.5758	156.116	121.146	7.33878	21.2335	16.6078	19.3446	21.8033	5.13938
D630023F18Rik	7.7818	2.9601	0.00924299	0.64745	-0.62716	1	1.78647	0.837113	1	0.780573	1.72334	1.26941	5.10722	10.7947	13.6339	0.757551	0.725423	0.95237	1.10615	1.33471	1.92419
S100a8	7.67976	2.94106	0.268077	0.615369	-0.700476	1	1.5754	0.655719	1	4.21037	11.3377	4.20382	150.329	1.15217	0.403614	7.20562	4.93228	0	9.26562	2.65739	7.22649
Serpinb9g	7.67928	2.94097	0.12977	1.75592	0.812225	1	3.44894	1.78615	1	1.44288	0.0120936	0.932871	11.9073	3.11765	3.52991	2.36735	0.434065	1.41551	9.40226	1.40686	3.8115
Slc35e4	7.56452	2.91925	0.020852	1.22565	0.293546	1	0.964766	-0.0517487	1	1.82134	5.12466	0.52843	15.0706	17.489	24.1348	2.29633	3.86496	3.00062	1.00855	5.17651	2.64346
AU018829	7.53287	2.9132	0.0943796	5.83213	2.54402	1	1.20386	0.267667	1	1.13538	3.43458	6.75446	62.3985	2.44298	20.6732	30.5388	5.28607	30.3584	46.1134	4.16646	29.4039
Speer8-ps1	7.45428	2.89807	0.213598	2.37596	1.24851	1	2.24571	1.16717	1	60.6364	9.02787	7.12052	466.536	8.45338	97.5925	76.8471	7.99749	97.6375	329.047	5.65147	75.1358
S100a9	7.44467	2.89621	0.311612	0.811379	-0.301552	1	2.20673	1.14191	1	11.6702	45.5868	21.4324	579.906	5.40351	0.694353	53.9815	9.83483	0.0195692	68.2363	11.4863	61.1931
Gm13109	7.36884	2.88144	0.0854622	2.70568	1.43599	1	1.37562	0.460084	1	2.75566	0.580493	2.17572	17.782	0.665426	22.3801	5.42715	3.97496	5.56419	4.47014	3.55321	12.5718
Nlrp12	7.23358	2.85471	0.0631045	3.41165	1.77047	1	1.49341	0.578608	1	0.337066	0.580493	1.68271	10.3292	2.23041	6.45098	1.34347	2.04545	5.56419	3.2794	2.72653	7.35866
Cst6	7.17047	2.84207	0.0286643	8.54274	3.0947	1	1.65109	0.723419	1	0.591344	0.45351	0.52843	4.38991	1.80836	5.27435	3.29653	3.529	6.83293	9.93582	3.42094	9.20293
Lrdd	7.08825	2.82543	0.000139592	1.56446	0.645662	1	1.06221	0.0870675	1	4.84902	12.6318	3.40675	50.3119	51.1762	46.6927	6.72327	12.3679	13.6006	13.5861	12.8842	8.25006
Gm16197	7.03246	2.81403	0.0745836	0.575937	-0.796017	1	2.15178	1.10553	1	3.05133	1.48751	1.38159	7.59627	26.8081	7.38819	1.75776	0.124868	1.51988	0.790571	2.65739	3.89142
Sarm1	7.02564	2.81263	0.0416518	2.52554	1.33659	1	0.969119	-0.0452544	1	1.94552	0.580493	1.72994	19.8048	3.08684	7.21717	2.71061	2.04545	6.05016	4.09926	2.65739	3.70699
1700007K13Rik	7.00477	2.80834	0.156463	0.217716	-2.19948	1	3.7182	1.8946	1	1.366	1.6145	0.52843	4.92789	12.4182	7.38819	0.0532653	0.511364	0.176123	2.36195	0.47797	0.00614758
Glipr1	7.00141	2.80764	6.2684e-05	0.821082	-0.284401	1	2.96911	1.57003	0.818355	43.1356	23.2862	24.6148	261.085	186.541	189.952	41.257	19.4853	13.9855	135.367	37.7867	48.8518
Speer1-ps1	6.99861	2.80707	0.0063846	2.93557	1.55364	1	1.77323	0.826378	1	7.0843	4.81325	5.86882	68.5099	10.4681	45.5673	21.0694	6.16015	24.9899	41.2073	10.5394	40.863
Enc1	6.99835	2.80701	0.000168128	0.882232	-0.180771	1	0.987687	-0.0178737	1	15.783	9.48138	6.61866	53.5003	87.2818	82.5083	7.08429	10.5305	10.5152	3.06468	9.4572	15.2429
Serpina3j	6.91428	2.78958	0.221769	0.678168	-0.560286	1	1.85043	0.887857	1	1.0112	0.163264	1.26941	10.3292	2.73256	4.02246	0.642143	0.826506	0.176123	2.95407	0.126256	0.00614758
Gja5	6.82551	2.77094	0.0440033	2.20192	1.13876	1	0.691447	-0.532309	1	0.869275	2.02568	1.00372	15.0706	3.48733	8.22278	2.45908	1.80464	4.35742	3.06468	0.667355	2.22235
Adamts5	6.79995	2.76552	0.0462864	5.32365	2.41242	1	0.25055	-1.99683	1	2.40085	1.6145	0.52843	20.6656	5.13857	5.27435	7.50449	3.21089	13.6006	2.28387	1.49403	2.29305
P2rx7	6.79529	2.76453	0.00261348	1.79876	0.847005	1	0.913192	-0.13101	1	2.01057	5.1942	3.22667	22.4266	23.216	25.3866	3.74041	5.03634	10.0195	8.54337	3.47505	5.13938
Spata31d1a	6.75841	2.75668	0.0416518	2.79356	1.48211	1	1.26963	0.34441	1	4.08027	1.16703	1.48787	24.1015	2.97902	18.6347	4.23755	3.43089	11.2132	6.61737	5.45307	11.8925
Psg25	6.69523	2.74313	0.180799	2.66188	1.41245	1	0.600496	-0.735772	1	2.51617	0.45351	1.68271	23.3376	1.99628	6.0029	4.09551	0.124868	8.22235	2.03661	2.39286	3.02461
Cdc42bpg	6.68181	2.74024	1.49539e-05	0.839418	-0.252539	1	0.955577	-0.0655555	1	17.0603	19.9212	20.6885	71.6697	189.856	123.937	14.4438	16.8958	17.0676	7.23551	25.8284	13.1681
Alox5	6.59251	2.72083	0.00189671	0.882518	-0.180302	1	0.582973	-0.7785	1	4.08027	9.11253	8.14786	40.2122	73.2185	27.3842	3.23439	8.76454	6.83293	1.60066	4.49112	4.86274
Vmn2r35	6.56005	2.71371	0.0851775	2.96568	1.56836	1	0.472004	-1.08313	1	3.28787	6.26448	12.8683	101.797	4.45158	41.0181	17.3852	6.508	42.6675	6.61737	3.96805	20.8096
Bnc1	6.53041	2.70717	0.124778	2.15789	1.10962	1	0.452215	-1.14492	1	0.721439	1.6145	1.54101	16.5411	0.72704	8.22278	1.47367	3.37738	3.54856	1.00855	2.32071	0.448774
2310005G13Rik	6.49603	2.69956	0.0851905	3.51422	1.8132	1	1.31628	0.396468	1	0.869275	0.250942	1.38159	7.08699	1.50337	7.84653	0.932143	3.58549	4.35742	4.20987	4.53921	2.9324
LOC100502924	6.48965	2.69814	0.0740022	2.35662	1.23672	1	2.03962	1.0283	1	23.2014	20.677	17.6744	146.539	20.0799	233.008	41.9968	8.87157	94.239	174.049	10.9121	111.013
Muc5b	6.48424	2.69694	0.139833	2.63601	1.39836	1	1.35535	0.438663	1	37.9229	8.61064	13.5325	148.425	13.1391	228.097	109.348	5.9996	43.0328	82.369	8.73573	123.573
Adamts6	6.45966	2.69146	0.0242459	0.77125	-0.374729	1	1.16686	0.222634	1	4.21037	9.19113	4.51085	31.8376	47.7382	36.2637	1.10674	8.34236	4.35742	1.1517	9.4091	5.54205
Synm	6.44123	2.68734	0.00157787	1.32066	0.401258	1	1.31678	0.397015	1	6.72358	7.29244	7.20318	45.0397	36.161	55.6372	5.05725	5.79149	17.2079	21.6154	5.6154	9.70704
Sertm1	6.43502	2.68594	0.185303	1.57863	0.658677	1	1.26199	0.335702	1	1.60254	0.834458	3.07021	27.1931	1.50337	6.92301	4.62225	2.47357	1.6112	8.92727	1.63532	0.448774
Fcrls	6.39499	2.67694	0.166674	2.14108	1.09834	1	1.97847	0.984383	1	0.124182	0.0120936	1.48787	3.90932	3.11765	3.52991	1.34347	1.03462	1.13502	4.60678	1.63532	0.743858
1700110I01Rik	6.38355	2.67436	0.133746	3.55935	1.83162	1	1.08722	0.120642	1	24.4284	5.03698	10.6631	104.26	21.0872	130.99	39.517	9.93889	93.4627	105.439	2.08623	47.8589
Ccdc122	6.36432	2.67001	1.61031e-05	0.707999	-0.498182	1	2.13201	1.09222	1	21.4066	10.9749	17.0249	136.873	77.707	100.055	16.2252	12.5046	6.22302	34.9608	15.8602	23.7912
Casp4	6.36383	2.66989	0.000157441	1.69756	0.763459	1	2.41033	1.26923	1	8.96477	12.9885	3.12335	60.0385	49.8207	49.8498	15.0504	12.5344	14.9966	52.1256	19.2751	31.2851
Cd55	6.30399	2.65627	1.9808e-06	0.934861	-0.0971768	1	1.5346	0.617862	1	13.7694	39.794	31.1803	181.453	180.109	172.781	26.899	33.8095	18.4929	40.01	32.1533	49.4204
Bcat1	6.30279	2.65599	0.0705348	2.89019	1.53116	1	1.54946	0.631769	1	3.28787	3.82762	1.34026	37.7805	4.83666	10.8429	5.50408	2.39033	16.6078	22.5817	7.84593	7.53694
Rgsl1	6.29304	2.65376	0.0502407	1.70711	0.771557	1	1.58408	0.663643	1	0.934323	2.21918	1.48787	8.10197	3.94943	17.3075	1.75776	4.22767	1.9504	6.61737	1.78562	4.1988
Gm11487	6.28427	2.65175	0.105847	1.20726	0.271732	1	3.54658	1.82643	1	4.21037	6.84498	0.52843	18.5926	5.92722	48.42	5.91245	2.95521	5.12062	26.3393	2.72653	20.619
Mdm4	6.25449	2.64489	8.46248e-06	0.899783	-0.152351	1	1.01916	0.027378	1	49.4038	92.51	70.1631	276.278	702.049	348.189	54.6946	77.1475	58.9719	40.446	89.5698	64.4421
Vmn2r34	6.24685	2.64313	0.2484	1.72143	0.783607	1	1.3792	0.463836	1	0.591344	1.48751	9.76267	34.8396	0.351197	38.9488	5.13715	2.22978	13.0462	13.7683	0.60122	13.789
Serpine2	6.24512	2.64273	6.30781e-05	1.01639	0.0234611	1	0.670477	-0.576739	1	8.34977	22.3611	15.7584	64.6974	112.901	112.714	14.5533	22.3276	10.3326	5.91464	12.2469	13.4817
Zfp600	6.24215	2.64204	0.00448057	2.21619	1.14808	1	1.79411	0.843268	1	11.6199	9.98931	3.07021	63.2449	21.6633	69.3053	23.6853	9.54942	21.4936	54.0158	12.812	31.3896
Palm3	6.23947	2.64142	0.0986879	2.28844	1.19436	1	0.929993	-0.104708	1	2.18501	3.82762	0.932871	13.1411	8.77377	21.5626	0.591837	2.30708	13.0462	5.64461	5.2727	3.89142
Il1rn	6.23498	2.64038	0.0745836	2.80435	1.48767	1	0.699236	-0.516148	1	0.644564	1.16703	1.54101	13.8189	1.70053	5.55482	2.91184	3.25846	3.28111	3.84549	1.25054	1.51231
Tmem63b	6.2086	2.63427	0.0767526	1.21441	0.280261	1	1.57509	0.655435	1	2.8148	7.67943	3.07021	9.66212	49.4449	25.2225	1.10674	12.0825	3.28111	2.78489	15.0365	8.13633
C030034I22Rik	6.19745	2.63168	0.15273	2.28702	1.19347	1	0.541011	-0.886269	1	0.591344	4.63789	2.70415	22.7673	12.7355	13.805	3.74041	8.55642	5.8773	0.0227736	5.68754	4.10044
Ccdc63	6.19686	2.63154	0.101008	1.3108	0.39045	1	1.80652	0.853213	1	0.242451	1.48751	1.22808	10.3292	3.48733	4.6655	0.464592	2.5479	0.86757	3.06468	1.33471	2.64346
Gm14458	6.19165	2.63032	0.23394	8.16178	3.02888	1	0.44261	-1.17589	1	0.0295672	0.580493	0.52843	2.86205	0.807137	3.52991	5.13715	0.124868	4.22043	0.247257	1.63532	2.29305
Fthl17	6.19163	2.63032	0.232347	7.68103	2.9413	1	0.470315	-1.0883	1	0.0295672	0.580493	0.52843	2.86205	0.807137	3.52991	5.13715	0.124868	3.65945	0.247257	1.63532	2.29305
Epha2	6.17821	2.62719	0.0125075	0.216862	-2.20515	1	1.09142	0.126202	1	9.83404	3.82762	3.22667	38.7812	40.6465	25.0651	1.47367	1.71842	0.437047	0.474993	1.56919	1.92419
Ebi3	6.15082	2.62078	0.116709	0.881513	-0.181946	1	4.16646	2.05882	1	1.22999	2.51547	1.68271	7.42771	5.64996	20.4543	1.10674	3.01467	0.652308	0.725503	11.2308	8.04104
Gm904	6.14012	2.61827	0.238553	11.0414	3.46485	1	0.328333	-1.60677	1	0.0295672	1.37867	0.52843	9.28194	0.104743	2.65428	3.43265	3.37738	14.8335	3.2794	2.65739	1.1496
Perp	6.13336	2.61668	0.0375403	0.41748	-1.26022	1	0.950218	-0.0736699	1	6.90098	4.34765	4.91824	25.7585	28.4408	45.109	3.11898	3.37738	0.221785	0.611635	2.51911	3.25822
Trpm2	6.12676	2.61513	0.00982312	1.65834	0.729736	1	1.6404	0.714046	1	6.72358	7.22895	2.41484	30.421	27.0483	42.9473	4.68735	6.2761	16.2131	26.5801	6.22263	11.7788
Pros1	6.11234	2.61173	2.20788e-05	1.34218	0.424581	1	0.421775	-1.24545	1	8.80511	13.3513	14.247	57.0258	76.2221	89.3937	10.8957	11.8952	26.1054	5.77475	7.96617	6.84841
Ushbp1	6.09045	2.60655	0.195205	1.77346	0.826567	1	2.59147	1.37377	1	0.242451	2.98107	0.52843	12.56	2.58161	7.84653	2.01816	0.725423	3.93342	13.1632	1.07618	3.09838
Sdc1	6.0777	2.60353	0.00423459	1.76817	0.822255	1	1.43225	0.518283	1	7.14934	3.26527	2.59787	32.6087	21.4169	25.2225	4.54531	7.12342	11.3763	7.39493	7.84593	17.7542
Col6a6	6.06501	2.60051	0.0498296	1.82604	0.868718	1	1.8326	0.873889	1	1.44288	3.17759	3.18829	11.9073	5.55754	30.0453	4.09551	2.14059	8.05601	16.0001	4.2837	5.92012
Btg2	5.96471	2.57645	0.00180126	1.01928	0.0275547	1	1.97937	0.985042	1	39.1676	11.4829	10.5922	143.985	109.278	112.198	33.5364	17.975	10.9001	72.2835	25.3294	25.9981
Tnfrsf18	5.95148	2.57325	0.0034992	0.846843	-0.239834	1	0.39699	-1.33283	1	16.9006	6.3189	5.46733	50.814	71.3054	48.7518	12.5647	6.73097	4.98364	1.1517	4.07627	4.3863
1810053B23Rik	5.8882	2.55783	0.1187	5.05354	2.33729	1	0.453981	-1.1393	1	1.60254	0.834458	0.52843	13.3204	1.92234	2.38064	3.82919	3.58549	7.69071	3.61776	1.07618	2.15165
Serpina3h	5.8762	2.55488	4.40638e-07	0.906876	-0.141023	1	3.63289	1.86112	0.010088	21.8324	15.6249	14.678	83.8459	111.712	110.932	20.9096	15.2933	11.0566	66.7463	55.9917	49.1008
Scn3b	5.85055	2.54857	0.0338067	1.79488	0.843884	1	1.52284	0.606767	1	5.18017	4.81325	8.28366	39.3299	24.6146	43.1388	6.66409	4.12064	22.0643	36.0604	4.76167	9.20293
Fosl1	5.74121	2.52135	0.204457	1.62132	0.697165	1	1.00629	0.00904855	1	0.431681	2.51547	0.932871	1.42027	9.5347	11.4346	2.52714	0.124868	3.65945	1.00855	2.23353	3.09838
Ifit1	5.7378	2.5205	0.000288983	1.32454	0.405488	1	1.68413	0.752	1	16.5754	11.4103	5.28135	99.5908	51.1762	40.2656	14.7456	11.2203	18.1146	31.7822	19.5216	22.9459
Chi3l3	5.7215	2.51639	0.304653	1.3505	0.433491	1	1.16653	0.222226	1	5.52611	6.80567	1.34026	76.1636	0.104743	2.10016	14.0443	3.63306	0.789293	10.1082	1.17539	10.2726
Gm1082	5.70915	2.51327	0.113979	3.66689	1.87456	1	1.80779	0.85423	1	2.25302	0.356761	0.52843	9.66212	2.29202	6.12262	2.45908	2.77088	6.36653	11.7675	3.66744	5.54205
Itm2a	5.70861	2.51314	0.0132383	0.749252	-0.416478	1	1.63062	0.705422	1	4.68344	12.2327	11.5192	52.0191	51.016	59.4168	10.3157	9.44239	1.51988	20.8086	7.84593	6.10455
Vasn	5.68207	2.50642	0.202219	1.82928	0.871279	1	1.12644	0.171768	1	1.13538	0.701429	1.26941	4.16755	1.86689	11.7595	3.11898	1.62923	0.95237	4.99719	0.126256	1.31866
Spink5	5.67079	2.50355	0.0705348	3.2246	1.68912	1	1.04562	0.0643539	1	0.934323	0.580493	0.52843	5.96082	1.75599	4.02246	2.29633	1.23679	3.12456	2.28387	2.51911	2.15165
Vmn2r42	5.65087	2.49847	0.10348	2.15823	1.10985	1	1.55308	0.635136	1	25.7175	9.98931	28.4998	251.746	18.4748	92.7697	31.2579	11.1251	96.2416	133.824	15.5175	65.9544
Bcl11b	5.62649	2.49223	0.0416518	2.13569	1.09471	1	1.63557	0.709791	1	6.33329	8.53808	7.06738	53.676	7.24883	62.6628	14.5533	6.43367	25.9097	33.217	6.49919	36.99
Nt5e	5.61638	2.48964	0.180799	2.20682	1.14197	1	0.889801	-0.168445	1	1.0112	1.93195	0.52843	11.0716	2.11026	6.45098	1.23102	1.80464	4.664	0.299311	1.49403	5.04102
Sytl1	5.60983	2.48796	0.0145024	1.87431	0.906363	1	0.661556	-0.596065	1	2.68766	4.48068	3.18829	24.7686	15.6683	17.7932	11.4698	5.35743	2.58966	5.77475	3.47505	3.60248
Vmn1r132	5.60223	2.486	0.247704	0.189056	-2.40311	1	11.8799	3.57045	0.986804	1.366	2.32802	14.4861	49.4654	1.4356	51.0982	0.864082	0.606501	1.9504	1.00855	5.09534	34.7677
Psrc1	5.59746	2.48477	0.000594568	0.692654	-0.529793	1	0.534004	-0.905077	1	13.3762	16.0059	11.6284	71.0815	111.391	47.1818	10.9549	12.9149	4.50745	6.2595	6.31883	2.57584
AU022793	5.59175	2.4833	0.216448	2.86427	1.51817	1	1.50352	0.588346	1	2.12884	0.356761	0.52843	10.7309	2.48303	3.78987	4.78204	0.124868	3.78339	7.39493	3.3007	2.38526
Plb1	5.57336	2.47855	0.0482581	2.28386	1.19147	1	1.02871	0.0408385	1	4.84902	2.98107	2.17572	27.1931	10.4681	18.2516	6.90674	1.71842	14.279	12.1611	4.16646	7.22649
Slco5a1	5.56397	2.47611	0.226002	2.75863	1.46395	1	0.862731	-0.213017	1	0.721439	1.8352	0.52843	6.11145	4.3838	6.79303	0.0532653	0.826506	7.69071	2.78489	1.49403	3.09838
Mgmt	5.55079	2.47269	0.0502407	1.07071	0.0985647	1	1.22192	0.289145	1	3.61311	10.1677	0.52843	18.5926	33.5424	27.3842	4.04225	6.9153	4.35742	4.74342	7.96617	6.00926
Tbc1d2	5.52725	2.46656	0.020852	1.32957	0.410955	1	0.736987	-0.44029	1	3.44753	8.2176	4.91824	26.2319	35.7851	29.7511	5.84735	6.508	9.70635	1.00855	9.50529	5.71725
4921517D22Rik	5.52511	2.466	0.196145	1.19692	0.259323	1	3.12397	1.64338	1	1.44288	1.48751	0.52843	15.9314	1.75599	1.56657	1.23102	0.332981	2.58966	6.2595	2.15838	4.59225
Ltb	5.5222	2.46524	1.98532e-05	1.19749	0.260018	1	8.16982	3.0303	1.08652e-06	7.57511	10.8298	6.61866	42.7801	45.2182	50.2944	10.3631	13.0695	6.51656	120.255	63.7083	61.0762
Arap2	5.52196	2.46518	0.000109257	1.03254	0.0462029	1	0.991547	-0.0122466	1	51.234	28.556	24.7978	192.618	202.394	182.652	52.8422	27.0071	28.1341	60.4478	20.0627	26.5944
Rhox2c	5.50164	2.45986	0.167043	2.98869	1.57951	1	0.602313	-0.731415	1	0.934323	0.834458	0.52843	3.52915	1.53418	7.70971	1.81694	0.606501	4.50745	1.00855	2.65739	0.485659
Gm13298	5.49098	2.45706	0.0640906	1.8239	0.867026	1	1.7431	0.801652	1	6.02283	14.5788	31.9243	144.942	34.0908	109.537	16.6632	11.1608	68.0227	103.835	14.5345	48.6981
Plekha7	5.49089	2.45704	0.015218	1.19967	0.26264	1	0.726318	-0.461326	1	2.68766	5.59934	7.12052	15.3073	41.4536	27.9451	8.04307	3.93037	6.51656	2.13422	3.85382	7.42628
Baiap2	5.48397	2.45522	0.00346162	0.951687	-0.0714406	1	0.946565	-0.0792264	1	7.64607	6.40356	9.76267	40.8506	58.9765	30.8799	9.8896	7.49207	5.27065	6.61737	12.1086	2.71723
Speer7-ps1	5.46853	2.45115	0.208564	1.69499	0.761281	1	1.89607	0.923011	1	52.0767	17.2576	21.0664	369.886	14.5531	110.07	66.9812	7.23342	79.0402	237.139	9.4091	44.0597
Plod2	5.4469	2.44544	0.000340353	0.696361	-0.522092	1	1.17355	0.230873	1	12.0871	7.10499	10.976	52.2091	57.4177	54.8334	5.13715	10.2927	5.56419	9.40226	10.4793	4.77053
Zmat3	5.43712	2.44284	0.0180796	1.55307	0.63512	1	1.51817	0.602335	1	29.4519	28.4018	21.8516	172.939	104.398	156.164	23.5758	13.8187	86.4341	123.319	15.5656	49.1008
Gm12794	5.38615	2.42926	0.296983	3.2459	1.69862	1	0.518034	-0.948882	1	0.0295672	0.955394	0.52843	4.27515	0.104743	3.89932	0.349184	0.124868	4.50745	0.923959	1.02207	0.614758
Vmn1r148	5.37901	2.42734	0.24805	0.671999	-0.573468	1	6.54059	2.70942	1	0.591344	1.8352	6.90797	8.83004	0.807137	40.7103	4.78204	0.434065	1.04369	14.6467	3.73358	22.7491
Serpina3i	5.37798	2.42707	6.37257e-06	0.915454	-0.127441	1	3.91414	1.9687	0.00997492	14.4613	7.93945	13.3377	50.9467	75.1531	66.2303	9.51674	10.5305	12.6809	46.4615	38.3368	43.3528
Lmod2	5.37706	2.42682	0.22655	1.99128	0.993694	1	0.936196	-0.095117	1	1.44288	1.05214	1.26941	14.4322	0.104743	5.84898	2.52714	1.71842	3.28111	3.84549	2.58525	0.614758
Gm10941	5.37682	2.42675	0.12109	1.55578	0.637636	1	1.4193	0.505184	1	2.05788	1.6145	3.12335	27.3832	3.61055	5.69848	2.97694	3.25846	4.35742	10.5084	2.39286	2.15165
Itgb4	5.37602	2.42654	0.0514888	1.56988	0.65065	1	2.01195	1.00859	1	4.63909	3.26527	1.54101	25.7585	6.52796	18.6347	7.59327	3.31197	3.93342	16.1823	3.3488	10.371
Gm10432	5.36673	2.42404	0.102792	1.23255	0.301651	1	4.17234	2.06086	1	10.8275	6.56682	10.2439	52.5929	5.97035	89.9102	16.9976	4.03145	13.0462	63.0179	6.31883	72.9226
Adam19	5.32865	2.41377	0.0339501	2.79063	1.48059	1	1.14593	0.196519	1	2.56643	4.7286	4.55218	40.5601	8.90932	13.805	8.46919	6.16015	18.4929	19.3446	6.31883	12.289
Gm428	5.32223	2.41203	0.0942236	2.2508	1.17044	1	2.08757	1.06183	1	7.91218	8.67716	5.70646	43.7126	6.69123	68.3955	16.5655	4.87579	28.7864	62.1916	5.89797	36.781
Ei24	5.31301	2.40953	6.90563e-08	0.831719	-0.265832	1	1.05776	0.0810074	1	35.5131	33.7593	42.3276	179.466	201.673	211.918	30.1837	36.3663	26.2554	34.2711	32.6252	31.2851
Scd4	5.30714	2.40794	0.0834186	3.31801	1.73032	1	1.08388	0.116203	1	5.89569	5.38165	7.88808	68.9833	6.02581	26.8574	22.5312	7.99749	33.1373	47.8897	6.83588	14.287
C3ar1	5.29327	2.40416	0.113979	3.75367	1.9083	1	0.313302	-1.67437	1	0.644564	1.48751	0.52843	6.56335	3.21623	4.42265	4.04225	1.03462	4.98364	1.1517	1.40686	0.571725
Mreg	5.27291	2.3986	0.226002	0.907013	-0.140805	1	2.22177	1.15171	1	0.337066	0.0120936	2.70415	4.92789	7.51069	3.78987	0.349184	0.725423	1.70252	3.2794	1.92992	0.98054
Icam1	5.23	2.38681	0.000659464	0.813851	-0.297164	1	1.66291	0.733709	1	24.9015	8.01201	8.49621	68.0652	79.8204	68.8196	16.7372	9.25806	7.69071	15.2453	21.0968	19.7092
Vmn1r171	5.20085	2.37875	0.200197	1.38301	0.467816	1	1.97602	0.982598	1	1.366	0.701429	1.00372	4.92789	1.39863	9.77909	0.757551	1.1476	2.36136	6.43518	0.420854	1.59837
Dct	5.17271	2.37092	0.240132	4.60134	2.20205	1	1.04308	0.0608566	1	0.721439	0.0120936	0.52843	3.10594	0.905719	2.65428	0.25449	1.45085	4.22043	3.50063	1.07618	1.59837
Eno2	5.16606	2.36906	0.0981088	1.83606	0.876611	1	1.8777	0.908963	1	5.58524	0.834458	3.93223	25.0053	9.07568	19.5445	4.78204	2.8898	11.3763	22.1685	3.90192	9.70704
Lif	5.14278	2.36255	0.0627114	1.42944	0.515446	1	1.5419	0.624713	1	3.57171	1.72334	1.99564	10.1714	14.3067	13.1346	4.85898	3.31197	2.25699	7.76256	1.25054	7.10046
Rnf169	5.13084	2.3592	3.00637e-06	0.870784	-0.199614	1	1.11939	0.162713	1	75.689	53.0728	57.4513	192.618	342.534	420.385	58.2013	46.0733	57.8793	68.5942	54.6239	58.3006
Fbxw13	5.11922	2.35593	0.157801	0.902285	-0.148345	1	3.01602	1.59265	1	2.35355	0.955394	0.52843	3.10594	4.3838	12.276	0.819694	1.03462	1.6112	6.43518	3.08426	0.98054
Ifnz	5.10378	2.35157	0.0416518	1.98282	0.987555	1	1.05152	0.0724818	1	8.68684	7.81851	4.13297	27.1931	9.22355	69.0454	10.4459	6.0115	24.5072	19.7415	8.73573	14.5882
Pgap1	5.10024	2.35056	0.211923	0.310499	-1.68734	1	13.6748	3.77345	0.36704	0.242451	1.93195	1.99564	15.5404	1.4356	4.42265	0.0532653	0.725423	0.499016	7.09887	3.47505	7.22649
Speer4d	5.09679	2.34959	0.287459	1.83608	0.876628	1	2.25008	1.16997	1	30.5665	7.22895	5.1367	181.224	7.19646	30.531	51.8864	4.73903	22.2241	162.708	1.07618	13.6814
Neu4	5.09575	2.3493	0.137463	2.54122	1.34552	1	1.13281	0.1799	1	1.366	1.05214	0.52843	7.08699	2.63706	5.41801	2.36735	1.23679	3.93342	5.51773	1.17539	1.85042
Mx2	5.06575	2.34078	0.00689991	0.546911	-0.870621	1	2.20039	1.13776	1	5.96666	5.46026	9.19291	25.6007	36.2226	42.7489	5.76449	4.06713	1.41551	6.76052	8.05034	10.0083
F11r	5.05659	2.33817	0.000139592	1.13594	0.183891	1	1.5479	0.630314	1	11.0936	13.8139	6.81941	61.1719	38.0094	61.3664	10.3631	12.0825	13.6006	21.9831	16.0706	17.7542
Hic1	5.04747	2.33556	0.186074	0.793898	-0.332974	1	0.503249	-0.990656	1	0.591344	1.05214	3.76691	10.3292	8.61357	8.48958	3.11898	0.939482	0.221785	1.1517	0.733489	0.264346
Nlrp3	5.04176	2.33393	0.220532	2.75095	1.45993	1	0.807272	-0.308874	1	1.13538	0.701429	1.16904	9.66212	1.20454	4.42265	1.75776	3.14548	3.4181	4.74342	0.126256	1.85042
Nrxn2	5.02194	2.32825	0.174793	1.80451	0.851609	1	0.746469	-0.421847	1	3.7432	2.12847	1.77718	18.0008	2.29202	18.2516	0.710204	2.95521	10.176	4.74342	3.42094	2.15165
Notch1	5.02191	2.32824	0.00055712	1.02852	0.0405676	1	1.00807	0.0116002	1	41.0481	27.4011	10.0136	108.342	139.21	146.584	34.6639	17.7669	28.271	36.6656	25.7924	18.9038
Rap2a	4.99169	2.31953	0.000288983	1.17314	0.230377	1	0.94967	-0.0745025	1	16.0964	11.0354	14.9732	76.7267	61.3147	72.2674	15.5298	16.6669	17.2079	7.96427	26.6401	12.289
Gm5640	4.99099	2.31933	0.238294	1.96418	0.973927	1	0.911691	-0.133383	1	3.61311	1.6145	0.52843	25.2097	2.55696	1.09455	2.36735	2.14059	6.83293	6.07731	2.58525	1.67214
Gm5634	4.98958	2.31892	0.305185	4.18139	2.06398	1	0.15164	-2.72128	1	0.0295672	1.72334	0.52843	7.78277	0.807137	2.90739	5.13715	0.124868	4.35742	0.247257	0.126256	1.06046
Gm14511	4.98958	2.31892	0.303369	4.18141	2.06399	1	0.143343	-2.80245	1	0.0295672	1.72334	0.52843	7.78277	0.807137	2.90739	5.13715	0.124868	4.35742	0.247257	0.126256	0.98054
Flrt2	4.98773	2.31838	0.157801	2.11712	1.08211	1	1.4827	0.568228	1	0.591344	2.12847	0.52843	4.38991	3.11765	8.79742	1.23102	4.7093	0.95237	2.70681	3.15039	4.3863
Mup20	4.97727	2.31536	0.302272	1.63109	0.705839	1	0.77655	-0.36485	1	0.272018	3.07177	0.52843	10.8959	4.20204	4.28241	0.642143	3.43089	2.25699	4.74342	0.126256	0.0491807
Grhl2	4.96387	2.31147	0.174793	1.66403	0.734678	1	0.922856	-0.115823	1	2.56643	0.701429	1.09229	13.3204	3.51813	4.93914	1.34347	0.826506	5.12062	0.858892	2.65739	3.1906
Slfn2	4.96223	2.31099	0.00447626	1.54646	0.628966	1	1.24659	0.317986	1	9.42602	13.6113	23.3808	134.438	37.8985	58.1546	25.3957	13.5928	32.8242	45.7425	17.2821	26.5022
Igtp	4.94493	2.30595	2.01577e-06	1.62556	0.700936	1	1.64375	0.71699	1	25.4219	22.7843	20.0685	133.146	97.7006	106.896	32.8706	29.6859	48.4665	61.9573	66.5731	53.9451
Acpp	4.93905	2.30423	0.134888	2.20161	1.13856	1	1.75302	0.809845	1	1.13538	3.26527	1.44064	16.5411	2.23041	10.1998	3.82919	3.01467	6.05016	13.9765	2.83175	5.81561
Gm20125	4.93166	2.30207	0.174793	1.33286	0.414522	1	2.7563	1.46273	1	8.2315	3.99693	5.06584	41.1949	1.09056	43.1388	8.27388	2.8898	11.9046	30.0254	5.65147	27.9408
Mup19	4.91908	2.29839	0.180926	2.31343	1.21003	1	1.51641	0.60066	1	1.22999	1.26983	3.22667	9.9849	2.39061	15.9222	4.09551	0.826506	8.37564	12.558	2.65739	4.95495
A730018C14Rik	4.91664	2.29767	0.252293	1.56292	0.644241	1	1.51172	0.596188	1	3.09864	3.07177	0.52843	20.8808	5.24947	6.92301	1.3849	0.124868	8.98881	10.1082	2.15838	3.60248
Rap2b	4.90914	2.29547	3.66109e-06	1.17235	0.2294	1	0.782273	-0.354257	1	34.2506	26.0194	25.7337	117.889	132.737	171.693	39.6501	29.9445	31.2325	19.3446	33.1092	26.4039
Sowahc	4.87457	2.28527	0.142062	1.14918	0.200603	1	1.61384	0.690498	1	1.366	3.26527	0.52843	16.8926	3.94943	4.42265	1.89388	1.45085	2.58966	2.13422	3.3488	4.10044
Gm10696	4.86292	2.28182	0.211923	1.94951	0.96311	1	0.682558	-0.550975	1	5.10329	1.48751	3.82005	38.4189	1.99628	10.3503	2.97694	5.45256	11.9046	4.99719	0.733489	8.13633
Tob1	4.83787	2.27437	0.0158032	0.996894	-0.00448805	1	0.630226	-0.666058	1	5.52611	8.29016	4.55218	36.5037	18.2222	34.2525	4.32337	7.47126	6.51656	1.47703	5.17651	4.86274
Clrn1	4.83707	2.27413	0.175476	1.0748	0.104067	1	3.02059	1.59483	1	6.13223	4.09671	3.56617	36.1092	2.9328	27.8152	2.16021	3.529	9.15188	16.1823	1.85476	26.8158
Dlgap1	4.83143	2.27245	0.0851775	3.20536	1.68049	1	1.33626	0.418202	1	2.25302	3.67645	1.84213	20.4361	5.97035	11.2601	5.97164	3.47846	15.5315	18.9802	4.8278	9.57179
Nod2	4.82838	2.27154	0.139833	1.65702	0.728594	1	1.41222	0.497967	1	0.431681	2.98107	2.41484	11.7064	12.6277	3.89932	2.59816	4.58444	2.48529	2.36195	3.3488	7.95497
Snx20	4.82562	2.27071	0.000481617	0.979963	-0.0292005	1	1.12691	0.172374	1	11.5401	7.4557	8.49621	34.1294	47.8121	50.8314	7.08429	8.81211	11.0566	11.2307	9.23474	9.90376
Map3k19	4.8183	2.26852	0.0556764	2.26197	1.17758	1	0.617837	-0.694702	1	2.56643	2.12847	3.46579	16.3546	5.30493	17.7932	5.27919	3.21089	10.0195	4.99719	3.55321	2.87092
Mup16	4.79977	2.26296	0.226002	3.38383	1.75866	1	0.498764	-1.00357	1	1.22999	0.834458	3.46579	15.3073	1.31853	10.0493	3.82919	0.826506	14.142	3.84549	2.32071	3.1906
Cby1	4.79389	2.2612	2.97771e-06	1.15173	0.203799	1	0.862554	-0.213314	1	26.6696	25.1849	32.8365	135.126	135.71	135.279	33.4062	35.8609	28.271	35.7026	28.1732	20.2717
Sv2b	4.78567	2.25872	0.172287	2.67167	1.41774	1	1.05723	0.0802943	1	3.61311	1.48751	2.28494	19.5538	1.4356	14.4891	2.83786	4.27524	12.6809	7.76256	2.78365	10.371
Gfap	4.78412	2.25825	0.226002	1.45085	0.536898	1	0.883829	-0.17816	1	1.22999	1.72334	3.12335	24.1015	1.70053	3.39994	4.32337	0.725423	3.78339	3.50063	0.793611	3.51027
Ephx1	4.78295	2.2579	0.15273	0.878985	-0.18609	1	0.468983	-1.09239	1	3.09864	5.12466	4.07393	19.1736	16.1212	23.6285	1.47367	5.67257	3.65945	0.0227736	1.99605	3.02461
Ptpdc1	4.78271	2.25783	0.0439004	1.22821	0.296563	1	1.30555	0.384657	1	3.8733	9.11253	1.99564	16.3546	30.662	24.7094	6.26755	9.32941	2.79188	10.6971	8.64254	4.69675
Gm10433	4.76855	2.25355	0.169782	2.48799	1.31498	1	0.873785	-0.19465	1	0.869275	2.62431	4.74111	17.1149	2.73256	19.5445	3.82919	4.03145	12.6809	9.10295	1.85476	6.98366
Ikbke	4.7668	2.25302	0.00108958	1.10692	0.146555	1	0.920699	-0.119199	1	11.1587	15.3044	14.3532	60.9567	78.8623	54.8334	17.835	12.35	14.9966	16.833	19.5216	5.24389
Sv2c	4.75966	2.25086	0.163105	1.9385	0.954939	1	1.61434	0.690942	1	2.8621	3.82762	3.96765	36.3029	3.11765	11.4346	6.96592	3.21089	10.5152	23.0176	2.65739	7.74596
G630055G22Rik	4.75878	2.25059	0.147053	2.04208	1.03004	1	1.43016	0.516172	1	5.46993	2.32802	5.34925	36.7619	2.48303	23.4575	5.84735	4.62011	16.4251	20.5288	4.34081	13.5923
4930451C15Rik	4.75661	2.24993	0.143334	2.02166	1.01554	1	1.53503	0.618263	1	14.9019	5.03698	13.7746	81.8016	9.87665	68.8196	16.3998	5.41689	46.3889	56.7129	6.49919	41.4839
Spib	4.73723	2.24404	0.0937142	1.01427	0.0204388	1	1.4221	0.508023	1	3.20804	1.72334	2.81042	22.7673	9.61171	4.42265	1.23102	3.21089	3.4181	3.50063	4.34081	3.33814
Gm17801	4.72756	2.2411	0.141299	1.75874	0.814542	1	1.54514	0.627737	1	3.44753	2.62431	2.81042	27.1931	3.32713	11.6022	1.54469	4.40605	9.70635	13.9765	4.88792	5.32996
BC068157	4.72628	2.2407	0.0708356	3.08741	1.6264	1	1.56874	0.649607	1	1.73559	2.21918	2.17572	12.7609	4.73192	11.6022	8.11409	4.35254	6.51656	17.6561	3.47505	8.67732
Zfp874a	4.72532	2.24041	0.0111094	1.30621	0.385384	1	0.921559	-0.117851	1	8.42073	15.4556	8.65563	57.6571	40.0796	56.0887	11.529	21.6111	9.34758	5.40711	8.64254	25.1037
Adamtsl4	4.72114	2.23913	0.14982	2.44176	1.28792	1	1.18707	0.247402	1	0.431681	1.05214	2.0901	8.43194	2.29202	6.27312	2.59816	2.39033	3.78339	6.07731	2.58525	1.75821
LOC100048884	4.69952	2.23251	0.174793	1.74909	0.806606	1	1.63091	0.705673	1	1.22999	2.21918	3.87614	17.5238	2.17496	14.8516	3.68123	1.80464	7.35804	13.9765	2.78365	4.1988
Id2	4.69608	2.23146	0.203919	1.01251	0.0179424	1	3.24865	1.69984	1	1.22999	3.51319	0.52843	5.68107	11.4478	7.70971	1.0298	3.93037	0.365293	10.3002	4.64743	2.45289
Nrip3	4.68171	2.22703	0.0851775	1.978	0.984043	1	1.32284	0.40364	1	0.869275	2.51547	2.81042	11.7064	3.61055	13.805	4.54531	3.37738	4.35742	4.3335	5.65147	6.26439
Rhbdf2	4.65805	2.21972	0.00984861	1.42419	0.510145	1	0.936782	-0.0942147	1	5.38123	5.12466	2.86356	19.5538	21.46	21.3573	5.76449	5.23851	8.05601	5.28999	7.22066	5.32996
Lrp1	4.64763	2.21649	0.0172453	1.52562	0.609395	1	1.51411	0.598474	1	16.8503	13.2757	11.4188	70.2602	58.6499	64.2841	13.6478	7.80127	41.976	60.7861	16.0195	19.2173
Lonrf2	4.63675	2.21311	0.238553	3.76288	1.91184	1	1.24974	0.321633	1	0.934323	0.163264	1.03324	6.11145	2.70483	1.18348	0.25449	4.06713	3.78339	1.86093	2.83175	5.43446
Myoc	4.62877	2.21063	0.235392	2.81599	1.49364	1	0.97875	-0.0309872	1	1.06738	0.0120936	1.68271	3.2494	2.11026	7.54553	2.52714	1.23679	4.07693	4.60678	2.08623	0.98054
Tmem5	4.62664	2.20997	0.000139467	1.2991	0.377511	1	1.29309	0.37082	1	19.0413	18.5576	19.7674	132.53	60.9481	72.0759	28.5916	24.8309	21.1022	38.507	19.4375	38.4531
Sh3gl2	4.62541	2.20958	0.20962	0.94225	-0.085818	1	4.91878	2.2983	1	53.1293	13.7534	49.8319	167.025	18.7921	354.161	52.3983	10.8873	46.6922	232.486	12.1627	296.406
Mapt	4.61785	2.20722	0.202219	2.23843	1.16249	1	0.970262	-0.0435537	1	1.0112	2.79967	1.16904	7.08699	2.87735	13.1346	3.68123	2.22978	5.27065	3.38351	0.47797	6.98366
Speer4a	4.60658	2.20369	0.19671	1.03796	0.0537517	1	0.796006	-0.329149	1	0.934323	6.11331	4.74111	41.0192	3.94943	9.45415	1.89388	1.80464	8.55176	2.95407	2.78365	3.99593
Serpina3n	4.59954	2.20149	0.0708356	0.682093	-0.55196	1	2.21968	1.15035	1	4.14532	3.75506	5.1367	10.5372	26.6972	22.8213	3.95939	4.12064	0.789293	3.06468	9.32192	7.35866
Gpr55	4.59285	2.19939	0.247638	0.570281	-0.810255	1	1.09815	0.135079	1	5.96666	2.51547	0.52843	22.9646	7.68937	10.8429	1.23102	0.124868	3.78339	3.61776	1.40686	0.614758
Rhox3a	4.59205	2.19914	0.466146	2.54875	1.34979	1	0.628552	-0.669895	1	0.0295672	0.0120936	1.89822	3.7802	0.301906	4.93914	0.0532653	0.124868	4.82056	1.00855	0.126256	1.99182
Fcgbp	4.5919	2.19909	0.172449	1.97367	0.980884	1	3.61241	1.85296	1	1.88639	0.701429	1.89822	8.83004	2.73256	9.15999	2.36735	1.54301	4.98364	21.9831	2.65739	7.53694
Vmn2r16	4.59127	2.19889	0.333259	3.03603	1.60219	1	1.06673	0.093193	1	0.721439	2.32802	1.54101	17.3086	0.616135	3.26312	0.0532653	2.8898	11.0566	11.055	2.72653	1.1496
Akap2	4.59081	2.19875	0.0151493	1.28075	0.356987	1	2.1273	1.08903	1	6.20615	6.64543	7.20318	39.3299	17.0146	35.8464	7.13755	6.35042	12.2177	29.2934	7.13949	18.2706
Rasgrp4	4.58708	2.19758	0.170994	1.51327	0.597672	1	0.723835	-0.466267	1	3.09864	1.37867	3.22667	21.2753	2.9328	11.2601	3.19	2.77088	5.72074	5.51773	2.08623	0.848367
Daam2	4.5843	2.1967	0.170328	2.11045	1.07755	1	0.940648	-0.0882725	1	3.44753	2.41267	0.52843	15.9314	2.97902	10.494	4.16061	3.47846	5.8773	7.76256	3.03015	1.92419
Pqlc2	4.56731	2.19134	0.187696	1.62511	0.700534	1	2.98092	1.57576	1	0.721439	1.05214	1.03324	2.86205	3.26552	6.79303	2.97694	1.45085	0.136985	5.91464	3.7937	3.99593
Hpcal1	4.5539	2.1871	0.0942236	1.86296	0.897599	1	0.992641	-0.0106557	1	10.3958	5.97424	2.81042	22.9646	29.2017	35.2786	10.1737	7.84289	17.7493	25.8871	7.32888	2.29305
AI464131	4.55338	2.18694	0.134848	1.96912	0.977554	1	1.09956	0.136922	1	9.96414	5.38165	8.40765	52.9802	12.5538	42.7489	8.46919	4.83417	33.5189	36.6656	4.44302	10.371
Atp2b3	4.5505	2.18602	0.130382	1.63612	0.71028	1	2.30255	1.20323	1	8.96477	3.75506	8.93313	55.0389	5.75471	37.8713	11.8131	4.99472	18.6495	45.4627	5.45307	30.7502
Mfi2	4.54908	2.18557	0.21975	1.82149	0.86512	1	2.02061	1.01479	1	1.47245	1.72334	0.52843	6.70323	4.6395	5.69848	3.95939	1.03462	1.80689	10.6971	2.51911	0.571725
Gsdmc3	4.54674	2.18483	0.238553	1.84702	0.885197	1	4.80178	2.26357	1	0.644564	0.701429	1.22808	3.10594	0.72704	7.98335	0.710204	2.83628	1.2296	15.8374	1.40686	5.81561
Wnt10b	4.5445	2.18412	0.26998	2.13714	1.09568	1	3.37677	1.75564	1	0.0295672	1.72334	0.52843	3.7802	5.20018	1.4708	0.0532653	2.14059	2.7136	5.77475	6.73968	4.10044
Pydc3	4.54093	2.18299	0.0757838	2.00507	1.00365	1	1.52553	0.60931	1	6.72358	7.93945	8.28366	47.127	13.1945	43.9974	9.0196	7.03125	30.0062	35.8978	5.09534	29.2625
Pknox2	4.53988	2.18265	0.226002	1.918	0.939604	1	0.636319	-0.652178	1	0.591344	1.16703	2.41484	12.1296	1.99628	4.93914	0.429082	2.62817	4.98364	2.36195	0.667355	2.07481
Iigp1	4.52757	2.17874	0.000227554	1.28306	0.359592	1	1.75755	0.813565	1	34.7414	19.4707	27.1595	172.602	87.6268	108.333	46.2876	36.0452	22.0643	78.5658	59.2142	45.7688
Abhd4	4.51849	2.17584	4.47572e-05	1.09249	0.127621	1	0.925288	-0.112025	1	28.8723	26.742	14.0521	89.5987	114.333	110.932	28.4614	23.6268	24.018	26.3393	26.7423	17.3423
Egfl6	4.51216	2.17382	0.220162	1.61804	0.694251	1	2.47938	1.30998	1	45.0308	8.84647	31.4815	183.799	13.2777	188.2	54.7923	8.15804	75.1916	194.851	10.1847	137.5
Dsg1b	4.51215	2.17381	0.181574	1.49909	0.584085	1	2.02585	1.01853	1	5.38123	3.43458	4.07393	24.3059	6.02581	27.9451	5.69939	0.606501	13.0462	25.8871	5.78975	7.53694
Rph3a	4.50983	2.17307	0.180663	2.27147	1.18362	1	1.14951	0.201021	1	34.496	15.5312	27.7647	237.299	19.9166	93.7411	32.6221	10.364	133.772	115.846	13.0345	74.2966
Stra8	4.50252	2.17073	0.288292	2.60584	1.38175	1	0.633313	-0.65901	1	1.18269	3.99693	7.29765	48.8414	3.43187	4.02246	1.68674	2.22978	28.6559	14.6467	2.15838	3.8115
Ier5	4.4997	2.16983	0.000904715	0.74796	-0.418967	1	2.53933	1.34445	1	41.3645	16.7013	17.1725	115.031	85.7168	137.93	22.9633	16.5509	16.7513	69.9737	27.8906	45.0864
Trank1	4.49047	2.16687	0.143334	1.02706	0.0385214	1	4.31027	2.10778	1	6.09084	4.17229	4.55218	38.5911	7.03011	21.029	3.68123	4.7093	6.83293	53.2383	5.36289	7.10046
Pdcd1lg2	4.48793	2.16605	0.217506	1.29478	0.37271	1	2.31572	1.21146	1	0.431681	2.79967	2.2259	3.90932	9.40839	11.2601	3.68123	3.01467	0.365293	9.73411	4.76167	1.92419
AF529169	4.48097	2.16381	0.255783	2.15068	1.10479	1	0.771026	-0.375148	1	1.366	0.834458	1.00372	11.7064	1.4356	1.33398	0.642143	2.62817	3.65945	0.247257	1.56919	3.51027
Bax	4.47725	2.16261	0.00403025	0.532054	-0.910356	1	2.10457	1.07353	1	12.4212	22.6483	27.378	103.615	86.4777	89.6023	10.7418	18.8967	3.54856	28.7468	17.724	23.4653
Gm9758	4.47244	2.16106	0.287009	1.32579	0.406853	1	2.56439	1.35862	1	27.0362	7.67943	2.13143	128.703	6.99006	29.221	33.2021	3.58549	12.071	111.262	3.62235	10.4693
Gm16381	4.47057	2.16046	0.180663	1.14794	0.199052	1	0.69891	-0.516821	1	5.65029	2.12847	4.91824	11.0716	3.43187	42.3761	2.97694	2.62817	8.98881	3.06468	1.49403	5.62504
Rsph4a	4.46486	2.15861	0.163911	1.63692	0.710984	1	1.25963	0.333	1	8.42073	3.07177	5.0068	37.7805	3.26552	32.7475	5.21113	4.44768	17.384	19.1624	4.07627	10.8228
Gm15663	4.4637	2.15824	0.226002	3.67319	1.87703	1	0.392256	-1.35013	1	0.337066	1.26983	1.48787	5.41208	0.665426	7.84653	3.56878	2.8898	4.98364	0.383899	2.32071	1.75821
Rex2	4.4625	2.15785	0.0931543	1.96754	0.976393	1	1.75032	0.807617	1	41.2906	16.9492	5.57361	110.58	35.5202	138.785	49.2497	14.4549	61.8877	124.217	22.7953	72.8304
2700054A10Rik	4.45239	2.15458	0.122451	2.60291	1.38013	1	1.72787	0.788996	1	7.64607	6.48217	5.81568	44.1215	9.17426	35.6206	8.91603	4.66768	38.3949	53.8011	9.09646	26.908
Car10	4.45008	2.15383	0.122407	1.81695	0.861517	1	1.84269	0.881811	1	11.957	6.56682	12.0033	66.4333	7.15333	62.3892	17.8912	7.60505	30.0062	61.9573	7.22066	33.1109
Crip2	4.4494	2.15361	0.275052	0.938196	-0.0920382	1	0.664348	-0.589988	1	1.47245	9.98931	3.40675	2.86205	33.7981	29.5733	2.29633	10.5989	1.04369	0.474993	7.92408	0.848367
Mcam	4.44647	2.15266	0.252394	0.869908	-0.201066	1	2.24199	1.16478	1	0.0295672	1.93195	6.68361	21.096	8.96477	8.48958	0.819694	2.77088	3.93342	7.09887	2.15838	7.6353
Pcnxl2	4.44193	2.15119	0.181688	2.03853	1.02753	1	1.21878	0.285437	1	4.57109	2.88432	2.53883	22.4266	2.39061	19.695	4.78204	3.25846	12.3743	17.0347	5.2727	2.57584
Bmper	4.43462	2.14881	0.248641	2.11711	1.08209	1	0.937643	-0.0928896	1	1.44288	0.701429	0.52843	5.25068	3.56126	3.1434	4.04225	0.124868	1.51988	3.50063	0.420854	1.42009
Apaf1	4.42954	2.14716	0.0132383	1.0338	0.0479621	1	0.596586	-0.745198	1	39.9719	45.8468	35.6085	175.288	190.688	171.981	48.069	40.701	36.7576	3.50063	36.5903	34.7677
Olfr10	4.4283	2.14675	0.247195	0.958058	-0.061815	1	8.33552	3.05927	0.89507	1.06738	0.834458	1.16904	8.59692	1.4356	3.68041	2.16021	0.124868	0.652308	14.1912	1.33471	9.20293
E330023G01Rik	4.42695	2.14631	0.138433	1.91947	0.940707	1	1.55638	0.638191	1	85.1889	34.6784	59.6359	372.361	55.3967	367.019	105.667	21.0343	217.894	301.302	41.7878	193.231
Ntrk2	4.42523	2.14575	0.209981	1.05373	0.0754996	1	4.88219	2.28753	1	44.2975	11.8306	30.2829	127.383	12.2796	242.846	40.8575	10.3343	39.8691	198.137	11.4863	235.047
Lama5	4.4175	2.14323	0.0416518	1.32353	0.404393	1	0.723632	-0.466671	1	4.92589	5.89261	1.54101	16.8926	15.5882	22.2056	5.42715	4.27524	6.66659	4.99719	3.03015	3.8115
Abcc8	4.41706	2.14309	0.213656	1.82048	0.864317	1	2.23803	1.16223	1	2.61965	2.41267	0.52843	9.46844	0.859509	14.342	4.16061	1.62923	4.35742	10.8793	4.22658	7.6353
B020014A21Rik	4.41565	2.14263	0.157801	1.14051	0.18968	1	2.23845	1.1625	1	2.35355	3.5918	6.41201	31.2028	3.03139	20.4543	5.76449	3.97496	4.35742	19.3446	2.958	9.30129
Fbn1	4.39794	2.13683	0.0618861	1.76044	0.815934	1	1.50482	0.589586	1	3.96792	3.5918	6.16699	25.4285	7.24883	27.8152	12.6831	4.66768	6.83293	17.3991	5.65147	13.371
Esyt3	4.39585	2.13614	0.179885	2.13639	1.09518	1	0.722857	-0.468218	1	2.18501	0.250942	2.04877	6.26567	4.10962	9.45415	5.13715	2.77088	1.70252	1.60066	1.63532	3.70699
Ceacam2	4.38788	2.13352	0.142302	1.80654	0.853226	1	2.05463	1.03888	1	10.2036	8.29016	9.70068	60.0385	4.73192	59.0645	17.9563	6.75476	26.2554	56.4982	7.00121	41.238
Ano2	4.38641	2.13304	0.220162	1.17585	0.23371	1	1.92013	0.941205	1	0.780573	0.356761	2.45617	1.87217	6.27842	7.70971	0.429082	1.45085	2.36136	4.60678	2.23353	1.31866
Cyp3a41a	4.38009	2.13096	0.157801	1.65035	0.722774	1	1.23023	0.29893	1	1.68237	2.12847	2.59787	16.1466	4.32835	7.70971	3.82919	2.5479	4.22043	9.26562	1.71348	2.07481
Wdr65	4.3696	2.1275	0.0721542	2.01885	1.01353	1	1.32154	0.402225	1	3.8733	2.88432	3.40675	24.1015	8.01592	12.4163	6.10776	4.12064	10.3326	14.8354	3.90192	8.44063
Bcl3	4.36825	2.12705	0.257192	1.1085	0.148611	1	1.65066	0.723039	1	3.92061	0.580493	0.52843	12.1296	7.19646	2.75005	3.11898	2.22978	0.221785	1.32738	6.22263	1.67214
Plce1	4.3666	2.12651	0.220162	1.85612	0.89229	1	0.984334	-0.0227805	1	3.20804	3.07177	8.93313	41.1949	8.04365	17.3075	3.23439	1.34976	23.6984	11.7675	2.78365	13.2726
Znf41-ps	4.36513	2.12602	0.0813434	2.14634	1.10188	1	1.00818	0.0117468	1	15.4814	10.4368	2.28494	68.7825	13.5673	40.8779	20.2823	12.6176	27.6709	35.7026	10.7799	14.5882
Fam181b	4.35922	2.12407	0.194442	1.13056	0.177044	1	0.628365	-0.670324	1	0.242451	0.701429	2.04877	3.10594	5.09544	4.93914	1.10674	1.23679	1.04369	0.191949	1.17539	0.743858
Pld5	4.34917	2.12074	0.169817	1.9561	0.967979	1	1.79086	0.840651	1	5.84247	2.88432	9.55307	44.1215	5.75471	29.7511	9.92511	4.56065	21.3142	43.1008	4.94203	16.0821
Gm11756	4.34415	2.11907	0.166221	1.23432	0.303722	1	2.83355	1.50261	1	5.10329	5.82307	7.49839	37.7805	4.50395	37.8713	7.00735	3.37738	12.3743	33.6529	3.15039	27.7164
Ermn	4.34338	2.11882	0.226002	1.17136	0.22818	1	4.12129	2.0431	1	45.5719	13.4118	41.0965	143.519	11.2814	280.002	67.576	9.47807	40.1822	199.263	13.9483	270.045
Glp2r	4.34113	2.11807	0.289562	1.38254	0.467326	1	2.53262	1.34063	1	2.51617	1.6145	0.52843	14.8267	0.72704	4.7818	2.29633	1.03462	3.12456	13.5861	0.420854	2.38526
Ptp4a3	4.32262	2.11191	0.00154821	1.04179	0.0590708	1	1.95298	0.965677	1	40.1522	27.2076	40.5533	153.134	151.594	161.846	31.2135	25.6395	55.5962	129.979	40.2216	49.4204
Pax1	4.32168	2.11159	0.202219	1.99068	0.993261	1	1.16687	0.222643	1	5.46993	2.88432	4.67616	24.7686	3.84469	27.8152	5.76449	1.8968	18.3233	17.6561	2.51911	10.1404
Mc3r	4.31769	2.11026	0.22872	0.806514	-0.310228	1	2.19515	1.13432	1	1.47245	1.05214	1.68271	5.68107	2.39061	10.1998	0.98245	1.96221	0.437047	0.725503	0.733489	6.00926
Grhl3	4.31514	2.10941	0.180799	2.13362	1.0933	1	2.03688	1.02636	1	1.60254	1.6145	1.13657	7.78277	3.88781	7.21717	1.95898	2.5479	4.82056	12.1611	0.94091	5.92012
Mylk4	4.29927	2.10409	0.122473	1.55131	0.633487	1	2.63928	1.40015	1	17.2909	10.334	15.044	86.4175	11.2445	85.9048	17.1869	9.16887	39.8691	98.3691	10.4793	65.9544
6430571L13Rik	4.29524	2.10274	0.252605	4.83644	2.27395	1	0.643696	-0.635549	1	12.4833	4.96442	5.46733	82.3181	7.24883	8.97528	19.8088	4.79552	86.346	45.4627	3.47505	22.4694
Slc2a9	4.29426	2.10241	0.00528558	0.830394	-0.268132	1	0.581854	-0.78127	1	14.7126	5.89261	13.1547	51.3161	44.3217	49.453	7.59327	7.40883	13.0462	6.43518	6.26472	3.60248
Ptges	4.289	2.10064	0.180926	1.20483	0.268834	1	0.880901	-0.182948	1	0.821967	5.03698	1.48787	13.4638	8.82922	9.30023	2.29633	2.62817	3.93342	0.546567	3.3488	3.89142
Cish	4.28661	2.09984	0.102772	1.94324	0.958464	1	0.550441	-0.861341	1	1.13538	3.75506	3.96765	4.77726	16.3091	16.9586	6.10776	5.72014	5.40764	3.50063	2.08623	3.89142
Tlr2	4.28291	2.09859	0.225754	2.12056	1.08444	1	1.68499	0.752737	1	1.47245	2.71501	0.52843	8.43194	5.40351	6.45098	4.78204	4.79552	0.437047	11.3868	3.15039	2.38526
9830107B12Rik	4.27584	2.09621	0.157657	2.17092	1.11831	1	1.7347	0.794684	1	11.8269	8.16016	3.51598	52.2091	6.45094	41.9485	15.2043	5.8569	30.0062	42.3915	6.49919	39.7011
Stk32a	4.27425	2.09567	0.11491	1.95703	0.968665	1	1.59393	0.672591	1	11.0936	6.80567	6.41201	63.7327	10.9056	29.3954	10.8188	6.30286	30.5019	48.7421	8.36899	18.7993
Lpin1	4.26881	2.09383	0.0047398	1.17144	0.228285	1	0.8628	-0.212901	1	28.1361	52.592	17.3408	97.2165	187.398	134.068	25.301	53.6218	35.9552	17.0347	49.7209	32.3424
Speer4b	4.26553	2.09273	0.163249	2.20307	1.13952	1	1.4992	0.584192	1	10.4727	7.51012	15.3156	74.1838	8.30551	59.6665	20.9096	5.21472	47.2858	72.2835	10.9602	26.8158
Laptm4b	4.2644	2.09234	0.247195	1.59885	0.677035	1	1.30921	0.388695	1	1.47245	3.26527	1.38159	11.7064	11.5649	2.90739	3.19	4.79552	1.80689	8.54337	4.12738	0.172132
Rab9b	4.26398	2.0922	0.22351	1.2856	0.362444	1	2.58268	1.36887	1	28.9167	7.60083	28.6267	128.703	8.72448	140.465	33.6282	6.73097	43.4079	121.514	6.79379	88.0703
Onecut2	4.24391	2.08539	0.211923	1.89871	0.92502	1	2.01855	1.01332	1	22.7608	5.46026	15.8381	96.7216	9.5347	80.8459	29.1776	6.05015	48.4665	117.99	7.61746	43.3528
BC089597	4.24098	2.0844	0.422376	5.6718	2.50381	1	1.08171	0.113309	1	0.0295672	0.075585	1.00372	4.16755	0.104743	0.540432	5.50408	0.124868	0.789293	3.38351	1.49403	2.07481
Mup12	4.23988	2.08402	0.218106	1.43225	0.518285	1	2.56999	1.36176	1	1.366	1.6145	3.22667	9.06316	2.04557	15.3168	2.16021	1.03462	5.72074	14.4287	2.58525	5.92012
Fam184b	4.23847	2.08355	0.238553	0.793255	-0.334144	1	1.34375	0.42627	1	1.94552	3.07177	0.52843	9.66212	0.807137	13.1346	1.10674	1.03462	2.25699	3.38351	1.02207	1.51231
Olr1	4.23074	2.08091	0.217506	1.54116	0.624018	1	1.18459	0.244391	1	41.9913	13.6113	55.6712	268.445	25.1938	177.252	73.956	12.3679	85.1915	125.392	5.45307	72.3386
Gm5088	4.21981	2.07718	0.154424	3.39499	1.76341	1	0.853868	-0.227916	1	4.63909	4.22671	2.13143	25.945	3.26552	17.3075	7.74715	5.16121	24.5072	14.6467	5.39595	11.8925
Arhgef26	4.21277	2.07477	0.154546	2.08642	1.06103	1	1.50687	0.591559	1	0.821967	1.26983	1.89822	2.51775	6.52796	7.84653	2.71061	1.1476	4.50745	3.50063	3.66744	5.43446
Cyp2s1	4.20331	2.07153	0.321906	1.07098	0.098936	1	5.68794	2.50791	1	1.0112	0.0120936	0.52843	4.05278	0.104743	2.47641	0.0532653	0.826506	0.789293	3.61776	1.49403	4.49388
Htr3b	4.20274	2.07133	0.170994	1.08389	0.11622	1	3.50541	1.80958	1	38.8513	15.3044	28.984	183.602	19.4206	146.512	28.4614	14.0744	47.5924	171.303	9.92314	134.755
4922501L14Rik	4.20105	2.07075	0.287009	1.95166	0.964699	1	1.60681	0.684197	1	1.0112	1.72334	1.59415	14.6295	3.11765	0.540432	1.10674	2.39033	4.98364	10.5084	2.462	0.670087
Stox2	4.19943	2.07019	0.0721542	2.26886	1.18197	1	0.679093	-0.558319	1	3.20804	6.92963	6.90797	23.5061	21.1365	27.0285	7.43939	5.03634	26.2554	7.96427	4.94203	13.371
Tcf7	4.19781	2.06964	0.174793	3.74855	1.90633	1	1.57972	0.659665	1	0.821967	0.580493	0.52843	3.10594	1.70053	3.39994	0.757551	3.14548	3.4181	2.85647	5.00215	3.70699
Qpctl	4.19102	2.0673	0.0981531	0.870711	-0.199734	1	1.10235	0.140587	1	4.68344	4.96442	3.82005	18.5926	26.3275	11.6022	4.48908	5.61014	1.6112	1.47703	7.13949	4.29716
4933405D12Rik	4.18556	2.06542	0.0710901	1.58455	0.66407	1	2.06884	1.04882	1	12.0871	10.2554	19.363	80.7902	23.0928	70.7966	20.0633	8.4375	37.6186	89.0938	13.3351	34.3742
D7Ertd443e	4.1844	2.06502	0.215548	1.31038	0.389985	1	1.7929	0.842295	1	1.0112	2.88432	1.62957	4.38991	2.44298	16.3772	1.81694	2.71736	2.7136	6.07731	1.02207	5.92012
Pvrl4	4.17566	2.06201	0.0514888	1.37633	0.460827	1	1.00405	0.00582873	1	7.64607	7.74897	1.34026	23.3376	25.7514	20.8682	9.43388	7.87857	5.72074	9.73411	7.13949	6.26439
Zscan4a	4.17405	2.06145	0.247195	6.09383	2.60735	1	0.307833	-1.69978	1	3.57171	0.834458	1.99564	16.7204	1.31853	8.79742	10.9549	2.30708	25.9097	5.14684	1.17539	5.71725
Rhox3h	4.16409	2.058	0.253999	1.07347	0.10228	1	0.713512	-0.48699	1	0.165576	3.17759	1.89822	11.2868	8.77377	1.84705	0.819694	1.03462	3.78339	1.95853	0.733489	1.31866
Paqr6	4.1616	2.05714	0.204157	3.29952	1.72226	1	1.13909	0.187887	1	0.721439	0.45351	0.932871	3.10594	0.665426	5.11016	2.08031	2.22978	2.7136	3.72837	2.51911	1.75821
Agphd1	4.15845	2.05605	0.172449	2.30329	1.20369	1	1.1529	0.205267	1	8.80511	7.74897	4.91824	57.2339	9.34678	22.8213	7.81225	5.74392	35.9552	39.008	5.97613	12.0923
Podn	4.15624	2.05528	0.0740022	1.58922	0.668315	1	1.29911	0.377525	1	7.0843	6.19495	6.99063	37.0991	12.1071	35.152	10.5998	4.73903	16.9046	17.2234	4.16646	20.496
Apobec1	4.1539	2.05447	0.0113938	1.23195	0.30094	1	0.869054	-0.202483	1	9.77491	8.53808	6.54781	40.6713	30.9454	31.7487	12.3753	12.6771	5.56419	5.28999	11.1767	10.1404
Hs3st3a1	4.1503	2.05322	0.180926	2.52519	1.33639	1	2.00986	1.0071	1	0.508555	0.356761	1.72994	4.64097	4.2883	1.9394	1.75776	2.77088	2.07108	6.76052	3.03015	3.51027
Gm10390	4.15002	2.05312	0.185303	1.3095	0.389018	1	4.34535	2.11947	1	3.81712	3.51319	5.86882	31.6332	2.23041	21.029	7.59327	3.47846	6.22302	47.3041	5.00215	22.9459
Map3k8	4.14808	2.05245	0.0270081	1.29249	0.370149	1	1.55508	0.636987	1	5.52611	7.10499	6.68361	31.4539	27.3965	21.3573	9.66174	6.16015	9.15188	21.9831	4.88792	11.9939
Abp1	4.14396	2.05101	0.264412	2.94154	1.55657	1	1.03067	0.043588	1	0.869275	0.163264	1.99564	4.77726	0.807137	7.07351	1.16592	1.1476	6.66659	4.47014	2.78365	1.99182
Abcb11	4.13628	2.04833	0.194431	1.71959	0.782064	1	1.1165	0.158979	1	0.508555	3.36202	2.91079	16.1466	2.70483	9.30023	3.23439	2.22978	6.22302	4.60678	3.19248	5.24389
Abcb1b	4.1319	2.04681	7.7925e-05	0.77421	-0.369204	1	1.12065	0.16433	1	41.9913	36.8008	34.6166	160.87	147.01	160.809	31.2135	28.3093	28.271	19.5658	32.8567	45.9532
Tmod2	4.12931	2.0459	0.185474	1.56562	0.646731	1	2.03822	1.02731	1	10.2776	4.63789	10.7634	58.733	5.30493	42.1161	13.8076	4.58444	21.8393	49.4318	4.64743	27.9408
Leprel1	4.12866	2.04567	0.193347	1.93749	0.954186	1	0.503404	-0.99021	1	2.45999	3.43458	0.52843	9.83427	9.96907	6.79303	1.0298	4.44768	6.99927	2.70681	1.40686	2.15165
4930408F14Rik	4.12845	2.0456	0.119155	2.10899	1.07655	1	0.672147	-0.573152	1	11.274	4.29927	4.55218	39.3299	6.3462	37.5293	18.9269	5.63689	17.9189	11.7675	4.49112	12.289
Plxnb1	4.12379	2.04397	0.101008	2.34934	1.23225	1	1.44602	0.532085	1	4.84902	3.26527	3.28867	21.9137	7.91118	17.3075	12.5647	3.21089	11.0566	23.6846	6.58336	8.55129
Plac9b	4.12166	2.04322	0.516367	1.59613	0.674576	1	0.847762	-0.238268	1	0.691872	0.955394	5.06584	0.00717306	6.02581	21.7267	0.0532653	0.511364	10.176	0.0227736	5.17651	3.89142
Tnfrsf26	4.12153	2.04318	0.0665489	0.893153	-0.163021	1	1.43704	0.523102	1	8.16645	2.88432	3.28867	30.421	12.4182	16.3772	5.13715	3.31197	4.35742	7.96427	3.7937	6.66398
Clca4	4.11999	2.04264	0.226002	2.7957	1.48321	1	2.65517	1.40881	1	1.77994	3.51319	2.28494	22.1038	4.10962	5.11016	11.742	1.96221	7.52764	43.3057	3.73358	9.39351
Mmrn2	4.1187	2.04219	0.120383	1.12294	0.167277	1	1.66208	0.732988	1	2.8621	6.26448	4.37505	25.0053	15.5266	15.1663	4.68735	7.34342	3.12456	18.0823	4.2837	2.87092
Gbp3	4.11213	2.03989	0.000403211	0.905264	-0.14359	1	2.76481	1.46718	0.396406	94.8574	48.6042	52.6423	310.78	223.023	272.72	88.0476	43.7246	45.7399	187.616	135.178	168.087
1700095A21Rik	4.11156	2.03969	0.33957	3.49319	1.80454	1	1.41718	0.503024	1	2.18501	4.42021	2.17572	28.7783	0.973494	6.45098	1.63347	5.41689	23.6984	39.2227	1.02207	3.33814
AI197445	4.10812	2.03848	0.204457	2.6961	1.43087	1	1.07528	0.104718	1	1.60254	3.43458	1.77718	9.83427	3.08684	15.1663	2.45908	3.75198	12.2177	11.2307	1.99605	6.58406
Dcun1d3	4.10595	2.03771	0.0962983	0.728966	-0.456077	1	0.985775	-0.0206699	1	11.8949	4.29927	5.95739	32.2537	29.402	29.3954	3.50072	9.08563	3.54856	1.47703	10.0344	4.3863
Rsad2	4.10196	2.03631	0.0121228	1.14931	0.200771	1	1.48323	0.568746	1	8.8465	9.70511	9.34347	66.5517	24.7378	23.2523	13.3874	10.2927	8.37564	11.2307	20.7722	15.5595
Syn2	4.10135	2.0361	0.252394	1.27104	0.346004	1	1.76112	0.816497	1	5.00277	0.580493	2.81042	18.0008	0.616135	15.9222	2.45908	3.86496	4.35742	10.5084	2.78365	5.54205
Msh4	4.10075	2.03589	0.301265	1.51377	0.598145	1	2.82173	1.49658	1	3.8733	1.05214	0.52843	0.817729	3.70914	17.93	1.16592	2.8898	4.22043	16.0001	1.02207	6.37504
Celf5	4.09262	2.03302	0.180663	1.44422	0.530293	1	1.78382	0.834969	1	5.89569	2.98107	13.1251	27.3832	14.9166	47.8522	10.2269	2.77088	18.806	25.6692	3.03015	28.0391
Traf1	4.09142	2.0326	0.12428	1.81685	0.861438	1	1.2465	0.317886	1	1.60254	2.02568	2.99936	9.46844	7.24883	10.494	1.63347	5.45256	4.98364	2.70681	7.73771	4.59225
Prosc	4.08478	2.03026	3.41786e-05	1.04035	0.0570705	1	1.4925	0.577735	1	23.9908	25.3784	30.2297	78.9431	122.334	123.937	28.3608	26.7812	27.6709	47.4798	36.9991	39.1417
Cacna1g	4.08373	2.02989	0.273907	2.48405	1.31269	1	1.22286	0.29026	1	3.51258	1.93195	0.52843	12.3592	2.83114	9.30023	1.63347	1.54301	11.7155	13.3909	3.66744	1.1496
Mug-ps1	4.08368	2.02987	0.179885	2.72047	1.44386	1	1.6209	0.696799	1	3.51258	2.41267	2.04877	13.3204	2.39061	16.9586	2.52714	4.56065	14.6704	18.0823	6.58336	10.5984
Xrcc3	4.07926	2.02831	0.20728	1.34181	0.424176	1	2.49676	1.32005	1	99.4374	21.4057	75.35	356.598	34.4173	409.422	105.909	25.1668	132.197	369.112	30.9719	257.276
1700016D06Rik	4.07551	2.02698	0.172449	1.59791	0.676189	1	0.616758	-0.697224	1	5.32209	3.43458	4.84739	38.9497	2.97902	13.6339	6.41847	5.63689	9.70635	7.96427	3.3007	2.15165
9430076C15Rik	4.0731	2.02613	0.15273	3.25231	1.70147	1	0.652152	-0.616719	1	9.36097	12.5592	9.00988	83.1537	23.9061	19.0246	10.8957	11.9873	77.7943	41.3569	10.2147	14.0718
A230077H06Rik	4.06493	2.02323	0.189893	1.90301	0.928283	1	1.14452	0.194745	1	4.14532	2.79967	10.3915	37.7805	5.20018	27.6065	7.33878	3.63306	22.0643	21.6154	4.76167	11.4284
Rarg	4.05584	2.02	0.0376588	1.02868	0.0407974	1	1.2251	0.292902	1	6.52252	6.19495	4.32191	23.3376	24.9843	20.8682	5.91245	6.05015	5.56419	9.40226	9.50529	2.57584
Mup13	4.05437	2.01948	0.260931	3.42064	1.77427	1	0.825631	-0.276431	1	5.10329	1.26983	3.71968	12.7609	2.11026	26.1528	4.32337	2.47357	27.8144	19.9953	3.03015	5.54205
2010002M12Rik	4.05032	2.01803	0.198281	1.25967	0.333043	1	0.955499	-0.0656739	1	18.6391	7.89107	5.77435	85.3846	9.7257	35.8464	5.42715	6.16015	29.1321	17.2234	2.958	18.7132
Cyp4f17	4.0462	2.01657	0.235663	1.25454	0.327155	1	1.24425	0.315271	1	3.44753	3.07177	0.52843	1.87217	13.0806	13.6339	5.27919	2.22978	1.33071	3.96261	5.45307	1.59837
Pnpla1	4.0368	2.01321	0.122451	2.47036	1.30472	1	1.57418	0.6546	1	9.08304	11.752	10.5922	58.0193	16.192	52.7571	24.6145	6.53475	46.5422	76.1583	8.868	37.279
E230025N22Rik	4.03072	2.01104	0.227848	0.586878	-0.768868	1	3.20795	1.68165	1	0.780573	3.17759	1.77718	15.9314	1.86689	5.41801	0.591837	1.34976	1.41551	6.2595	1.63532	2.9324
Fndc9	4.03007	2.0108	0.217506	2.07556	1.0535	1	1.03567	0.0505613	1	1.0112	0.580493	2.0901	1.42027	3.16078	10.3503	1.75776	2.14059	3.78339	3.96261	2.23353	1.75821
Tmbim1	4.02927	2.01052	0.000664002	1.2563	0.329183	1	1.01079	0.0154813	1	11.475	13.8139	9.93685	42.296	45.8959	53.8175	14.281	15.989	13.9855	14.8354	13.9483	15.953
Dusp27	4.02896	2.01041	0.22351	1.41122	0.496943	1	1.32858	0.40988	1	5.46993	1.26983	4.80015	20.0415	8.30551	18.2516	1.95898	2.14059	12.2177	15.447	2.23353	3.99593
Ccdc135	4.02384	2.00857	0.0619703	1.64462	0.717756	1	1.4579	0.543889	1	8.29064	7.4557	1.62957	26.2319	23.0928	20.6732	10.9549	7.12342	10.5152	15.6553	6.63146	19.4141
Cacna1s	4.02263	2.00814	0.174793	1.81671	0.861328	1	0.885766	-0.175002	1	4.77806	4.22671	5.70646	35.46	3.37642	20.4543	6.49837	2.71736	17.5504	9.93582	4.88792	8.87096
2410004P03Rik	4.02245	2.00807	0.211198	1.58753	0.666783	1	2.17432	1.12056	1	20.017	9.74744	15.7584	104.454	9.7257	69.0454	20.5308	4.87579	46.8944	112.593	9.86001	34.7677
Grin2a	4.02042	2.00735	0.163911	2.60652	1.38213	1	1.13729	0.185601	1	2.05788	4.22671	3.35361	23.5061	4.50395	10.8429	7.74715	5.8569	11.5654	19.7415	5.00215	3.89142
Fermt1	4.01408	2.00507	0.115022	1.70787	0.772198	1	1.4604	0.546359	1	5.18017	4.81325	5.20755	23.7393	7.33817	30.0453	9.34511	4.73903	11.9046	21.0266	3.3488	13.5923
Epas1	4.0098	2.00353	0.206641	1.09374	0.129271	1	2.33105	1.22098	1	35.5634	14.1616	36.6063	169.704	11.3184	165.263	33.7051	8.63372	52.0999	118.83	12.3791	88.9555
4921524L21Rik	4.00756	2.00272	0.253338	4.31346	2.10885	1	0.100726	-3.3115	0.5509	0.721439	0.580493	1.09229	0.63123	5.13857	3.89932	4.04225	1.71842	4.664	0.858892	0.126256	0.0491807
Mapk10	4.00459	2.00165	0.172646	3.56263	1.83294	1	0.76239	-0.391399	1	1.88639	0.45351	1.26941	5.10722	4.50395	4.93914	5.35021	1.54301	6.05016	4.09926	2.15838	3.60248
Nov	3.99939	1.99978	0.274279	1.04777	0.0673252	1	3.0589	1.61301	1	13.9202	2.62431	21.3261	90.5599	4.3838	56.6257	16.9088	3.01467	19.7649	75.4133	2.32071	43.7185
Igdcc4	3.99915	1.99969	0.148507	0.88161	-0.181787	1	1.64761	0.720377	1	6.13223	4.81325	1.99564	14.4322	12.6986	24.7094	2.83786	3.75198	4.82056	8.92727	8.73573	1.1496
Cxcl5	3.99914	1.99969	0.204457	0.879136	-0.185841	1	3.73162	1.8998	1	95.8923	44.967	116.627	538.066	48.4098	443.36	102.121	21.5219	102.726	451.348	30.1602	363.279
Zfp92	3.99791	1.99925	0.153542	1.32137	0.402036	1	2.37758	1.2495	1	29.6263	7.93945	20.4907	91.0405	16.7835	124.395	25.6029	9.87646	41.2585	102.241	12.5535	67.6788
B020004C17Rik	3.99682	1.99885	0.158434	0.997495	-0.00361796	1	3.02002	1.59456	1	11.957	7.93945	9.06892	46.6464	5.75471	63.4769	16.6632	5.8569	6.36653	44.2427	6.58336	36.4982
Gm3893	3.99546	1.99836	0.0851775	1.74179	0.800568	1	1.39804	0.483402	1	56.1835	44.3835	91.4332	297.291	110.726	359.223	57.2484	34.2911	242.936	158.814	63.0169	245.753
Gm6225	3.99313	1.99752	0.204457	1.46564	0.551528	1	0.640814	-0.642022	1	4.45282	5.89261	7.81722	37.7805	4.93525	29.9153	6.96592	2.47357	17.2079	11.5625	1.99605	3.51027
Airn	3.99168	1.99699	0.26209	1.40265	0.488154	1	1.6086	0.685803	1	3.20804	5.53282	1.89822	22.1038	6.11206	14.342	0.642143	3.58549	10.7174	19.3446	3.55321	1.1496
Ppp1r3b	3.99076	1.99666	0.0223859	1.26603	0.340315	1	0.970568	-0.0430987	1	4.51786	9.55999	11.2092	28.5595	27.1716	45.2698	15.4765	8.47912	8.05601	15.0404	7.37096	8.67732
Nfkbie	3.98566	1.99482	0.00998078	0.972567	-0.0401301	1	2.75615	1.46265	1	9.08304	12.1662	11.8793	65.1242	40.1536	26.8574	15.7192	11.0716	5.40764	20.8086	38.2617	29.7666
Tbc1d8	3.98233	1.99361	0.000773874	1.0455	0.0641968	1	0.929958	-0.104762	1	13.6719	19.6702	18.8936	48.6656	79.081	80.3329	17.7137	18.5756	18.3233	13.1632	23.5378	14.0718
Osr1	3.98187	1.99345	0.231994	1.34313	0.425596	1	2.92092	1.54642	1	16.8503	3.82762	16.8802	81.2565	5.24947	63.1588	18.9269	4.7093	26.8294	83.8786	6.11441	57.4522
Muc20	3.97981	1.9927	0.323888	2.46763	1.30313	1	1.30678	0.386015	1	0.644564	3.17759	5.06584	16.3546	0.301906	18.8125	5.76449	1.03462	15.1825	18.772	2.32071	7.6353
Cnksr2	3.97632	1.99144	0.170994	1.83102	0.872649	1	1.32503	0.406023	1	4.45282	5.67492	5.51457	40.6713	3.84469	17.7932	8.40409	4.73903	15.5315	21.0266	4.2837	12.6886
F830016B08Rik	3.97305	1.99025	0.231733	1.49247	0.577697	1	2.37571	1.24836	1	1030.16	302.824	968.214	3502.69	438.658	5201.52	1383.12	165.105	1886.25	3902.34	314.955	3942.05
Ptpn14	3.97217	1.98993	0.00153647	1.42512	0.511082	1	0.955169	-0.0661724	1	15.7238	29.3088	22.5218	72.473	118.156	77.7539	16.9976	30.8424	48.4665	29.2934	30.6322	32.0351
Csrnp3	3.96744	1.98821	0.246342	2.14413	1.10039	1	0.999617	-0.000552581	1	3.67816	6.64543	1.68271	31.2028	4.10962	12.4163	2.29633	3.31197	20.1792	7.76256	2.51911	15.4796
0610010B08Rik	3.96565	1.98756	0.142062	1.73655	0.796226	1	1.39963	0.485047	1	33.1566	21.7231	26.823	166.329	27.8062	129.981	42.1329	12.9446	86.8418	136.86	18.0607	43.7185
Wipf3	3.96226	1.98632	0.252394	0.89351	-0.162444	1	1.6667	0.736992	1	0.508555	1.93195	2.91079	8.59692	4.05417	8.6435	1.23102	0.434065	3.12456	5.91464	1.33471	0.743858
1700030C10Rik	3.96087	1.98582	0.180663	1.33996	0.422187	1	2.37942	1.25061	1	6.4693	5.1942	11.3598	59.1276	9.07568	23.1018	10.4459	5.58932	14.8335	54.7543	4.34081	14.3915
Fmn1	3.95256	1.98279	0.167006	2.40171	1.26406	1	1.12676	0.172178	1	9.96414	6.56682	6.11385	59.3212	8.08986	22.2056	10.7418	6.94503	36.7576	37.1015	6.896	17.3423
Zscan4f	3.95081	1.98215	0.233611	3.87248	1.95326	1	0.88587	-0.174834	1	6.02283	2.41267	5.20755	33.1252	2.44298	18.4431	16.6632	3.63306	32.6317	28.929	3.66744	14.287
Tcf7l1	3.94282	1.97923	0.196119	2.02247	1.01612	1	0.724742	-0.46446	1	1.06738	1.48751	1.84213	3.63674	5.13857	8.6435	2.01816	4.31092	2.58966	0.858892	4.34081	1.24796
Gm11648	3.94231	1.97904	0.288658	1.20584	0.27004	1	2.9369	1.55429	1	0.431681	2.51547	1.48787	4.27515	1.53418	11.7595	2.36735	1.03462	1.9504	13.3909	0.793611	1.59837
Zan	3.93269	1.97552	0.171785	1.84578	0.884227	1	1.59975	0.677844	1	9.36097	7.29244	12.3281	72.1431	7.33817	34.6082	13.3104	5.74392	34.481	45.7425	8.10445	31.7953
Gpr123	3.93186	1.97521	0.172449	1.40064	0.486083	1	2.11169	1.0784	1	8.16645	4.96442	7.88808	33.3476	4.60253	44.8012	8.97225	4.06713	16.4251	34.0564	5.51319	22.6661
Zfp37	3.92467	1.97257	0.199523	1.5375	0.620584	1	2.19463	1.13398	1	58.3183	20.3112	48.7691	269.865	26.3275	203.917	78.7913	16.4588	100.651	263.602	22.8524	143.503
Muc4	3.92415	1.97238	0.259998	1.62352	0.699128	1	1.67028	0.740087	1	34.0259	8.53808	35.1303	122.699	12.6277	169.662	25.0465	4.03145	97.0961	90.7107	10.0825	109.95
Rbfox3	3.92068	1.9711	0.217506	1.45174	0.537787	1	1.25959	0.332954	1	0.508555	1.05214	3.18829	6.70323	3.21623	8.79742	1.16592	4.40605	1.33071	2.95407	2.958	2.79715
Cacna2d2	3.92001	1.97086	0.216368	1.71962	0.782091	1	1.74016	0.799219	1	8.2315	4.96442	6.54781	39.7997	2.70483	34.9981	9.74164	4.95309	19.2888	41.7343	5.12841	12.289
Kif17	3.9195	1.97067	0.0791506	1.16857	0.22474	1	1.13554	0.183375	1	5.46993	3.75506	6.22898	35.6394	15.1107	9.92959	6.56939	6.08582	5.40764	3.50063	7.00121	10.0083
Sec22c	3.91833	1.97024	0.0732547	1.34679	0.429527	1	1.29869	0.377062	1	7.00151	6.11331	10.8432	47.7296	10.8501	35.412	11.4698	8.4375	12.3743	23.6846	5.21859	13.039
Psg23	3.90667	1.96594	0.110242	1.54772	0.630145	1	1.40804	0.493693	1	20.3422	17.9711	24.3048	155.971	18.0743	70.7009	25.2241	12.2816	59.4449	75.4133	18.1749	42.9194
Acsbg2	3.90574	1.9656	0.254975	1.33133	0.412866	1	2.55429	1.35292	1	55.0245	11.8941	53.643	214.03	15.7546	241.204	62.9655	9.25806	88.303	224.844	12.1086	173.11
Lin7a	3.89861	1.96296	0.28413	1.30846	0.387865	1	2.21071	1.14451	1	70.5828	8.97043	69.3513	248.206	13.2284	319.19	102.731	11.4462	80.671	207.24	10.0344	213.512
Morc2b	3.89083	1.96008	0.334576	2.22007	1.15061	1	1.14109	0.190412	1	2.61965	5.25467	0.52843	24.1015	2.23041	6.45098	1.23102	3.47846	13.9855	16.6313	0.60122	4.10044
Acot1	3.88594	1.95826	0.0352421	0.598273	-0.741124	1	3.66641	1.87437	0.537669	11.3774	12.1662	11.0764	56.287	29.402	48.9399	11.239	7.63181	1.80689	35.5009	16.233	24.2491
Ccdc67	3.88539	1.95806	0.220162	1.83193	0.873366	1	2.05307	1.03778	1	9.20722	6.04075	9.34347	56.6242	3.75227	35.2786	14.6243	5.95204	24.5072	58.5803	3.90192	30.0986
Slamf7	3.88402	1.95755	0.196119	2.39855	1.26217	1	0.955532	-0.0656232	1	2.12884	4.96442	1.16904	9.66212	5.20018	17.3075	10.2269	4.79552	4.82056	11.3868	5.73564	1.85042
Sgsm2	3.88391	1.95751	0.0473611	1.18075	0.239709	1	1.16413	0.219253	1	8.8465	10.5879	8.58182	22.7673	46.6045	39.5029	11.529	14.8771	6.66659	3.84549	13.6417	21.0186
Pcdh10	3.88119	1.9565	0.157801	1.64727	0.720079	1	1.7814	0.83301	1	5.46993	2.21918	3.46579	19.8048	2.73256	20.8682	6.56939	5.16121	6.66659	16.0001	5.2727	11.5267
Btn2a2	3.87495	1.95418	0.353235	1.62805	0.703149	1	0.766988	-0.382723	1	1.22999	2.62431	0.52843	10.1714	3.9864	2.90739	0.0532653	3.97496	3.12456	4.20987	0.126256	1.1496
Gm5464	3.86818	1.95165	0.130066	1.7434	0.801903	1	1.50025	0.585205	1	21.2972	19.9968	22.9734	136.292	20.9763	91.4391	34.3265	12.7187	65.0351	100.533	12.6797	54.941
Ptprb	3.86416	1.95015	0.213616	1.44609	0.532153	1	2.04118	1.0294	1	10.6117	9.55999	15.5518	70.5758	5.71158	61.859	18.1872	4.7093	28.7864	69.7915	6.31883	29.4039
1700063D05Rik	3.85821	1.94793	0.050959	0.921286	-0.118279	1	1.44566	0.531729	1	7.23804	8.01201	8.02387	25.0053	17.3381	47.5444	4.62225	4.62011	12.2177	15.2453	7.22066	8.55129
Muc6	3.85799	1.94785	0.251252	1.54691	0.629392	1	2.31262	1.20953	1	59.5246	18.1464	56.4003	200.38	22.6183	294.351	91.6371	7.33153	108.453	278.749	18.205	182.762
4921509C19Rik	3.85416	1.94642	0.228263	0.907229	-0.140461	1	3.87213	1.95313	1	8.16645	3.17759	3.6075	38.4189	3.26552	16.0488	8.11409	3.63306	1.80689	25.4382	3.15039	24.0155
Masp2	3.84635	1.94349	0.301899	1.53946	0.622428	1	1.44116	0.527231	1	0.0295672	2.02568	0.52843	0.63123	6.21681	3.1434	1.47367	1.80464	0.704493	3.06468	0.94091	1.75821
Sema5a	3.84411	1.94265	0.175476	1.59356	0.672255	1	1.22591	0.293851	1	6.72358	4.63789	12.3281	52.7866	6.42013	31.971	9.34511	5.21472	23.2254	27.6082	5.78975	12.9222
Epha8	3.84398	1.9426	0.248231	2.37266	1.24651	1	0.80257	-0.317301	1	1.88639	1.6145	1.16904	13.4638	2.11026	2.47641	0.757551	3.01467	7.35804	4.47014	2.15838	2.29305
9530053A07Rik	3.83719	1.94005	0.208564	2.22434	1.15338	1	1.32684	0.407995	1	5.05007	3.67645	2.28494	19.5538	4.162	18.6347	4.85898	3.97496	15.7076	21.2315	2.89187	8.44063
Gm6086	3.83676	1.93989	0.220162	1.47042	0.556228	1	2.37872	1.25019	1	20.0998	8.33854	17.5651	81.9594	8.50267	86.1477	22.111	3.58549	41.976	91.8884	10.4793	58.6234
Dpysl5	3.82848	1.93677	0.261816	4.08178	2.0292	1	0.306947	-1.70394	1	1.18269	0.701429	2.45617	5.10722	2.44298	9.15999	2.08031	2.8898	12.8505	1.60066	0.336683	3.51027
Papss2	3.82282	1.93464	0.19104	1.28267	0.35915	1	2.14272	1.09944	1	36.7816	9.70511	33.5597	123.165	19.7225	163.224	40.9551	8.69913	53.0392	123.166	15.8001	81.0989
Fgf12	3.82258	1.93455	0.222148	1.61773	0.693967	1	1.50503	0.589796	1	6.4693	5.25467	5.1367	32.8813	3.37642	28.294	6.49837	3.25846	17.5504	26.1181	2.89187	12.0923
Myh13	3.8192	1.93327	0.246215	3.11567	1.63954	1	0.464188	-1.10722	1	5.84247	2.62431	4.91824	39.4518	2.97902	8.79742	7.20562	3.01467	31.5619	8.92727	3.3488	7.10046
Gm10471	3.81786	1.93276	0.202365	1.55746	0.639195	1	1.11619	0.158582	1	9.20722	11.238	22.3889	98.4001	16.9222	48.3174	11.9669	6.9153	47.8664	51.1496	5.39595	17.954
Csmd1	3.81545	1.93185	0.143334	1.94086	0.9567	1	0.860619	-0.216553	1	5.46993	5.53282	7.20318	39.7997	8.04365	21.7267	5.91245	4.79552	24.6768	13.9765	6.31883	10.1404
Arap1	3.81527	1.93178	0.00132348	0.908145	-0.139005	1	1.0305	0.0433462	1	132.153	117.695	93.5882	233.605	604.903	471.832	100.592	108.57	102.726	71.9257	149.223	100.236
Erich1	3.81103	1.93018	0.00464965	1.40132	0.486791	1	0.866063	-0.207457	1	19.8514	17.0822	16.6146	92.3245	51.5644	60.289	19.3116	17.541	38.222	31.1804	20.3453	13.4817
Gpc6	3.81075	1.93007	0.180926	1.76665	0.821013	1	2.52592	1.33681	1	42.8488	25.9529	19.8265	170.762	21.6633	145.417	50.9601	14.8771	90.772	226.061	21.9355	147.607
Gtdc1	3.79922	1.9257	0.12428	1.47557	0.561276	1	1.91258	0.935517	1	82.2884	46.4636	88.7527	400.953	77.9596	347.546	89.6692	39.9666	191.342	338.241	46.2729	229.385
Arhgap23	3.79741	1.92502	0.00180126	0.949546	-0.0746902	1	1.18713	0.247479	1	23.9346	26.6845	27.378	65.5403	120.997	109.704	22.259	31.4013	20.3912	17.6561	45.0314	25.2174
Sdhaf1	3.79641	1.92464	0.0239253	0.885949	-0.174704	1	2.39584	1.26053	1	12.9179	12.4352	9.62983	47.5144	33.3453	52.0388	13.4584	14.226	3.28111	31.7822	15.5175	26.994
Glipr2	3.79505	1.92412	0.000482516	0.799198	-0.323375	1	1.58501	0.66449	1	21.9152	18.9688	26.2739	86.5645	68.5697	99.8363	12.1563	20.2108	21.3142	32.768	22.9185	29.4039
A330049N07Rik	3.79359	1.92356	0.247195	2.31032	1.20809	1	0.860067	-0.217479	1	2.8148	5.38165	6.2585	27.8171	5.75471	21.3573	5.13715	3.63306	24.6768	23.0176	2.32071	3.4242
St14	3.79333	1.92346	0.0429975	0.936602	-0.0944924	1	0.583421	-0.77739	1	20.5847	11.1715	4.91824	34.3733	60.0085	44.8012	14.6243	8.15804	11.5654	3.50063	10.1396	6.37504
Otog	3.78981	1.92212	0.19104	1.56031	0.641834	1	2.49525	1.31918	1	3.09864	3.91228	5.0068	18.381	4.87979	22.3801	4.09551	4.16821	10.5152	31.9807	3.47505	11.4284
2310014L17Rik	3.7892	1.92189	0.163105	2.04995	1.03559	1	1.30238	0.38115	1	5.52611	7.67943	6.16699	44.4479	8.3856	20.6732	9.18531	6.21366	24.3572	32.1336	5.05626	14.5882
Nxpe5	3.78371	1.9198	0.255783	1.79102	0.840779	1	0.877875	-0.187912	1	0.644564	2.79967	1.59415	8.59692	3.16078	7.38819	0.25449	3.97496	4.82056	1.79586	4.2837	1.85042
Sema6a	3.78211	1.91919	0.172449	1.73607	0.795824	1	1.67322	0.742627	1	10.041	6.80567	17.0249	74.1838	7.08556	46.9492	15.6067	7.69424	35.541	56.2867	10.8881	31.2851
Olfr613	3.78006	1.91841	0.213609	1.42583	0.511798	1	1.76148	0.81679	1	985.403	417.846	1010.23	4104.74	542.889	4475.56	1213.85	201.507	2025.87	3321.93	355.279	2384.46
Prlr	3.77831	1.91774	0.260798	2.32994	1.22029	1	1.10848	0.148588	1	61.1508	20.547	77.6113	304.927	31.0656	266.03	73.2517	17.5053	280.48	273.297	14.5345	123.674
Art4	3.77811	1.91767	0.000769422	1.33186	0.413441	1	0.991212	-0.0127346	1	20.5137	28.0209	26.1971	59.3212	116.65	106.417	34.587	33.0127	31.937	26.1181	26.3635	46.1776
Obox3	3.77735	1.91738	0.221268	2.25798	1.17503	1	1.39233	0.477505	1	22.9441	12.3597	14.1112	106.276	10.5914	69.8936	23.851	8.2056	79.5751	91.511	8.43212	55.4819
Ddr2	3.76999	1.91456	0.206884	1.51525	0.599552	1	1.81828	0.862574	1	12.6843	5.38165	5.06584	48.5007	4.93525	33.8762	11.8131	3.97496	19.2888	40.973	6.73968	16.0821
Krt222	3.76818	1.91387	0.195439	1.42899	0.514992	1	1.54096	0.623825	1	12.8795	6.98405	7.88808	69.2308	5.87793	29.5733	10.0494	7.07585	22.5568	40.973	5.89797	14.287
2018-03-04	3.76546	1.91283	0.247704	1.54797	0.630376	1	2.15331	1.10656	1	100.357	19.7307	80.6934	353.252	30.8684	372.016	108.59	20.1751	182.066	390.262	29.2073	249.865
Tulp2	3.76212	1.91155	0.287459	1.40203	0.487515	1	2.32044	1.2144	1	1.44288	2.02568	2.45617	3.90932	3.61055	14.8516	1.81694	2.95521	3.54856	9.73411	0.126256	9.48265
Prkd2	3.75846	1.91014	0.00139714	0.748827	-0.417296	1	1.00694	0.00997862	1	15.0113	23.1653	28.8482	61.9681	106.992	83.0008	14.6243	18.3526	17.2079	13.9765	22.0738	14.4714
Zfp750	3.75438	1.90857	0.320838	1.09285	0.12809	1	0.375757	-1.41213	1	3.14003	0.250942	8.49621	15.9314	9.40839	19.3803	5.35021	0.124868	7.52764	0.725503	1.49403	2.64346
Gadl1	3.74855	1.90633	0.315475	1.31236	0.392168	1	2.33038	1.22056	1	56.5206	7.15336	55.0571	247.026	10.2032	187.94	56.9406	6.58827	92.3081	235.037	7.37096	120.779
Cd177	3.74569	1.90523	0.306108	0.671989	-0.57349	1	0.635362	-0.654349	1	1.47245	8.97043	3.07021	42.9666	0.665426	7.07351	2.21051	4.06713	2.79188	2.52462	2.65739	0.571725
Vmn2r15	3.74435	1.90472	0.385245	2.05752	1.04091	1	0.836295	-0.257916	1	0.390287	2.02568	2.2259	15.0706	0.301906	2.10016	0.429082	0.939482	8.22235	3.96261	1.02207	3.02461
4933438K21Rik	3.7441	1.90462	0.226002	2.95957	1.56539	1	0.95079	-0.0728012	1	17.3678	12.9522	4.4459	70.8017	10.7084	48.7518	14.8226	7.47126	80.671	60.7861	9.25879	27.8424
Actn2	3.74343	1.90436	0.204457	1.54502	0.627627	1	2.01812	1.01301	1	83.1015	35.6519	84.5193	373.882	51.1762	335.985	88.2488	22.5476	203.298	354.091	40.3239	239.473
Dlg5	3.74125	1.90352	0.136557	2.24021	1.16363	1	1.39662	0.48194	1	2.12884	4.7286	4.37505	20.4361	8.04365	13.6339	5.00102	4.87579	15.3358	19.3446	7.0944	8.76953
Flt1	3.74037	1.90318	0.268055	3.91088	1.96749	1	0.705054	-0.504194	1	0.721439	3.75506	1.89822	18.381	3.26552	2.28487	5.21113	3.75198	16.05	10.3002	1.40686	5.92012
E130008D07Rik	3.73786	1.90221	0.226002	1.33666	0.418633	1	2.25533	1.17334	1	80.337	24.8765	78.9339	344.788	34.0908	309.545	90.5333	20.9748	134.656	301.953	22.2933	230.959
Vmn2r40	3.73011	1.89922	0.276864	2.11403	1.08	1	1.03287	0.0466611	1	4.08027	0.580493	7.95893	27.5804	2.11026	17.4854	3.56878	4.83417	18.3233	14.8354	2.39286	10.371
Mlxipl	3.73	1.89917	0.290796	2.03477	1.02486	1	0.992967	-0.0101826	1	2.61965	1.72334	2.13143	12.3592	2.58161	9.30023	6.10776	0.434065	6.66659	10.5084	0.94091	1.67214
Vmn2r55	3.72733	1.89814	0.247195	2.41306	1.27087	1	1.1197	0.163118	1	49.797	20.7405	47.5705	253.31	26.6972	160.324	51.5253	14.8771	218.66	202.79	15.1207	101.269
Ly6g6c	3.72646	1.89781	0.235663	1.59222	0.67104	1	2.17475	1.12085	1	13.5004	6.64543	17.1725	72.1431	7.74482	59.28	18.7553	4.73903	35.9552	72.9733	4.49112	51.8395
Tead1	3.72375	1.89676	0.217506	1.89611	0.923044	1	1.5308	0.614286	1	10.5318	5.53282	8.79143	52.5929	5.81632	34.2525	12.7541	4.79552	29.6213	47.688	5.00215	19.5247
Gbp4	3.71671	1.89403	0.0597995	1.33505	0.416891	1	1.59067	0.669638	1	5.89569	9.55999	9.34347	41.1949	33.5671	17.4854	7.50449	15.7393	9.86942	6.07731	25.5819	21.0186
Tef	3.71431	1.89309	0.00352986	1.14188	0.191411	1	0.758749	-0.398305	1	18.2755	16.7557	9.48222	49.0924	66.6474	49.6514	14.281	21.2097	15.3358	10.1082	14.4654	13.9796
Krt14	3.71378	1.89289	0.25767	0.692863	-0.529357	1	3.70113	1.88797	1	1.44288	1.26983	1.09229	11.5199	0.973494	1.73759	0.642143	1.03462	0.95237	3.06468	1.49403	5.24389
Mmp8	3.71324	1.89268	0.385267	0.72381	-0.466317	1	0.872079	-0.19747	1	3.96792	6.40356	1.34026	42.0557	0.616135	0.906421	3.68123	0.434065	4.35742	1.00855	4.07627	2.29305
Smarca2	3.71235	1.89233	0.00209718	0.916933	-0.125111	1	1.00493	0.00709859	1	196.728	233.267	151.125	427.134	1047.87	682.347	172.284	203.981	156.574	114.665	244.853	175.938
Ryr1	3.71191	1.89216	0.168048	1.56015	0.64168	1	1.92668	0.946121	1	11.4248	7.60083	14.0108	62.3985	15.3603	44.9722	8.46919	6.98071	36.1314	68.2363	10.6476	20.496
Lrrc15	3.71169	1.89208	0.250193	2.03906	1.0279	1	0.804844	-0.313219	1	4.68344	0.955394	1.77718	14.6295	3.21623	9.77909	4.32337	3.47846	7.35804	8.13019	0.733489	3.33814
Gm17019	3.71112	1.89185	0.34566	1.27019	0.34504	1	2.22391	1.1531	1	38.9991	12.795	10.2911	194.325	8.57044	27.6065	47.6902	5.07201	26.1054	160.04	3.62235	11.7788
Fam198b	3.70818	1.89071	0.281146	1.7336	0.793771	1	1.02828	0.0402308	1	47.6002	10.1042	48.0665	237.608	49.6143	105.094	34.439	6.08582	142.878	140.468	4.88792	43.2298
Hspa12a	3.70362	1.88894	0.266731	1.3977	0.483056	1	0.931658	-0.102128	1	3.67816	3.91228	1.77718	23.5061	2.48303	8.79742	0.757551	2.83628	9.5237	7.09887	3.7937	1.31866
Zfp174	3.70229	1.88842	0.116709	2.03368	1.02409	1	0.943335	-0.0841579	1	2.29441	5.97424	4.4459	15.5404	7.24883	24.3673	8.71184	6.45745	10.7174	12.1611	8.15856	4.10044
D930032P07Rik	3.70059	1.88776	0.174817	1.84701	0.885193	1	0.942315	-0.0857185	1	13.6719	9.63557	10.0136	70.8017	8.77377	43.8366	13.3874	5.82122	42.3805	30.9234	7.77979	19.3219
Tmem88b	3.69806	1.88677	0.148507	1.95151	0.964589	1	1.58663	0.665965	1	29.514	23.3527	30.5191	159.421	32.6429	116.405	41.1948	14.7463	106.835	170.161	26.6401	61.4635
Barhl2	3.69341	1.88495	0.238553	1.74049	0.799494	1	2.07846	1.05551	1	10.7861	3.75506	10.8432	45.2333	4.45158	44.1718	14.0443	4.62011	25.5509	60.2461	4.61136	27.0617
Gm5936	3.69091	1.88398	0.325345	1.46567	0.551558	1	0.943155	-0.0844334	1	4.57109	2.62431	0.52843	25.2097	2.55696	0.834592	2.36735	2.14059	6.83293	6.43518	2.58525	1.67214
Srrm3	3.69002	1.88363	0.228263	1.44783	0.533895	1	1.27439	0.349802	1	5.05007	2.88432	1.48787	21.9137	5.40351	7.54553	2.01816	3.09791	8.55176	11.5625	2.51911	3.33814
Hfm1	3.68592	1.88203	0.174836	1.43431	0.520355	1	1.86527	0.899383	1	19.2394	8.97043	16.6795	85.3846	18.025	62.1531	19.1903	7.60505	37.6186	84.5228	7.92408	27.7164
Rhod	3.68565	1.88192	0.26847	0.970787	-0.0427732	1	0.439675	-1.18549	1	1.94552	0.834458	0.52843	3.90932	5.09544	3.26312	0.757551	2.30708	0.136985	0.790571	0.126256	0.485659
Ntng1	3.68485	1.88161	0.18749	1.09243	0.127547	1	1.17581	0.233653	1	1.94552	2.88432	3.35361	16.1466	3.61055	10.494	4.09551	2.8898	1.9504	2.70681	1.99605	5.81561
Daf2	3.68217	1.88056	0.22351	1.07697	0.106975	1	1.52572	0.609493	1	1.22999	6.40356	2.99936	13.3204	20.7761	5.11016	2.97694	7.23342	1.2296	3.19482	9.03935	5.24389
Serpinb9d	3.67924	1.87941	0.318244	1.26081	0.334346	1	0.986613	-0.0194439	1	2.12884	0.580493	1.48787	8.59692	1.09056	5.84898	1.81694	0.606501	2.8832	4.20987	0.126256	0.903695
Rn4.5s	3.677	1.87853	0.0014128	1.59019	0.669203	1	1.75861	0.814436	1	267.577	305.962	380.104	1105.88	1073.34	1327.4	351.178	340.235	825.118	987.686	736.489	942.775
Gm10921	3.67697	1.87852	0.172449	1.38467	0.469542	1	0.526189	-0.926346	1	11.8949	9.63557	24.2547	117.602	8.30551	42.5573	19.9597	7.75667	35.7074	11.5625	7.00121	14.7911
Gm15114	3.67412	1.8774	0.235663	1.44137	0.527439	1	1.5657	0.646804	1	20.2831	10.3944	21.8516	103.873	5.75471	83.4729	26.9937	4.99472	43.7503	64.0818	8.24874	46.2606
Greb1	3.67046	1.87596	0.211553	1.48045	0.566039	1	1.61972	0.695741	1	16.7055	6.04075	11.6284	57.0258	7.68937	61.558	15.9086	4.79552	30.2149	44.4607	5.89797	32.1211
Sh3rf3	3.6667	1.87448	0.213656	1.65659	0.728216	1	2.40232	1.26443	1	9.42602	4.29927	4.20382	31.8376	4.78121	29.221	6.41847	4.66768	18.6495	41.7343	5.05626	24.658
Pard3	3.66469	1.87369	0.187091	2.14052	1.09796	1	1.2864	0.363339	1	3.57171	2.62431	3.35361	9.28194	4.93525	20.8682	4.68735	3.25846	12.5439	15.2453	4.12738	6.98366
Ntf5	3.66422	1.8735	0.253999	1.83472	0.875561	1	1.01499	0.0214698	1	2.75566	0.701429	2.34694	14.8267	1.60503	4.93914	2.64847	3.21089	4.82056	7.09887	2.23353	1.51231
Amotl1	3.66308	1.87306	0.18675	2.4773	1.30877	1	1.21466	0.280555	1	19.6858	8.84647	13.7244	88.3793	14.9721	51.5429	18.7553	10.2213	75.7721	80.8399	12.812	33.575
AU023762	3.66147	1.87242	0.230265	1.51013	0.594672	1	1.85464	0.891138	1	75.621	25.6626	64.9615	273.243	32.15	303.408	83.7864	18.7599	148.534	287.95	21.196	156.53
Angptl2	3.66005	1.87186	0.22351	1.16109	0.215485	1	0.529929	-0.916129	1	2.61965	6.84498	3.51598	6.70323	27.7199	13.1346	8.6349	5.72014	0.704493	2.95407	3.3488	1.67214
A430089I19Rik	3.65667	1.87053	0.202889	1.21744	0.283852	1	1.77584	0.8285	1	33.405	14.8691	10.8992	81.8016	17.603	117.069	10.5169	9.62077	51.9303	86.6375	14.2159	27.1262
Fhod3	3.64799	1.8671	0.257192	1.75952	0.815186	1	1.29374	0.371552	1	1.13538	3.5918	1.9484	13.1411	1.99628	9.30023	3.19	3.01467	5.56419	11.2307	1.07618	2.9324
E030030I06Rik	3.64735	1.86685	0.175013	1.43005	0.516063	1	1.8077	0.854159	1	116.436	68.2925	141.265	593.37	98.5385	497.208	141.041	43.9713	281.204	508.028	58.7513	276.008
Dnajb5	3.64476	1.86582	0.18047	1.69592	0.762066	1	1.05912	0.0828622	1	1.82134	2.41267	2.51521	3.63674	10.5298	10.494	5.76449	4.16821	1.51988	5.28999	3.66744	3.1906
Aqp4	3.64471	1.8658	0.208564	1.80901	0.855201	1	1.46342	0.549342	1	0.869275	2.88432	2.99936	12.9474	3.26552	8.48958	1.95898	4.87579	5.40764	4.20987	4.71357	8.99392
Dusp15	3.64443	1.86569	0.267548	2.03945	1.02818	1	0.268465	-1.89719	1	1.88639	1.16703	1.62957	9.83427	4.41153	2.90739	3.43265	1.03462	5.12062	0.191949	2.08623	0.264346
5430437J10Rik	3.63884	1.86348	0.288292	1.94109	0.956865	1	1.16912	0.225422	1	39.3539	4.09671	22.5897	127.544	8.25313	104.611	24.4665	6.13042	97.6375	88.1015	8.97021	52.8446
Emx2os	3.63269	1.86104	0.221158	1.79532	0.844239	1	1.36183	0.445551	1	30.2531	22.4155	33.5184	210.529	25.4495	77.2134	29.0355	11.6781	114.063	153.69	22.6179	34.4695
Pik3r5	3.63151	1.86057	0.240026	1.38173	0.466472	1	2.10936	1.0768	1	152.543	36.175	113.456	533.274	53.0616	511.112	149.96	28.5412	239.045	501.554	44.9051	334.312
Sowahb	3.62769	1.85905	0.235629	1.74317	0.80171	1	1.97559	0.982283	1	10.6117	5.12466	8.93313	57.0258	5.71158	26.8574	15.3286	3.86496	23.8419	57.3017	4.61136	23.1272
D730045A05Rik	3.62557	1.85821	0.217506	1.66464	0.735208	1	1.55602	0.63786	1	7.57511	4.88581	6.54781	43.2177	7.54766	18.2516	10.5998	3.86496	17.2079	32.9827	2.83175	13.4817
Abca6	3.62229	1.8569	0.228263	1.74901	0.806539	1	1.60613	0.683587	1	2.05788	4.22671	4.26287	27.3832	3.84469	7.07351	6.10776	3.37738	8.98881	19.9953	3.03015	6.66398
4931409K22Rik	3.62066	1.85625	0.262365	0.588797	-0.764157	1	2.03112	1.02228	1	5.38123	1.8352	3.96765	34.8396	3.37642	2.38064	1.75776	2.22978	2.58966	5.51773	1.49403	6.37504
Nckap5	3.61979	1.85591	0.220162	1.7307	0.791357	1	2.16036	1.11127	1	6.79454	5.89261	4.67616	36.3029	5.97035	20.6732	8.54021	3.79361	17.7493	48.2899	4.94203	11.7788
Rbm20	3.61972	1.85588	0.252394	2.53265	1.34065	1	0.78923	-0.341483	1	2.61965	4.7286	1.9484	24.3059	5.00918	4.42265	2.76388	3.93037	16.9046	11.7675	2.462	4.3863
Mageb16-ps1	3.61793	1.85517	0.198936	1.60233	0.680176	1	1.37726	0.461805	1	77.3596	37.1394	62.095	362.95	59.0812	216.977	56.7749	22.7795	203.448	260.856	36.6895	92.2199
Slc4a4	3.61336	1.85334	0.247195	1.91928	0.940568	1	1.72602	0.787449	1	7.64607	4.09671	6.41201	37.0991	3.37642	25.2225	5.42715	4.95309	24.5072	41.5456	4.2837	14.3915
Gm7168	3.61216	1.85286	0.228263	1.94044	0.956382	1	1.1278	0.173506	1	5.38123	4.88581	13.3377	50.3119	5.13857	29.9153	9.18531	4.93228	31.7315	34.2711	7.42507	10.0083
Shisa6	3.61188	1.85275	0.217506	1.48172	0.567268	1	1.37109	0.455318	1	10.8985	3.36202	2.99936	30.8011	4.78121	26.8574	10.8188	3.21089	11.5654	16.0001	3.62235	15.4796
Pqlc3	3.61162	1.85265	0.0409849	0.624165	-0.68	1	0.783504	-0.351987	1	4.68344	10.9749	14.5451	25.0053	38.1511	45.9915	5.76449	7.80127	5.27065	4.09926	5.78975	4.86274
BC033916	3.60776	1.8511	0.226002	1.62051	0.696445	1	1.50303	0.587873	1	69.9057	23.9937	59.258	322.318	36.0378	194.303	62.3027	18.2961	167.63	247.998	25.1821	99.9167
G630071F17Rik	3.6077	1.85108	0.123893	1.54687	0.629352	1	2.01232	1.00886	1	10.8275	7.29244	5.81568	49.8241	11.2445	25.3866	11.3248	5.74392	19.9867	35.5009	8.55537	30.5197
Myh4	3.60424	1.8497	0.217506	1.91841	0.93991	1	1.84624	0.884588	1	5.32209	4.17229	10.7634	35.8797	4.93525	32.2994	9.43388	4.79552	24.6768	48.0914	7.96617	15.7808
Snhg11	3.60274	1.84909	0.162847	1.98836	0.991577	1	1.35014	0.43311	1	27.0362	22.9899	28.7124	158.353	27.8308	97.5925	30.9679	15.5966	110.048	134.771	26.0509	50.6192
Gm13119	3.59855	1.84742	0.24755	1.84422	0.88301	1	0.983799	-0.023565	1	5.18017	2.02568	3.35361	10.8959	1.80836	25.3866	9.34511	3.93037	6.22302	1.95853	4.64743	12.5718
Slitrk1	3.59773	1.84709	0.286542	1.96508	0.974584	1	0.57976	-0.786471	1	0.691872	1.48751	2.17572	4.92789	1.66357	9.15999	0.757551	1.96221	5.8773	1.32738	3.24659	0.387298
Rbms3	3.59706	1.84682	0.262485	1.48024	0.565831	1	1.06956	0.0970168	1	4.45282	0.834458	1.03324	10.8959	5.30493	6.62201	0.591837	1.96221	6.83293	5.14684	1.78562	3.09838
Gm13288	3.59675	1.84669	0.18966	2.91741	1.54469	1	0.969654	-0.0444587	1	2.68766	3.99693	2.13143	17.3086	2.73256	11.7595	6.03082	5.95204	13.7963	13.9765	5.68754	5.32996
Vmn2r89	3.5926	1.84503	0.22351	0.862649	-0.213154	1	1.34765	0.430446	1	3.20804	7.67943	5.64446	16.7204	2.79109	39.9646	2.97694	3.93037	7.35804	7.96427	2.58525	8.67732
Ppargc1a	3.59116	1.84445	0.194431	2.1946	1.13396	1	1.33826	0.420354	1	6.20615	6.26448	3.07021	28.7783	5.09544	22.0277	8.04307	4.79552	21.3142	28.5777	7.92408	9.20293
Rpgrip1	3.59056	1.84421	0.0450082	1.34344	0.425933	1	1.03443	0.0488348	1	17.3678	11.1715	14.9732	56.6242	37.843	61.859	20.4006	9.81105	28.271	38.7998	10.4793	11.2255
Snap25	3.58896	1.84357	0.235663	1.31461	0.39464	1	2.00408	1.00294	1	9.83404	2.71501	8.3427	39.1362	4.87979	31.0646	6.56939	4.16821	16.7513	34.4598	3.55321	17.0903
Gfra2	3.58874	1.84348	0.255783	1.48637	0.571796	1	2.09466	1.06672	1	113.159	28.4865	105.81	446.616	38.4499	403.087	124.901	21.9619	220.976	438.581	32.2825	299.652
Hsd11b1	3.58716	1.84284	0.256722	1.50644	0.591141	1	0.942809	-0.0849624	1	2.01057	2.62431	0.52843	13.1411	2.44298	3.02368	1.0298	2.5479	4.22043	1.95853	3.62235	1.75821
Fam169b	3.58666	1.84264	0.204104	1.83808	0.8782	1	1.38597	0.470893	1	61.6683	31.9785	75.0135	327.092	38.986	238.953	87.2664	20.5794	202.209	233.514	42.1005	154.108
Slit1	3.58656	1.8426	0.33957	0.695795	-0.523266	1	11.0238	3.46255	0.726525	2.29441	1.93195	1.68271	18.0008	1.26924	2.01465	1.75776	0.826506	1.51988	40.2475	1.56919	3.70699
Gm3716	3.58452	1.84178	0.26523	0.961216	-0.0570674	1	1.31931	0.399788	1	0.934323	2.51547	0.52843	5.54478	1.99628	6.79303	0.642143	2.30708	0.86757	2.95407	1.71348	0.387298
Prune2	3.58425	1.84167	0.167006	1.77153	0.824993	1	1.04861	0.0684781	1	8.34977	6.48217	9.93685	48.1348	8.77377	31.971	8.40409	6.21366	29.3049	26.7818	7.61746	11.6497
9430091E24Rik	3.5779	1.83911	0.213218	1.46543	0.551328	1	2.07027	1.04982	1	28.8369	9.11253	21.1372	117.161	15.274	79.0741	29.9174	8.07479	48.6231	106.701	10.6837	61.9492
Klhl26	3.5751	1.83798	0.0457582	0.906933	-0.140932	1	0.867012	-0.205877	1	6.40425	14.213	15.9946	22.7673	57.5039	50.6672	12.1563	12.8138	8.22235	4.74342	11.9342	12.0923
AU022754	3.57317	1.8372	0.185474	1.69251	0.759169	1	1.60692	0.684295	1	23.3196	14.0951	21.4324	122.283	14.7503	73.3415	23.3125	11.797	64.5296	98.8376	13.293	47.9819
Gm5615	3.57262	1.83698	0.276813	1.32448	0.405421	1	2.21085	1.1446	1	55.9884	10.9749	38.844	193.483	11.2445	173.38	47.8264	7.89938	84.4348	176.561	11.1767	122.156
Cts8	3.57005	1.83594	0.218172	2.73004	1.44892	1	1.33695	0.418951	1	5.77743	6.11331	5.57361	35.2556	7.64008	19.5445	11.239	5.9996	30.5019	48.5729	4.88792	10.371
Skint4	3.56959	1.83576	0.238553	1.85221	0.88925	1	1.22062	0.287609	1	50.6959	21.2545	55.6357	275.252	29.9812	150.298	60.7846	14.5263	161.048	200.844	19.4735	68.1859
Ano4	3.56896	1.8355	0.260931	2.18762	1.12936	1	1.04493	0.0633999	1	2.90941	2.02568	1.72994	17.3086	0.72704	5.84898	2.64847	3.75198	8.22235	7.76256	3.62235	3.89142
9830132P13Rik	3.56686	1.83465	0.226003	1.20476	0.26875	1	2.87836	1.52524	1	67.5314	20.8917	61.8854	208.485	30.8191	296.923	56.334	17.8204	106.952	252.241	23.7723	245.301
Map1b	3.56506	1.83393	0.211923	2.49617	1.31971	1	1.29493	0.372875	1	7.57511	7.22895	6.48582	48.8414	9.22355	17.93	11.168	7.55153	34.481	43.9792	4.16646	20.745
Fam169a	3.56175	1.83259	0.217971	1.02194	0.0313037	1	1.71523	0.778406	1	2.45999	2.98107	5.20755	18.0008	3.43187	16.5892	4.85898	3.86496	2.15262	11.2307	5.6154	1.85042
2810011L19Rik	3.55996	1.83186	0.260931	1.81785	0.862237	1	1.40853	0.494195	1	19.1418	4.88581	17.2994	74.1838	5.30493	67.7319	20.8179	5.88068	48.4665	73.8354	6.22263	25.8199
Gm20362	3.55977	1.83178	0.21055	2.21982	1.15044	1	1.45202	0.538063	1	19.7302	8.01201	12.6646	75.2562	12.5938	56.0887	26.2983	7.63181	55.818	87.9323	9.92314	32.4654
Pard6g	3.55586	1.8302	0.0962983	1.21679	0.283082	1	1.04277	0.0604221	1	3.7432	6.11331	6.33526	19.5538	19.8396	18.2516	6.26755	8.02722	5.40764	2.42702	10.6837	7.42628
Aoc2	3.55574	1.83015	0.122407	1.66041	0.731543	1	1.26375	0.337713	1	16.6463	9.02787	5.1367	61.4947	14.8057	33.3563	11.9669	8.87157	30.3584	34.6322	12.1086	17.954
Vmn2r121	3.55314	1.8291	0.236513	0.438282	-1.19007	1	4.88759	2.28912	1	1.13538	6.40356	6.75446	22.6095	5.00918	23.2523	2.45908	1.71842	2.07108	20.6459	2.65739	7.35866
A730020M07Rik	3.5526	1.82888	0.261816	1.48891	0.574257	1	1.21437	0.280202	1	3.61311	3.91228	0.52843	16.8926	1.75599	10.0493	2.29633	2.5479	7.16887	7.39493	4.16646	3.02461
Ifitm7	3.54939	1.82757	0.227848	1.11888	0.162059	1	1.53805	0.621105	1	4.38186	4.34765	2.86356	22.1038	3.08684	16.0488	2.45908	2.30708	8.22235	9.93582	2.08623	7.95497
5430405H02Rik	3.54844	1.82718	0.18966	2.69546	1.43053	1	0.728247	-0.457499	1	7.71703	5.67492	9.48222	38.4189	10.7392	32.1044	12.2274	6.83206	42.6675	29.2934	4.8278	10.8228
Sec16b	3.54777	1.82691	0.196145	2.60396	1.38071	1	0.861554	-0.214987	1	2.96263	4.34765	1.34026	6.56335	8.45338	15.7375	5.57215	3.21089	13.7963	9.26562	3.42094	6.75619
Ebf3	3.5458	1.82611	0.217506	2.10858	1.07628	1	1.02161	0.0308426	1	6.09084	3.99693	3.96765	26.5977	6.02581	17.3075	6.49837	2.62817	20.5608	16.1823	3.66744	10.4693
Gm13242	3.54491	1.82575	0.172449	2.05124	1.0365	1	1.1302	0.176583	1	23.6301	9.37254	4.37505	58.9124	13.5119	60.1727	30.5388	9.87646	36.2944	45.7425	10.0344	30.9254
Ldhb	3.54414	1.82543	0.0127593	0.876963	-0.189412	1	0.920908	-0.118871	1	21.4066	15.247	16.8802	75.4678	48.7055	65.6523	21.9039	18.1831	6.83293	18.3068	13.816	11.1148
Gm9962	3.54331	1.8251	0.226002	1.97729	0.983524	1	1.3733	0.457648	1	126.92	61.7832	118.463	512.114	74.0995	502.267	141.683	37.3117	428.41	522.532	60.615	251
Gm10538	3.54154	1.82438	0.290528	5.1923	2.37637	1	0.975205	-0.0362224	1	0.508555	0.701429	0.52843	4.38991	1.53418	0.314682	3.90612	1.45085	3.78339	5.28999	1.17539	2.45289
4632434I11Rik	3.54059	1.82399	0.0745178	0.665484	-0.587525	1	0.693949	-0.527098	1	12.8055	19.0656	27.6407	69.4209	82.9935	58.3599	12.4227	19.9908	7.16887	1.95853	14.267	11.2255
1700054M17Rik	3.54025	1.82385	0.226002	0.550665	-0.860753	1	1.38049	0.46518	1	1.94552	1.48751	3.76691	6.40555	12.6986	6.45098	2.83786	0.606501	0.499016	2.2123	1.33471	1.92419
1700003M07Rik	3.53938	1.8235	0.255488	1.24865	0.320365	1	2.16261	1.11278	1	137.186	31.0866	114.353	484.203	48.0093	468.206	115.396	19.631	217.894	399.489	37.0262	326.732
Gm20187	3.53723	1.82262	0.17539	2.13186	1.09211	1	1.18544	0.245421	1	28.5087	12.795	18.7401	122.283	27.0483	63.1588	41.3931	8.15804	78.5053	93.2288	16.7079	41.865
Smok3a	3.53341	1.82106	0.207351	2.06108	1.0434	1	1.31852	0.398922	1	6.96011	8.84647	5.28135	23.3376	7.08556	44.1718	14.4438	6.83206	22.2241	39.2227	3.96805	14.1763
Rdh9	3.53333	1.82103	0.196145	1.59953	0.677648	1	1.8349	0.875703	1	10.5318	10.8298	20.8715	87.6477	12.2241	49.453	14.7456	5.95204	46.8944	71.6394	14.8081	37.574
1810041L15Rik	3.53221	1.82057	0.157801	1.67298	0.74242	1	1.15123	0.203181	1	3.09864	2.41267	2.59787	11.7064	5.09544	11.9306	3.50072	3.09791	6.99927	7.23551	3.55321	4.86274
Avpr1b	3.53155	1.8203	0.25931	2.66286	1.41298	1	1.27164	0.346687	1	5.71238	4.96442	5.51457	35.8797	4.6395	16.7534	11.0378	3.58549	28.5515	43.9792	7.22066	3.70699
Gimap3	3.53152	1.82029	0.0645128	1.77219	0.825534	1	2.764	1.46676	1	3.37657	5.59934	2.86356	11.0716	17.489	13.2987	8.11409	9.08563	3.78339	20.3596	15.8001	21.9284
Bfsp2	3.53044	1.81985	0.24805	2.56933	1.36139	1	0.735432	-0.443336	1	5.25704	1.48751	0.52843	7.42771	9.34678	8.97528	7.97796	4.87579	5.8773	2.03661	1.92992	9.79925
Itga11	3.5292	1.81934	0.220162	1.55967	0.641237	1	1.9562	0.968053	1	13.6719	6.56682	8.49621	56.0718	8.12683	37.3104	11.8131	6.37124	26.6631	57.754	4.39492	25.5955
9330158H04Rik	3.52873	1.81915	0.217971	1.75487	0.811366	1	1.60764	0.684941	1	29.3484	19.0656	25.8901	145.143	16.0041	101.15	35.7499	9.81105	84.8718	126.273	14.1648	69.2525
Vmn2r47	3.52841	1.81902	0.263196	1.27198	0.347074	1	1.47249	0.558258	1	28.6329	3.26527	47.4908	200.86	20.0799	59.28	11.6769	10.8278	78.5053	67.0293	18.4274	63.2709
Ush2a	3.52686	1.81838	0.19571	1.53099	0.614469	1	1.39424	0.479476	1	4.77806	5.59934	10.8432	41.6396	5.00918	28.294	9.26225	4.93228	18.3233	22.7867	6.01822	16.5339
Ret	3.52588	1.81799	0.266892	2.54974	1.35035	1	1.24922	0.321032	1	1.22999	1.26983	1.9484	12.1296	1.26924	2.38064	2.83786	3.14548	5.40764	9.26562	3.3007	1.67214
Tnfrsf10b	3.52537	1.81777	0.202675	1.70804	0.772343	1	1.23667	0.306465	1	203.292	92.51	212.931	942.139	183.91	667.523	201.399	61.2536	606.327	649.016	93.6341	331.988
Il18r1	3.52492	1.81759	0.247195	1.27184	0.346912	1	2.52791	1.33795	1	62.8628	11.4829	50.7942	199.849	20.1877	221.17	65.4098	16.5509	77.2137	220.338	17.6338	164.442
Gsg1l	3.52468	1.81749	0.21055	1.44325	0.529319	1	2.14772	1.10281	1	36.6219	14.343	24.5617	127.824	19.7718	118.71	35.6049	8.02722	65.4004	145.615	18.4515	70.1193
Chst2	3.52391	1.81718	0.176179	1.96629	0.975475	1	1.30864	0.388072	1	12.2881	5.38165	7.81722	47.127	7.51069	35.2786	11.3248	7.60505	31.2325	35.3252	7.84593	22.4694
1300015D01Rik	3.52268	1.81668	0.271878	1.68409	0.751965	1	0.84319	-0.24607	1	1.60254	0.356761	2.75728	11.9073	1.66357	3.1434	2.83786	1.34976	3.78339	2.70681	1.07618	2.9324
Mpv17	3.52061	1.81583	0.179338	1.90579	0.93039	1	1.25514	0.327843	1	96.868	48.0055	77.7117	461.787	71.9646	249.988	118.196	38.269	267.782	333.087	53.2892	146.11
Col6a4	3.51928	1.81528	0.187696	1.41705	0.502886	1	1.08926	0.123344	1	2.18501	1.93195	3.28867	9.83427	6.11206	10.1998	3.95939	2.04545	4.50745	1.60066	3.08426	6.75619
Flg2	3.51819	1.81483	0.254415	1.65341	0.725444	1	1.24951	0.321363	1	50.211	19.1411	21.4856	152.758	21.0225	145.896	46.3764	7.75667	96.0915	141.275	10.1847	36.2523
Pstpip2	3.51744	1.81453	0.227848	1.32614	0.40723	1	2.41863	1.27419	1	33.3399	9.63557	22.1527	112.789	8.64438	107.751	38.8719	11.7138	35.7987	137.117	12.8842	58.9738
Lrrn4cl	3.51698	1.81434	0.20728	1.5316	0.61504	1	1.69334	0.759872	1	49.3092	19.9968	43.0184	189.075	29.5991	176.468	52.3066	13.456	106.307	165.493	21.3433	104.54
Gm10439	3.51375	1.81301	0.217268	1.21494	0.280882	1	1.33449	0.416287	1	29.7387	6.48217	26.764	121.053	20.1877	80.1755	20.2823	4.16821	52.0999	50.3363	14.6187	37.1929
Slc35d2	3.50936	1.81121	0.18966	1.60856	0.685773	1	1.98011	0.985578	1	18.1956	10.2554	16.0389	83.8459	13.3208	59.0645	17.4562	9.51374	44.6309	97.4712	11.5675	32.7482
Kynu	3.50812	1.8107	0.209668	1.86176	0.896666	1	1.67936	0.747909	1	8.68684	2.71501	3.51598	20.1993	5.20018	27.0285	9.09062	3.01467	15.7076	24.0425	7.00121	15.6702
Gria3	3.50002	1.80736	0.0622881	0.766721	-0.383227	1	1.03185	0.0452334	1	12.158	12.4927	11.9443	30.1914	51.4103	46.5388	13.0293	8.96076	6.05016	18.772	5.05626	5.13938
Hspb7	3.49808	1.80656	0.217971	1.24125	0.311796	1	1.91604	0.938131	1	15.7238	8.47459	8.83866	57.2339	7.19646	51.2316	8.91603	5.45256	26.6631	48.0914	5.97613	24.5565
Col4a3	3.49681	1.80604	0.265397	2.92328	1.54759	1	1.05965	0.083588	1	2.01057	4.7286	1.00372	14.4322	3.26552	9.45415	6.78837	2.47357	13.4278	18.0823	3.24659	2.71723
C920009B18Rik	3.48609	1.80161	0.24805	1.43576	0.521817	1	1.22724	0.295422	1	0.508555	2.41267	7.66371	20.4361	5.71158	10.8429	6.33857	3.75198	5.12062	10.3002	2.462	5.92012
Ank2	3.48547	1.80136	0.227497	1.9799	0.985431	1	1.30148	0.380154	1	11.0936	7.93945	10.7634	62.75	8.45338	32.7475	13.8845	5.28607	39.8691	52.503	5.84687	18.4889
Fam115a	3.48438	1.8009	0.228263	1.20338	0.267087	1	0.510357	-0.97042	1	3.34109	5.97424	2.70415	7.59627	15.3171	19.0246	7.66429	5.9996	0.789293	1.00855	3.96805	2.38526
Tppp	3.4818	1.79983	0.273382	1.29898	0.377384	1	1.34228	0.42469	1	2.61965	1.48751	1.09229	12.3592	0.72704	5.11016	3.03612	0.606501	3.12456	3.2794	2.78365	3.02461
Spata31d1d	3.478	1.79826	0.25931	1.74566	0.80377	1	1.43828	0.52434	1	3.57171	2.79967	2.59787	17.3086	2.04557	11.9306	6.1847	2.14059	7.35804	16.833	1.92992	3.8115
Dcdc2a	3.47572	1.79731	0.242947	1.94926	0.96293	1	1.24588	0.317164	1	24.4934	9.37254	22.448	118.614	14.0571	63.1588	24.3482	10.1857	75.2829	82.2194	5.89797	48.6981
Slc28a3	3.47426	1.79671	0.206641	2.04681	1.03338	1	1.65964	0.73087	1	22.1369	15.3044	18.4744	108.5	19.0879	66.7742	28.5325	9.97159	75.9939	130.434	14.5074	45.0864
Clec4a2	3.47379	1.79651	0.216448	1.68131	0.749586	1	1.17184	0.228778	1	17.7255	10.1042	12.1568	96.3199	11.4878	31.198	11.6296	7.33153	48.3099	46.9267	9.73376	22.162
Scn2b	3.47378	1.79651	0.22351	1.98735	0.990843	1	1.04472	0.0631153	1	8.8465	9.2516	11.2948	72.3045	10.0307	19.866	9.09062	6.13042	43.2415	36.0604	7.05232	17.954
Fblim1	3.47225	1.79587	0.215548	1.01568	0.0224521	1	2.34508	1.22964	1	6.4693	5.53282	9.26377	38.9497	6.27842	28.7079	3.56878	4.44768	13.6006	34.6322	6.17153	9.90376
Gm13275	3.46678	1.79359	0.156709	1.73378	0.793917	1	1.19928	0.262172	1	20.7562	18.5576	23.8	63.4529	35.7851	119.648	19.9597	9.93889	79.5751	83.5565	22.6179	25.1037
4930506M07Rik	3.45919	1.79043	0.257192	1.5144	0.598743	1	1.06775	0.0945681	1	2.75566	3.91228	0.52843	15.7485	3.94943	5.27435	3.11898	4.99472	2.79188	1.1517	5.05626	5.43446
Gm12185	3.45776	1.78984	0.0386667	1.36007	0.443681	1	1.88167	0.912017	1	30.9864	33.4509	34.1738	158.754	54.1306	128.189	40.5349	23.8944	69.7187	135.087	34.8648	82.476
Slc22a8	3.45754	1.78974	0.261382	1.07604	0.105726	1	2.75558	1.46235	1	32.1513	8.29016	39.1393	146.252	12.8156	116.183	33.1725	7.66451	44.8071	142.472	7.73771	85.8264
Gm10785	3.45723	1.78962	0.255783	2.8746	1.52336	1	1.1059	0.14522	1	44.0906	15.9152	36.8661	176.307	20.1877	138.508	62.4211	15.2606	200.859	204.055	16.5997	87.3787
D630045J12Rik	3.45633	1.78924	0.22351	1.28268	0.359164	1	2.15833	1.10992	1	71.9488	18.7027	68.2944	277.174	30.6004	241.696	82.07	21.7686	100.058	236.299	28.2574	175.544
Tpmt	3.45631	1.78923	0.197207	1.51266	0.597089	1	1.52494	0.608753	1	82.0046	33.9195	64.5866	338.798	53.1663	232.037	74.5715	26.7812	171.733	267.473	35.448	113.521
Aen	3.45529	1.78881	0.000481617	0.808951	-0.305876	1	1.0928	0.128034	1	73.0073	98.6535	101.512	221.841	387.056	335.027	70.1268	79.743	71.1049	76.0445	91.4516	73.9862
Ecm2	3.45412	1.78832	0.220162	0.969222	-0.0451002	1	3.37249	1.75382	1	22.2937	9.30602	31.8239	90.5599	15.3171	113.292	24.289	7.18585	30.0062	90.0014	9.79989	107.589
Svopl	3.45306	1.78788	0.267094	1.41695	0.50279	1	1.0057	0.00820103	1	2.29441	0.250942	2.96984	5.80659	2.83114	10.494	2.91184	3.21089	1.70252	3.72837	3.3007	0.848367
Dcx	3.45285	1.78779	0.262305	1.6241	0.699644	1	1.85262	0.889568	1	20.0998	6.98405	21.4856	76.3824	7.08556	84.328	25.2241	5.67257	48.0164	91.2117	5.68754	49.3098
Zfp354a	3.45245	1.78762	0.23394	2.42544	1.27825	1	1.65311	0.725183	1	2.68766	3.07177	1.77718	13.8189	3.48733	8.79742	3.36755	5.61014	9.34758	22.3963	4.49112	3.4242
Tfap2b	3.45244	1.78762	0.238553	1.84665	0.884909	1	1.58033	0.660228	1	8.46213	6.19495	11.6284	51.5456	5.60067	33.6984	10.7418	5.58932	32.2501	49.9914	5.12841	21.6579
4933401D09Rik	3.45228	1.78755	0.237183	1.20734	0.271832	1	1.0177	0.0253091	1	4.45282	5.75051	7.49839	30.421	3.75227	27.0285	3.43265	2.62817	15.3358	12.558	4.16646	5.04102
Igf2bp1	3.44951	1.78639	0.247195	1.14271	0.192464	1	2.28736	1.19369	1	4.77806	1.93195	2.17572	17.1149	1.70053	11.9306	3.11898	3.25846	3.78339	15.2453	3.08426	4.95495
Tmco3	3.44668	1.78521	0.166221	1.64054	0.71417	1	1.43754	0.523604	1	80.4227	31.915	59.258	310.264	49.4449	231.832	82.4015	31.6927	167.454	246.281	51.4104	107.048
Slc24a6	3.44607	1.78495	0.122451	1.3511	0.434136	1	1.66525	0.735742	1	17.0011	12.2871	18.2323	90.1152	25.1938	48.55	17.5243	9.62077	37.0902	68.2363	11.3991	27.3383
Rrad	3.44271	1.78354	0.179885	1.14379	0.193825	1	2.85335	1.51266	1	5.77743	4.7286	0.52843	13.4638	14.8057	9.77909	4.04225	4.79552	3.78339	13.7683	12.295	10.0083
Fam124a	3.44236	1.7834	0.217506	1.43189	0.51792	1	1.5818	0.661563	1	28.4495	15.3952	28.2813	145.95	28.3977	74.0324	15.9796	11.7138	75.6188	119.181	14.0205	30.2154
1700094D03Rik	3.44195	1.78323	0.225754	2.01811	1.013	1	1.17297	0.230162	1	33.6652	13.4723	28.5382	144.383	18.595	97.5925	33.2968	16.0574	103.417	120.691	12.7338	45.7688
Topaz1	3.43865	1.78184	0.400382	1.77745	0.829808	1	4.06004	2.0215	1	1.82134	0.955394	0.52843	4.92789	2.23041	4.28241	3.11898	0.826506	1.9504	21.0266	2.958	0.0491807
Dmbx1	3.43802	1.78158	0.230687	2.30437	1.20438	1	1.31983	0.400352	1	3.61311	2.51547	2.28494	15.3073	1.4356	12.276	5.21113	4.35254	9.86942	13.3909	3.90192	8.36071
Ptpro	3.43781	1.78149	0.192599	0.633794	-0.657914	1	3.12575	1.6442	1	5.96666	3.36202	6.54781	23.5061	7.19646	23.9706	2.36735	4.56065	3.12456	20.1644	3.08426	8.25006
D830005E20Rik	3.43671	1.78103	0.254283	1.75646	0.812669	1	1.52043	0.604479	1	172.862	55.9268	160.616	642.52	78.9516	616.893	181.392	40.4988	462.121	595.043	50.2199	394.73
Brdt	3.43626	1.78084	0.189893	0.940938	-0.0878278	1	1.31696	0.397212	1	6.20615	4.17229	2.81042	26.7699	7.3813	11.2601	5.42715	3.97496	3.00062	9.26562	4.94203	2.15165
Cpeb2	3.43608	1.78076	0.174793	0.736626	-0.440995	1	2.32628	1.21802	1	5.10329	6.40356	1.22808	21.096	12.3812	10.3503	3.19	4.56065	1.6112	7.23551	7.84593	6.75619
H2-T3	3.43541	1.78048	0.141078	1.6924	0.759069	1	1.17579	0.233634	1	4.68344	8.2176	5.06584	37.7805	13.3825	10.6445	7.08429	9.36212	13.9855	20.6459	8.15856	6.98366
Gm13277	3.4354	1.78048	0.197207	2.63083	1.39552	1	0.480467	-1.05749	1	3.61311	5.67492	2.45617	10.8959	9.8212	19.695	5.13715	5.10175	20.7173	6.43518	6.26472	2.15165
Gm14204	3.43524	1.78041	0.213638	1.90453	0.929435	1	1.66557	0.736013	1	12.3532	10.0407	16.5496	62.3985	12.0578	59.4168	18.5837	6.30286	49.3276	76.0445	8.97021	38.5945
Unc13a	3.435	1.78031	0.154424	2.69888	1.43236	1	0.84395	-0.24477	1	4.57109	3.91228	3.82005	7.59627	14.664	20.0644	7.08429	4.87579	21.3142	12.968	8.24874	6.84841
Zbtb32	3.43475	1.7802	0.3511	0.746142	-0.422479	1	2.33285	1.22209	1	0.431681	1.26983	2.81042	6.40555	4.3838	4.7818	0.0532653	0.606501	2.7136	5.77475	1.49403	0.614758
Rdh1	3.43396	1.77987	0.26998	1.28258	0.359049	1	1.88707	0.916146	1	98.8608	34.5272	122.897	467.54	31.8326	380.793	96.647	21.2751	210.806	398.604	27.9628	193.778
Gje1	3.43338	1.77963	0.213031	2.07559	1.05352	1	1.48803	0.5734	1	13.7694	6.11331	5.51457	41.446	9.58091	36.2637	13.8076	6.13042	32.8242	54.9691	8.64254	14.9048
1700091H14Rik	3.43123	1.77873	0.22351	1.38072	0.465419	1	1.41515	0.500957	1	19.8514	15.8305	39.0005	169.704	20.0799	66.569	16.8082	11.2797	75.0611	96.1276	17.1769	32.6621
Frrs1l	3.43016	1.77828	0.381259	1.9128	0.935682	1	1.3311	0.412622	1	0.934323	1.48751	1.99564	13.8189	0.449779	0.97141	2.29633	1.96221	4.22043	3.72837	0.336683	7.22649
Rin1	3.42867	1.77765	0.20962	1.9212	0.942009	1	1.20363	0.267388	1	26.0782	19.8093	29.5891	139.093	26.4384	93.3477	28.3608	16.8958	99.7966	126.273	13.3351	34.9798
Rasgrp3	3.42767	1.77723	0.180663	1.74052	0.799521	1	1.02767	0.0393753	1	7.9654	3.99693	10.0904	43.3827	7.94199	24.3673	10.4459	4.93228	23.0461	18.3068	6.58336	14.5882
Slc39a14	3.42669	1.77681	0.245727	1.05567	0.0781559	1	2.6988	1.43232	1	60.2461	14.4821	70.355	204.626	38.0587	254.564	64.4925	13.9436	74.735	224.246	15.6979	173.473
Gm8234	3.42518	1.77618	0.169782	1.73249	0.792845	1	1.52712	0.610813	1	110.543	62.0643	96.4164	477.855	106.126	337.572	130.701	42.8802	292.541	423.199	65.0641	223.56
Col12a1	3.42147	1.77462	0.247419	2.09824	1.06918	1	1.17964	0.238346	1	4.92589	5.75051	2.99936	30.421	4.32835	12.1289	6.78837	4.73903	17.2079	25.0575	5.58534	3.25822
Olfr1200	3.42089	1.77437	0.469602	0.311472	-1.68283	1	3.22597	1.68973	1	0.0295672	0.834458	4.84739	10.5372	0.859509	8.22278	0.517857	1.23679	0	3.96261	1.33471	0.448774
Spata6	3.42086	1.77436	0.157304	1.41496	0.500759	1	1.05904	0.0827603	1	6.26824	5.32118	1.48787	12.1296	9.7257	22.9513	6.72327	7.99749	3.78339	6.76052	6.58336	6.26439
Ablim1	3.42011	1.77404	0.0156849	1.05949	0.0833681	1	1.16115	0.21555	1	17.7255	21.8229	13.3377	62.5706	47.6766	70.7009	25.6916	14.2825	16.05	35.5009	12.6797	16.9059
Slc24a2	3.41989	1.77395	0.24805	1.22708	0.295225	1	3.44128	1.78295	1	3.14003	2.98107	2.41484	18.0008	3.43187	7.84653	5.05725	2.14059	3.28111	28.2621	4.2837	3.60248
Tln2	3.41985	1.77393	0.18683	2.01579	1.01135	1	1.66784	0.737985	1	16.1555	10.7028	15.7584	76.3824	14.7503	54.7068	26.9937	8.27101	50.6876	92.0966	11.814	39.4521
Gm6531	3.41781	1.77307	0.183768	1.98192	0.986901	1	1.28404	0.360694	1	9.154	5.67492	2.65691	32.2537	9.34678	18.2516	7.38613	5.9996	21.3142	24.0425	6.22263	14.287
Lama1	3.4144	1.77163	0.183737	2.01489	1.0107	1	1.05701	0.0799868	1	3.81712	2.98107	3.87614	15.7485	4.41153	16.3772	5.05725	4.12064	12.3743	10.1082	3.7937	8.87096
A930016O22Rik	3.41419	1.77154	0.20728	1.79643	0.845129	1	1.22948	0.298049	1	10.2036	9.02787	15.4101	81.5936	13.3208	23.4575	12.1563	6.55854	43.5611	43.1008	10.1396	23.3178
Sik1	3.41284	1.77097	0.0137701	1.23013	0.298805	1	1.57445	0.654846	1	16.2679	10.7573	12.2631	27.5804	52.7412	53.8175	17.0419	16.4588	14.8335	25.4382	34.7265	15.953
Arl13b	3.41237	1.77077	0.00319765	0.847499	-0.238716	1	1.08875	0.122673	1	23.018	23.3527	21.1963	59.5723	80.2208	90.8268	23.7859	22.5476	10.9001	21.2315	20.6158	20.496
Col27a1	3.41208	1.77065	0.170994	1.71743	0.780251	1	1.96062	0.97131	1	5.32209	4.7286	6.11385	25.4285	8.08986	21.7267	8.54021	4.58444	14.6704	36.2687	8.10445	10.1404
Meg3	3.41077	1.7701	0.0914879	1.81107	0.85684	1	1.44809	0.534151	1	5.18017	13.055	10.7634	32.4151	19.6178	46.9492	8.71184	9.83483	34.0179	32.768	18.1118	25.2174
Nav3	3.40582	1.768	0.215548	2.50013	1.32201	1	0.859874	-0.217802	1	3.92061	2.62431	2.59787	17.3086	7.29196	6.62201	5.69939	2.5479	14.6704	11.055	4.44302	4.1988
Slc25a42	3.40518	1.76773	0.202365	1.75278	0.809641	1	1.75506	0.811519	1	43.2272	21.5689	34.4926	172.939	30.5357	134.718	50.17	16.6223	107.279	196.367	22.4075	86.7363
Gm14137	3.40189	1.76634	0.226002	1.18524	0.245175	1	2.19819	1.13632	1	31.7729	12.5592	31.2748	123.427	19.2419	114.633	23.9043	8.99643	56.7345	120.115	10.4793	66.4523
Gm3696	3.4009	1.76592	0.21827	1.60567	0.683176	1	1.90064	0.926489	1	15.984	6.84498	10.0136	49.0924	7.54766	55.148	16.2252	6.53475	30.0062	64.0818	7.61746	28.6047
Syt12	3.39984	1.76547	0.174793	1.90223	0.927693	1	1.6086	0.68581	1	19.7923	10.8842	16.095	80.5894	17.3381	61.1852	21.827	10.1857	57.0052	94.5269	15.6438	33.0248
Marcks	3.39929	1.76523	0.0341068	1.43114	0.517167	1	0.962792	-0.0547045	1	14.7126	9.84721	6.68361	34.8396	28.4963	42.9473	13.8076	9.62077	21.3142	18.0823	10.0825	14.9048
Trim9	3.39829	1.76481	0.303559	0.855879	-0.224521	1	2.68159	1.42309	1	1.82134	2.41267	6.11385	25.2097	1.70053	8.34592	3.43265	2.62817	2.79188	19.3446	2.23353	2.22235
Gm3286	3.39754	1.76449	0.241732	1.1043	0.143135	1	2.07437	1.05267	1	9.3107	8.16016	16.1717	50.007	6.02581	58.3599	12.4996	4.27524	20.3912	57.754	6.79379	12.5718
Pvt1	3.39463	1.76325	0.24805	0.810729	-0.302709	1	1.06571	0.0918168	1	1.73559	10.0407	12.8683	29.6319	36.7802	17.3075	3.90612	11.5562	4.50745	11.055	9.4572	0.780743
Oit3	3.39429	1.76311	0.287009	2.1178	1.08257	1	0.872078	-0.197471	1	1.298	0.834458	1.77718	9.66212	1.31853	2.38064	4.16061	0.606501	3.54856	1.7373	1.40686	4.10044
Dzank1	3.39321	1.76265	0.211923	1.45566	0.541676	1	1.40513	0.490703	1	6.26824	6.56682	3.22667	31.8376	5.09544	17.6564	4.54531	4.87579	13.9855	19.1624	5.17651	8.55129
4933402N22Rik	3.39174	1.76203	0.237083	1.36541	0.449332	1	1.76685	0.821183	1	11.8949	5.38165	14.1112	38.5911	6.59265	61.3664	14.4438	3.93037	24.5072	36.2687	5.3208	34.1836
Exoc4	3.38954	1.76109	0.0145024	0.981647	-0.0267242	1	0.82393	-0.279406	1	78.4447	81.913	63.8899	119.941	408.991	231.182	71.6064	70.2174	78.3096	34.6322	91.7763	54.941
Nkx2-1	3.38635	1.75973	0.238553	1.23974	0.310036	1	1.95046	0.963817	1	7.44797	4.55929	7.20318	38.0172	3.16078	23.9706	6.96592	4.79552	12.071	24.6736	3.03015	18.7993
St8sia2	3.38618	1.75966	0.266116	1.28385	0.360474	1	2.12741	1.0891	1	3.61311	6.04075	2.65691	9.06316	4.20204	28.4924	2.16021	3.79361	9.86942	23.8863	2.15838	7.6353
Vipr1	3.38486	1.7591	0.226002	2.69238	1.42888	1	2.22912	1.15648	1	2.25302	1.72334	1.09229	9.28194	5.20018	2.75005	5.27919	3.43089	4.98364	18.3068	3.15039	9.11072
Cdh2	3.38333	1.75844	0.278553	3.25918	1.70451	1	0.587787	-0.766636	1	1.22999	0.834458	1.16904	1.75023	2.04557	7.21717	5.97164	2.14059	2.48529	4.20987	0.60122	1.42009
Rcan2	3.38111	1.7575	0.172449	1.48419	0.569681	1	1.59192	0.670765	1	7.0843	7.05661	6.48582	37.325	10.9426	21.5626	8.6349	7.33153	14.6704	31.7822	3.96805	13.039
Mup8	3.37924	1.7567	0.288988	1.27806	0.353952	1	1.64626	0.719188	1	8.2315	6.56682	5.34925	19.1736	1.80836	47.1818	4.32337	3.529	17.9189	30.1979	3.7937	8.44063
Sema3a	3.3777	1.75604	0.254975	1.84382	0.882699	1	1.79641	0.845116	1	33.0029	11.9848	26.1233	117.161	15.1107	108.011	37.9101	7.94398	85.3024	145.881	10.9121	78.8243
Nr1h5	3.37307	1.75406	0.259866	1.75325	0.810029	1	1.23902	0.309196	1	8.8465	3.26527	8.28366	38.0172	3.48733	27.3842	4.48908	7.28991	24.018	28.0897	3.47505	12.787
Mobp	3.3718	1.75352	0.24805	1.81972	0.863719	1	1.64358	0.71684	1	17.0603	6.98405	12.948	60.0385	6.94077	57.8434	20.8179	5.54176	40.9943	72.2835	6.63146	31.7953
St8sia3	3.37104	1.75319	0.261816	1.6938	0.760261	1	1.84224	0.88146	1	27.6571	9.19113	29.9759	108.948	9.77191	106.64	33.5364	9.08563	70.5993	127.682	9.23474	71.6747
Psapl1	3.37023	1.75285	0.362602	2.03595	1.0257	1	1.54976	0.63204	1	0.431681	0.955394	0.52843	3.10594	0.517554	2.90739	0.0532653	0.606501	3.28111	0.858892	2.51911	2.71723
Kcnj15	3.37021	1.75284	0.22351	1.52892	0.612517	1	1.62368	0.699263	1	16.7055	6.98405	12.948	57.883	10.9795	54.7068	18.9269	5.38716	31.7315	47.688	5.05626	38.2626
Ptgdr	3.36947	1.75252	0.254196	1.73573	0.795542	1	1.43786	0.523919	1	15.0674	8.16016	9.93685	75.2562	8.45338	28.1298	13.7129	5.16121	38.7275	61.3977	6.06631	15.3628
Tmem236	3.36927	1.75244	0.223523	1.8779	0.909122	1	1.35206	0.435158	1	3.96792	2.71501	4.20382	20.4361	2.70483	13.6339	8.40409	3.84712	8.22235	15.0404	3.08426	9.57179
Rtkn	3.36904	1.75234	0.23592	1.44672	0.53279	1	0.742863	-0.428831	1	1.77994	4.42021	4.37505	10.5372	8.57044	16.5892	2.01816	6.13042	7.16887	0.725503	6.52925	4.10044
Tyms	3.36307	1.74978	0.206641	1.74334	0.801856	1	1.18308	0.242552	1	1147.44	652.044	1274.95	5003.06	949.902	4386.63	1454.85	412.456	3492.51	3723.45	552.347	2065.32
Gjc3	3.3617	1.74919	0.247704	1.81031	0.856233	1	1.19884	0.261639	1	89.8251	65.4264	103.194	521.711	65.489	281.709	112.638	25.586	329.683	363.708	34.1944	163.04
Tyms-ps	3.35776	1.7475	0.237083	1.72433	0.786032	1	1.67224	0.741782	1	88.4679	53.9102	86.2876	423.878	68.2247	275.795	101.722	26.6652	265.946	441.958	36.8428	180.622
Lgals12	3.35738	1.74733	0.228814	1.89007	0.918443	1	2.07335	1.05196	1	7.00151	4.34765	7.20318	28.7783	5.30493	28.294	9.51674	4.27524	21.3142	46.6534	5.12841	21.0186
Sphkap	3.35556	1.74655	0.308945	3.51411	1.81316	1	0.783444	-0.352098	1	1.366	3.75506	0.52843	13.8189	2.83114	2.38064	2.97694	3.69847	13.2484	9.73411	4.01615	1.85042
Cdnf	3.35245	1.74522	0.16382	2.03305	1.02365	1	1.66073	0.731819	1	9.68621	7.37407	7.88808	34.8396	15.5266	33.3563	11.9669	6.86773	31.937	49.6075	7.37096	27.3383
Rtp4	3.3515	1.74481	0.0795592	1.26867	0.343316	1	1.82877	0.870872	1	22.4592	12.1662	6.11385	72.3045	23.7428	40.5872	13.7129	17.5945	20.3912	53.8011	20.1529	20.619
Gm5113	3.34734	1.74302	0.214644	1.55671	0.638496	1	1.25985	0.333257	1	90.8599	41.5234	106.442	421.697	65.8834	311.946	92.6639	31.0326	248.122	294.157	49.781	124.495
Oas3	3.34665	1.74272	0.106704	1.30386	0.382785	1	1.61964	0.695677	1	33.7421	24.2779	40.143	192.174	35.5202	100.931	37.1674	21.7686	69.0827	119.614	29.4357	58.3006
Adam4	3.34568	1.7423	0.342268	0.796741	-0.327817	1	1.01513	0.0216671	1	1.22999	3.5918	5.20755	16.3546	3.11765	14.1607	0.174592	2.83628	4.98364	4.09926	3.62235	0.387298
Col22a1	3.34508	1.74204	0.246215	1.89472	0.921982	1	1.17872	0.237227	1	4.14532	2.32802	2.96984	22.7673	1.70053	7.21717	7.43939	2.95521	7.52764	10.3002	5.78975	5.04102
Gm15417	3.34243	1.7409	0.235663	1.7828	0.834148	1	0.866283	-0.207089	1	5.52611	3.36202	4.74111	30.6326	6.21681	8.79742	6.1847	4.35254	13.7963	12.558	1.85476	6.66398
Cntnap2	3.34184	1.74064	0.310961	0.949829	-0.0742608	1	2.33753	1.22498	1	1.77994	3.17759	4.26287	18.9871	2.9328	8.97528	2.64847	1.45085	4.664	17.6561	1.71348	1.1496
Zfp71-rs1	3.34077	1.74018	0.237083	1.66562	0.736056	1	1.36836	0.452449	1	1339.12	551.166	1245.61	4599.62	809.257	5067.52	1564.78	328.188	3330.27	4172.36	451.414	2523.5
Gpr157	3.34048	1.74006	0.227848	1.74842	0.806055	1	1.64585	0.71883	1	65.1927	24.5198	47.3225	220.335	32.6429	204.879	66.2147	22.5476	150.872	264.597	26.6792	103.132
Klhl41	3.33953	1.73965	0.216448	1.95159	0.964653	1	1.43499	0.521046	1	16.531	9.02787	11.4188	72.1431	13.5673	37.8713	14.5533	8.13425	49.5265	69.9737	9.86001	23.7912
Gm11548	3.3378	1.7389	0.479024	3.9024	1.96436	1	0.276384	-1.85525	1	0.390287	0.163264	1.9484	4.92789	0.104743	3.39994	5.50408	0.124868	4.22043	0.725503	0.126256	1.85042
Usp44	3.33704	1.73857	0.24805	1.18503	0.244923	1	1.44967	0.535724	1	0.431681	4.22671	4.4459	12.7609	7.19646	10.494	1.47367	5.38716	3.93342	7.39493	5.39595	2.87092
Rbl2	3.33375	1.73714	0.00150325	1.07273	0.101283	1	0.809815	-0.304335	1	74.3319	59.4279	42.5637	151.266	234.834	201.759	62.3027	64.087	62.7586	37.313	65.527	50.3149
Pm20d1	3.33361	1.73709	0.315527	0.627239	-0.672913	1	0.604302	-0.72666	1	1.0112	0.834458	4.26287	9.66212	6.11206	4.6655	1.54469	0.332981	1.9504	1.52258	0.733489	0.0491807
Zfp575	3.33231	1.73652	0.206922	1.31187	0.391624	1	1.83227	0.873632	1	100.431	44.1719	78.9339	375.241	61.5951	308.152	76.2789	26.0974	190.905	311.882	50.4634	175.025
C230091D08Rik	3.32976	1.73542	0.242593	1.78585	0.836608	1	1.63567	0.709882	1	48.4074	28.302	50.9035	226.253	31.7248	167.035	61.3794	14.7463	151.812	259.226	25.5819	88.0273
Ric3	3.32933	1.73523	0.21055	1.72399	0.785755	1	1.34075	0.423039	1	4.84902	5.1942	1.00372	16.1466	7.24883	13.4561	9.80082	6.53475	2.7136	10.1082	5.3208	10.1404
1700034H15Rik	3.32729	1.73435	0.250244	1.45482	0.540843	1	1.78836	0.838634	1	56.1835	12.9522	34.7435	190.983	20.4064	134.342	48.7555	13.456	88.9422	170.161	15.2109	84.9565
Gm13497	3.32713	1.73428	0.247195	1.79671	0.845359	1	1.7994	0.847513	1	19.5202	7.81851	16.4256	62.1905	10.5298	72.9789	23.4663	6.45745	48.747	89.6436	7.0944	44.8313
2410012E07Rik	3.32446	1.73312	0.247195	1.32336	0.404203	1	3.29963	1.72231	1	19.5202	6.80567	38.6669	115.415	12.6986	88.0494	40.097	11.4462	34.481	175.071	14.8622	93.9812
Mup9	3.32395	1.7329	0.343366	2.5009	1.32245	1	1.77366	0.826727	1	15.6056	6.64543	2.70415	52.5929	7.91118	22.5271	4.04225	5.38716	53.0392	83.8786	3.3488	23.5729
Rassf6	3.3239	1.73288	0.359736	1.96127	0.971789	1	1.08194	0.113617	1	0.780573	3.5918	0.52843	10.5372	5.64996	0.164182	3.50072	2.47357	3.65945	1.47703	3.90192	5.04102
A930015D03Rik	3.32352	1.73271	0.239596	1.93789	0.954489	1	1.1441	0.194215	1	1.73559	2.12847	0.52843	3.63674	3.94943	7.07351	3.43265	3.14548	1.9504	1.3957	4.76167	3.60248
Otx1	3.32267	1.73234	0.238553	1.87286	0.905245	1	1.82585	0.868565	1	6.13223	2.62431	3.51598	19.3565	4.20204	17.3075	6.49837	3.47846	13.0462	27.3804	3.73358	10.9366
Pmfbp1	3.32181	1.73197	0.318244	2.08484	1.05994	1	3.26557	1.70733	1	2.29441	2.21918	0.52843	7.94058	2.87735	6.0029	4.04225	0.939482	5.56419	28.7468	1.85476	3.89142
Gm10789	3.32173	1.73194	0.252792	2.13873	1.09675	1	1.2362	0.305913	1	14.7126	7.22895	9.26377	59.5723	6.64502	37.5293	15.9086	6.58827	44.2917	55.6458	4.85786	22.0606
4930519F09Rik	3.3204	1.73136	0.22351	1.41108	0.496801	1	1.53079	0.614278	1	188.121	77.0665	144.625	675.961	112.081	572.79	170.958	40.6296	366.721	548.806	74.1124	262.354
Omd	3.31941	1.73093	0.204457	1.57447	0.654866	1	1.60295	0.680727	1	79.5682	46.8113	95.9617	377.404	79.9035	280.83	91.6371	28.6691	229.802	360.702	52.0476	148.455
Slc13a3	3.31852	1.73054	0.312363	1.04438	0.0626492	1	2.14865	1.10343	1	2.35355	1.16703	0.52843	1.14769	4.50395	7.84653	0.464592	1.96221	1.80689	3.38351	0.60122	5.13938
Scn11a	3.31658	1.72969	0.298019	3.65516	1.86993	1	0.448678	-1.15625	1	2.75566	4.63789	0.52843	14.4322	1.86689	10.0493	5.35021	4.87579	18.806	8.54337	2.958	1.51231
4932414J04Rik	3.31382	1.72849	0.254283	2.26548	1.17982	1	0.899745	-0.152412	1	2.8148	4.81325	4.07393	28.7783	1.86689	8.22278	8.6349	4.12064	13.7963	13.1632	3.96805	6.75619
Gm14151	3.31273	1.72802	0.25931	0.910786	-0.134817	1	2.67805	1.42118	1	20.3925	9.91675	22.448	113.994	7.91118	52.959	13.1447	6.13042	28.7864	76.7016	4.85786	47.1766
Gpr149	3.31224	1.72781	0.249527	1.53854	0.621559	1	1.05787	0.0811684	1	8.68684	5.97424	7.81722	43.7126	5.09544	25.7355	7.00735	4.06713	23.5418	25.6692	4.2837	6.66398
Klhl22	3.31141	1.72744	0.0065741	1.33853	0.420647	1	1.08093	0.112276	1	18.6391	34.9989	12.5997	59.5723	85.8954	73.8956	28.5325	30.5064	29.6213	26.5801	36.1394	33.1109
5430440P10Rik	3.31111	1.72732	0.255783	1.52935	0.612922	1	1.7333	0.793521	1	33.9047	19.5614	41.2294	196.208	24.4113	93.0194	26.7244	13.0041	105.129	194.22	17.724	39.1417
Gm15401	3.30947	1.7266	0.220162	2.12514	1.08756	1	1.1423	0.191936	1	22.4237	19.4707	24.3048	136.292	23.6042	59.28	21.247	15.0436	104.448	112.804	19.4375	28.5156
Stac2	3.30765	1.72581	0.281438	1.29191	0.369504	1	2.21783	1.14915	1	1.68237	1.8352	1.77718	5.68107	2.29202	9.61491	1.47367	1.45085	3.93342	7.96427	0.60122	6.66398
Scube1	3.30614	1.72515	0.288919	2.63717	1.39899	1	1.06351	0.088839	1	11.3301	5.53282	7.29765	41.446	5.64996	32.8672	11.239	3.79361	48.747	47.8897	3.03015	16.9059
4930432J09Rik	3.30317	1.72385	0.271407	2.06551	1.0465	1	1.16465	0.219902	1	2.35355	3.07177	1.48787	5.54478	2.04557	15.3168	3.36755	1.96221	8.98881	10.3002	3.85382	2.52051
Abca8b	3.30237	1.7235	0.23792	1.219	0.285703	1	0.967559	-0.047579	1	4.51786	2.79967	6.90797	32.4151	3.81696	10.8429	3.90612	3.93037	9.5237	9.26562	2.83175	4.69675
Pnoc	3.30068	1.72276	0.27401	1.84309	0.882128	1	1.12793	0.173683	1	1.22999	0.834458	2.45617	8.10197	0.905719	6.0029	1.47367	2.22978	4.664	1.86093	4.22658	3.33814
Slc30a8	3.30031	1.7226	0.246215	1.68197	0.750153	1	1.90182	0.927381	1	14.1095	7.10499	18.0552	62.75	8.01592	58.9277	21.4955	6.0115	38.5775	76.2787	7.32888	42.0864
Adamts14	3.29998	1.72246	0.204157	1.5486	0.630963	1	1.38672	0.471681	1	5.65029	4.63789	5.95739	25.945	4.50395	23.2523	6.96592	4.62011	13.6006	17.3991	4.49112	13.039
Mug1	3.29981	1.72238	0.283743	1.46474	0.550642	1	2.34486	1.2295	1	4.63909	2.51547	5.34925	23.3376	2.55696	15.4536	2.71061	3.25846	12.3743	32.9827	4.12738	5.92012
Saa4	3.29248	1.71917	0.25931	1.35809	0.441578	1	2.1133	1.0795	1	41.1989	14.213	31.57	163.897	11.8544	110.727	34.3265	10.1857	73.6423	155.768	13.9002	80.0415
Padi2	3.2923	1.7191	0.221769	1.58271	0.662398	1	1.31831	0.398693	1	65.1927	31.4222	63.2611	293.701	36.3273	196.427	54.4105	25.8952	172.77	217.039	35.2736	81.3172
Mpv17l	3.28767	1.71707	0.202889	1.75829	0.814177	1	1.19612	0.258361	1	43.4874	29.1516	46.5314	203.622	33.1204	155.145	52.8925	24.489	132.197	167.747	22.8524	60.0803
Tnfrsf11a	3.28723	1.71687	0.288164	1.44504	0.531107	1	1.9836	0.988118	1	31.6664	8.16016	26.8761	117.602	8.50267	93.2519	30.2902	5.95204	60.1722	130.161	8.97021	52.1315
Dpy19l2	3.28629	1.71646	0.555539	1.01272	0.0182331	1	3.56796	1.8351	1	0.0295672	0.45351	2.59787	5.96082	0.449779	3.78987	0.0532653	2.62817	0.437047	10.1082	0.126256	0.98054
Bace2	3.28561	1.71616	0.271235	1.42127	0.507181	1	2.38496	1.25396	1	0.591344	1.48751	1.89822	6.90049	3.21623	3.02368	2.16021	2.62817	0.86757	8.33515	1.02207	4.1988
Dzip1	3.28441	1.71563	0.113007	0.727634	-0.458716	1	1.182	0.241232	1	7.91218	6.48217	5.0068	13.4638	28.946	21.3573	4.92408	4.06713	5.12062	8.92727	3.66744	4.10044
AA986860	3.28348	1.71523	0.251026	3.13118	1.6467	1	1.08546	0.118307	1	0.591344	1.48751	1.89822	8.59692	2.44298	2.10016	3.56878	4.58444	4.35742	7.76256	3.03015	2.79715
Gm14496	3.28056	1.71394	0.383135	2.48936	1.31577	1	0.921224	-0.118377	1	0.934323	1.26983	1.89822	2.78315	0.104743	10.6445	2.71061	2.14059	5.40764	6.43518	0.793611	2.22235
Dgkh	3.28005	1.71372	0.247195	0.747464	-0.419924	1	1.92851	0.947489	1	10.6678	5.67492	0.52843	18.7827	11.4047	25.2225	4.68735	3.09791	4.82056	12.558	3.42094	8.36071
B230120H23Rik	3.27808	1.71285	0.000682558	0.946972	-0.0786061	1	0.868094	-0.204077	1	90.1089	97.4986	100.284	228.125	381.727	333.912	98.9522	83.1888	90.4817	69.5832	86.8733	80.1952
Tfap2a	3.27671	1.71225	0.221769	1.6574	0.728921	1	1.29687	0.375039	1	10.041	7.4557	17.5651	46.4384	8.87235	59.6665	12.1563	9.08563	36.9076	47.4798	6.79379	21.1385
Des	3.27404	1.71107	0.401518	1.15877	0.212589	1	1.18236	0.24167	1	0.431681	1.37867	2.17572	3.7802	3.48733	5.84898	2.01816	0.124868	2.48529	4.87031	0.126256	0.485659
Kcnma1	3.27397	1.71104	0.324694	2.28263	1.1907	1	1.24729	0.318797	1	3.28787	3.99693	4.07393	11.5199	2.79109	22.9513	7.33878	4.83417	13.7963	28.929	1.02207	2.45289
Angpt2	3.27361	1.71088	0.254938	1.41818	0.504038	1	1.9892	0.992188	1	34.836	9.55999	30.8143	142.701	11.6881	91.9145	37.2384	11.1608	58.287	131.001	11.814	69.4247
Igsf11	3.27202	1.71018	0.252165	1.20614	0.270394	1	1.90455	0.929449	1	6.13223	3.91228	9.34347	36.9484	4.05417	22.5271	6.56939	3.58549	13.2484	23.4829	2.83175	18.2706
Gm5925	3.27143	1.70992	0.265693	1.06386	0.0893042	1	1.09272	0.127919	1	7.71703	4.48068	11.466	44.1215	4.162	29.221	4.68735	5.50608	14.9966	20.1644	1.92992	5.43446
Dkk1	3.27105	1.70975	0.284621	1.71123	0.775035	1	1.76534	0.819949	1	18.994	5.25467	11.9443	60.7881	5.64996	52.0388	16.9088	4.06713	40.9943	64.4169	4.88792	40.1007
4930519G04Rik	3.27051	1.70952	0.226002	1.9588	0.969972	1	1.38112	0.465835	1	19.7302	11.1019	18.1615	84.4879	17.1409	58.6951	22.5312	7.49207	65.994	84.5228	9.73376	38.3517
Il2rg	3.27036	1.70945	0.0244209	0.780262	-0.35797	1	2.65392	1.40812	0.995101	17.0011	18.219	14.9732	41.6396	65.6184	56.9369	12.6831	18.5904	7.86684	17.2234	50.7761	35.948
Prss35	3.26736	1.70812	0.259866	2.17464	1.12078	1	1.3086	0.388022	1	3.81712	6.3189	10.976	39.3299	6.27842	23.4575	9.80082	3.529	32.6317	42.3915	10.2147	7.53694
Astn2	3.26731	1.7081	0.300527	1.61481	0.691365	1	2.39635	1.26084	1	6.33329	2.21918	3.28867	25.945	3.37642	9.45415	3.29653	3.31197	12.5439	36.4704	2.78365	6.66398
Trim43b	3.26658	1.70778	0.276394	1.41453	0.500327	1	1.27604	0.351679	1	28.6329	16.1691	40.143	188.845	12.3812	76.3446	31.4325	11.0716	77.6801	113.465	7.55734	32.3424
Gm10865	3.26441	1.70682	0.309334	2.28473	1.19202	1	2.89094	1.53154	1	2.56643	1.72334	2.17572	9.66212	3.03139	8.48958	5.50408	2.14059	7.16887	36.4704	1.07618	5.32996
Nrxn3	3.26336	1.70636	0.317466	1.12356	0.168075	1	1.88501	0.914574	1	3.37657	2.12847	2.04877	14.4322	1.50337	8.79742	5.00102	0.606501	2.8832	11.9594	1.92992	2.15165
Filip1	3.26199	1.70575	0.254196	1.87702	0.908447	1	1.8551	0.891499	1	7.32675	3.26527	5.95739	28.9863	7.77563	17.3075	8.71184	3.58549	18.806	45.0625	8.15856	4.49388
Rgcc	3.26178	1.70566	0.167006	1.29497	0.372916	1	0.903673	-0.146128	1	5.71238	8.2176	5.95739	19.8048	15.9086	29.221	10.3157	8.27101	7.16887	16.4165	3.85382	3.02461
Acnat1	3.26162	1.70559	0.280165	1.36019	0.443812	1	1.60497	0.682549	1	134.687	31.014	64.4803	393.349	32.4519	325.053	94.3211	19.3783	199.417	319.059	26.5319	156.96
Tbx5	3.2611	1.70536	0.24364	1.77371	0.826768	1	1.22962	0.298218	1	41.8612	22.4155	47.8539	217.401	30.9978	117.363	38.57	15.5163	144.845	170.161	22.4796	51.9655
Cyp4a31	3.26092	1.70528	0.312363	1.53529	0.618511	1	2.02617	1.01876	1	39.5786	10.8298	44.2228	146.252	10.7084	151.711	44.373	8.63372	92.3081	188.358	8.36899	97.722
Apol9a	3.25927	1.70455	0.217506	1.12256	0.166793	1	1.00997	0.0143148	1	2.12884	3.26527	1.99564	10.8959	4.2883	8.97528	4.78204	1.80464	1.70252	3.50063	2.958	1.92419
Six3os1	3.25923	1.70453	0.260931	1.27694	0.352696	1	0.776902	-0.364196	1	3.51258	1.48751	1.03324	12.3592	3.9864	3.39994	2.91184	1.1476	3.65945	1.00855	1.63532	3.33814
Mup17	3.25669	1.7034	0.374854	3.9016	1.96406	1	0.302319	-1.72586	1	1.94552	1.72334	3.71968	7.78277	1.50337	14.8516	3.50072	0.434065	24.9899	4.87031	1.33471	2.52051
Mug2	3.25599	1.70309	0.282137	2.6225	1.39094	1	1.11786	0.160746	1	1.88639	3.36202	5.51457	11.2868	3.16078	20.6732	2.52714	3.69847	22.0643	19.7415	6.43907	5.43446
Csnk1g1	3.25369	1.70208	0.00655105	0.882166	-0.180878	1	1.16331	0.218233	1	22.6485	24.9793	29.7987	63.9479	118.255	69.75	17.8912	33.0127	17.384	24.4621	31.7444	23.2471
3425401B19Rik	3.2516	1.70115	0.265397	0.885268	-0.175813	1	3.97456	1.99079	1	41.0481	10.5879	31.3279	94.0173	11.8544	163.98	29.7516	8.15804	35.541	124.819	10.6476	156.53
Gm19757	3.25145	1.70108	0.206884	1.63567	0.709885	1	1.44158	0.527654	1	215.734	136.011	199.936	933.431	176.184	684.235	206.391	71.3561	624.663	747.698	139.333	413.862
Gm10324	3.25087	1.70083	0.259246	2.01602	1.01151	1	1.68123	0.74952	1	8.10732	8.2176	26.5868	72.473	12.7848	54.3306	21.9039	9.21941	55.4332	107.758	7.55734	30.2154
Gm19424	3.25004	1.70046	0.507131	1.81615	0.860887	1	0.915046	-0.128083	1	0.691872	0.0120936	1.89822	4.64097	0.104743	3.78987	1.75776	0.511364	2.48529	3.84549	0.420854	0.0860662
Jag2	3.24843	1.69974	0.16603	1.11213	0.153321	1	0.85857	-0.219992	1	3.61311	6.3189	5.34925	8.59692	23.9738	17.1091	3.56878	7.55153	5.8773	2.61572	7.37096	4.59225
Sim1	3.24834	1.6997	0.247195	1.64235	0.715761	1	1.77621	0.828805	1	7.51006	3.75506	9.13092	31.4539	5.49285	29.3954	9.09062	3.529	20.913	34.4598	4.61136	20.496
Cobl	3.24688	1.69905	0.254283	0.998522	-0.00213383	1	3.73268	1.90021	1	2.12884	3.51319	2.59787	14.8267	3.03139	8.97528	2.16021	1.71842	4.35742	21.9831	4.71357	4.10044
4930528D03Rik	3.24669	1.69897	0.228263	1.98408	0.988467	1	1.25719	0.330208	1	71.6147	37.7078	53.5456	276.715	55.5138	196.642	64.0309	21.4297	237.734	269.581	41.4361	95.2937
Ednra	3.24522	1.69832	0.273907	3.00427	1.58701	1	0.410723	-1.28376	1	1.06738	1.8352	1.16904	5.54478	4.97837	2.75005	3.50072	4.12064	4.664	2.52462	0.126256	2.38526
Gm5795	3.24235	1.69704	0.241017	1.17619	0.234118	1	2.13026	1.09103	1	12.566	6.04075	16.5496	45.4629	7.24883	61.3664	13.9733	3.69847	23.6984	50.8243	7.70163	29.6191
Il5ra	3.24072	1.69632	0.242722	1.63909	0.712899	1	1.28134	0.357651	1	45.6872	24.8765	60.2292	256.602	31.4229	135.932	49.8475	15.8671	148.707	166.911	22.4466	85.3838
2310010M20Rik	3.23819	1.69519	0.234604	1.62492	0.70037	1	1.50603	0.590753	1	41.9085	24.2779	35.3074	172.229	29.097	127.419	38.4221	12.1538	114.382	169.208	20.7722	58.4512
Vmn2r37	3.2369	1.69461	0.323758	2.16863	1.11678	1	1.64636	0.719282	1	11.6702	4.7286	10.2911	68.9833	2.48303	15.0158	13.5708	4.7093	39.6473	70.6438	6.58336	18.1507
Card6	3.23647	1.69442	0.217506	1.7205	0.782825	1	1.28137	0.357692	1	12.7494	8.73158	11.466	63.2449	12.2796	31.198	13.8845	6.24934	36.5912	47.688	7.32888	17.6682
Arhgef28	3.23635	1.69437	0.0962983	0.911331	-0.133953	1	1.46197	0.547915	1	7.76434	6.92963	9.26377	13.4638	32.15	31.971	7.25592	8.52075	6.05016	5.14684	11.8681	14.9048
Gm3259	3.23595	1.69419	0.25931	1.82572	0.868464	1	2.19873	1.13667	1	10.8985	3.5918	16.1717	68.5099	5.24947	25.5577	25.5555	5.23851	25.2182	76.3893	11.6907	35.1089
C2cd4c	3.23575	1.6941	0.408291	1.11314	0.15463	1	5.7439	2.52203	1	1.94552	1.37867	2.34694	3.10594	3.70914	11.6022	4.37368	1.1476	0.789293	33.217	0.336683	2.87092
A430033K04Rik	3.23545	1.69397	0.172449	1.46397	0.549883	1	1.75568	0.812033	1	122.727	79.7996	108.957	452.785	123.276	431.819	113.591	50.6637	291.784	460.965	71.7346	267.958
Pde4c	3.23518	1.69385	0.218172	2.39618	1.26074	1	1.25583	0.328638	1	13.5595	10.2554	9.76267	48.8414	9.34678	50.527	18.6784	7.26018	54.5786	58.3689	10.2749	32.4654
Myo18b	3.23392	1.69328	0.24364	1.57377	0.654229	1	0.647583	-0.626863	1	4.2695	1.8352	6.75446	24.7686	4.97837	11.9306	4.62225	3.43089	12.2177	6.92969	2.08623	4.10044
AA536875	3.2319	1.69238	0.256228	1.18018	0.239002	1	2.34011	1.22658	1	5.18017	3.82762	5.57361	28.7783	4.45158	13.9828	4.37368	3.14548	9.70635	29.827	3.15039	7.35866
Tmem151b	3.23176	1.69232	0.215548	1.26235	0.336115	1	1.53267	0.616044	1	1.77994	2.62431	3.93223	16.3546	3.75227	6.92301	3.82919	2.77088	3.93342	5.28999	4.49112	6.37504
Fbln2	3.23162	1.69226	0.279088	1.79148	0.841149	1	2.17156	1.11873	1	1.0112	1.93195	2.53883	11.0716	2.58161	4.14217	2.71061	2.47357	4.664	16.1823	2.78365	2.45289
Clec10a	3.2311	1.69203	0.301899	1.56487	0.646044	1	0.855568	-0.225046	1	1.298	2.51547	1.59415	10.5372	3.32713	3.68041	3.23439	1.96221	3.28111	3.61776	0.126256	3.51027
Dapk1	3.22929	1.69122	0.0416518	0.98001	-0.0291317	1	0.656962	-0.606119	1	35.5634	40.0963	21.6863	80.8978	154.268	79.2212	27.0588	36.6071	31.7315	7.23551	34.6604	20.745
Clmn	3.22833	1.69079	0.234604	1.71087	0.77473	1	1.1651	0.220454	1	30.401	18.9023	29.4327	142.12	30.0489	82.1047	19.6401	10.9943	104.118	105.234	15.259	36.4982
Gabrb3	3.22805	1.69066	0.270663	0.80745	-0.308556	1	3.94459	1.97988	1	6.33329	2.88432	2.04877	20.0415	1.75599	14.6567	3.82919	2.5479	2.7136	18.0823	2.39286	15.4796
Smok3b	3.22664	1.69003	0.249041	1.63553	0.709763	1	1.6892	0.756338	1	2.99811	8.4111	5.46733	14.0377	6.42013	34.0643	9.74164	5.50608	12.3743	32.3191	2.58525	11.7788
Rorb	3.22503	1.68931	0.275457	1.37984	0.464498	1	2.13801	1.09627	1	32.5475	9.19113	36.0986	121.899	12.3812	116.836	33.6282	8.76454	65.0351	135.9	9.23474	84.5631
Slc18b1	3.2248	1.68921	0.24807	1.7575	0.813521	1	1.25149	0.323644	1	105.916	53.8286	103.637	480.968	66.9739	301.5	115.243	35.0254	312.664	380.138	32.9168	166.298
Prdm12	3.22275	1.68829	0.254938	2.00202	1.00146	1	1.09744	0.134139	1	2.68766	1.72334	2.2259	8.83004	1.99628	10.6445	6.90674	2.47357	3.93342	8.54337	1.78562	4.29716
Zfp781	3.2216	1.68778	0.263583	1.5806	0.660472	1	1.36794	0.452006	1	1511	496.351	1489.7	5167.08	775.105	5323.98	1512.26	282.421	3732.79	4256.94	431.821	2872.48
Adamts12	3.22091	1.68747	0.24364	2.09493	1.0669	1	1.36147	0.445169	1	2.18501	4.88581	3.40675	17.3086	4.23901	12.276	10.005	2.62817	9.34758	17.6561	2.89187	9.39351
Psg28	3.22006	1.68709	0.24805	2.38275	1.25263	1	0.87366	-0.194856	1	8.80511	6.19495	6.54781	37.325	4.20204	27.9451	12.2274	4.12064	35.0518	22.5817	5.58534	16.7276
Cd22	3.21954	1.68685	0.248575	1.84315	0.882173	1	1.40167	0.487151	1	57.3278	32.5681	77.9006	311.515	43.4745	185.327	64.6168	21.0135	223.69	280.688	34.0651	118.808
Igfn1	3.21948	1.68683	0.258681	1.30802	0.387381	1	2.1525	1.10601	1	7.8353	4.17229	6.41201	25.2097	2.97902	31.198	5.00102	3.58549	15.5315	31.3821	4.76167	15.7808
Chst3	3.2185	1.68639	0.220162	1.62933	0.704275	1	2.05818	1.04137	1	16.942	7.22895	20.3519	71.5011	10.3326	61.558	18.4416	6.73097	47.4098	84.1193	20.4385	44.8313
Ccl19	3.21821	1.68626	0.238553	1.43569	0.521745	1	2.12419	1.08692	1	17.8024	12.4927	12.8683	27.8171	12.3812	98.7862	8.33898	7.12342	46.5422	77.066	16.4734	38.1642
Rad51d	3.21663	1.68555	0.142302	1.95332	0.96593	1	0.974845	-0.0367545	1	52.7419	28.3565	40.4618	178.459	62.8058	149.84	53.4695	30.2567	153.775	140.468	27.3255	63.7259
Grk1	3.21543	1.68501	0.185019	1.47651	0.562191	1	1.25307	0.325464	1	876.744	529.978	956.181	3662.11	739.295	3196.45	939.05	321.107	2228.73	2308.87	492.105	1570.82
Asap3	3.21225	1.68358	0.238553	1.52999	0.613524	1	1.44742	0.533487	1	6.26824	6.48217	6.48582	25.6007	14.0571	22.2056	3.56878	4.79552	21.1022	31.3821	4.16646	7.10046
Usp18	3.21197	1.68346	0.0640906	0.933961	-0.0985658	1	1.47813	0.563771	1	11.5401	10.8842	12.0742	58.733	31.4845	20.6732	15.5298	8.81211	7.86684	18.772	19.4735	9.39351
Gm6367	3.21149	1.68324	0.255783	1.76656	0.820946	1	1.71927	0.781792	1	22.1369	5.46026	16.095	91.0405	6.81446	42.5573	26.5912	5.9996	44.6309	78.8684	15.6438	38.2626
Lman2l	3.21083	1.68295	0.255629	2.10139	1.07134	1	0.816111	-0.293162	1	1.54341	4.34765	2.28494	8.83004	8.50267	8.97528	6.41847	8.52075	2.25699	1.10615	9.4091	3.51027
Abca9	3.21049	1.6828	0.257192	1.66267	0.733503	1	0.817291	-0.291077	1	6.13223	3.26527	0.52843	19.5538	3.75227	8.6435	5.69939	5.10175	5.72074	5.77475	3.03015	4.69675
Zkscan2	3.20596	1.68076	0.238553	1.45939	0.54537	1	1.38367	0.468503	1	0.691872	3.5918	4.20382	8.83004	4.10962	14.342	4.68735	3.63306	4.07693	8.33515	5.12841	3.70699
Gm4981	3.20467	1.68018	0.252165	1.73758	0.797077	1	0.909615	-0.136672	1	9.03573	5.03698	18.6279	61.3512	6.69123	36.8452	19.1223	5.10175	32.6317	33.4512	6.83588	11.4284
Calcoco2	3.20327	1.67954	0.25931	1.54149	0.624324	1	1.57628	0.65652	1	56.4023	35.4766	74.5766	207.302	64.8144	261.166	77.5425	13.7117	165.367	279.973	15.3672	109.172
Ptk7	3.20219	1.67906	0.117129	1.17186	0.228796	1	1.01822	0.0260441	1	14.9639	12.5592	3.66654	22.6095	29.5991	47.7222	13.1447	10.1619	13.2484	19.5658	10.816	6.84841
Gm7534	3.20194	1.67895	0.370066	1.43073	0.516746	1	1.99641	0.997407	1	7.38292	0.701429	2.59787	12.56	3.08684	18.6347	4.68735	1.62923	8.98881	21.6154	0.60122	8.36071
Usp17la	3.20092	1.67849	0.238553	1.62502	0.700458	1	1.52648	0.610204	1	76.8392	40.06	81.6085	313.613	48.7055	273.178	65.0429	28.6423	228.934	327.706	42.4401	122.322
Xrra1	3.20054	1.67832	0.384751	1.26258	0.336373	1	1.47421	0.559944	1	1.60254	1.93195	0.52843	10.5372	1.26924	1.27241	1.89388	0.124868	3.12456	4.74342	1.33471	1.51231
D430019H16Rik	3.19966	1.67792	0.226002	2.00987	1.00711	1	1.2859	0.362777	1	31.0988	18.0588	20.6058	112.983	20.9301	89.3937	29.2841	12.3144	98.6681	117.418	17.1769	45.7688
Zfp300	3.19922	1.67772	0.267094	1.63383	0.70826	1	1.55619	0.638016	1	82.2884	34.8628	90.4265	378.716	51.8201	233.638	78.0811	20.8648	240.239	387.067	33.4519	107.318
Col17a1	3.19906	1.67765	0.20962	0.983627	-0.0238171	1	0.971596	-0.0415711	1	3.14003	3.26527	8.58182	26.9671	7.43367	13.6339	3.36755	3.01467	8.37564	5.51773	3.85382	4.95495
Dsg2	3.19732	1.67686	0.25248	1.99601	0.99712	1	1.17506	0.232739	1	150.053	82.4783	149.006	741.372	125.458	353.155	136.312	50.5299	574.762	623.1	74.2868	197.54
Cd300a	3.19454	1.67561	0.206641	1.65597	0.727679	1	1.41933	0.505212	1	169.177	94.0973	132.415	599.051	122.703	542.382	151.649	62.0831	441.561	551.122	96.6221	282.328
Dspp	3.19374	1.67524	0.425103	3.2617	1.70563	1	1.24862	0.320335	1	0.0295672	2.41267	2.51521	10.7309	1.15217	4.02246	2.16021	1.03462	13.0462	11.3868	2.78365	6.10455
Srgap1	3.19184	1.67439	0.254283	1.5548	0.636727	1	1.56571	0.646816	1	2.12884	5.75051	5.57361	28.3695	4.60253	10.0493	5.69939	3.86496	11.3763	22.5817	5.17651	5.04102
Myh2	3.19041	1.67374	0.317188	2.1045	1.07348	1	1.66306	0.73384	1	3.09864	1.6145	13.0897	32.0421	5.81632	19.0246	11.239	3.86496	22.4068	49.1813	3.73358	9.48265
1700019B03Rik	3.1894	1.67329	0.306679	1.91209	0.935152	1	1.35917	0.442727	1	1.366	0.163264	1.54101	3.2494	1.20454	5.41801	3.03612	1.62923	1.2296	4.87031	1.17539	1.99182
Olfm1	3.18913	1.67316	0.274143	1.95184	0.964837	1	1.36176	0.445477	1	1.298	3.43458	0.52843	10.7309	4.83666	1.27241	3.23439	4.16821	2.8832	3.50063	5.2727	5.24389
Chat	3.1882	1.67274	0.262543	2.35617	1.23644	1	0.908001	-0.139234	1	37.4705	19.2288	26.9765	179.814	24.0786	62.9706	25.6029	13.9436	157.669	124.025	18.3853	36.6519
Speer4e	3.18612	1.6718	0.431087	1.06422	0.0897948	1	2.85166	1.5118	1	40.779	8.67716	8.14786	153.134	6.3462	24.1348	45.2164	4.7093	11.3763	158.104	3.3007	13.4817
Adamtsl2	3.18571	1.67162	0.287009	1.0963	0.132649	1	4.20262	2.07129	1	0.431681	1.72334	0.52843	2.41015	1.09056	5.11016	0.642143	0.606501	1.70252	5.91464	3.03015	3.51027
Cnih3	3.1842	1.67093	0.263889	1.25235	0.324643	1	1.31965	0.400161	1	2.12884	1.72334	1.84213	9.46844	2.29202	6.45098	3.19	1.23679	2.7136	4.99719	0.733489	3.70699
Palm2	3.18382	1.67076	0.279479	1.7961	0.844868	1	1.48874	0.574087	1	21.72	6.72404	18.2323	79.5995	8.08986	61.0073	21.7293	6.0115	56.1344	69.9737	5.58534	49.3098
BC039771	3.18345	1.67059	0.254975	2.20589	1.14136	1	1.0171	0.0244645	1	19.1418	15.4556	25.465	121.569	18.6258	51.0982	21.3298	10.5662	100.651	97.725	12.9563	24.1262
Umodl1	3.18245	1.67014	0.287459	2.03346	1.02394	1	1.13472	0.182334	1	4.77806	4.7286	5.46733	24.3059	1.86689	21.5626	6.26755	3.31197	20.913	22.5817	3.24659	8.76953
Gm14374	3.18143	1.66967	0.237083	1.0459	0.064743	1	0.694479	-0.525998	1	6.79454	6.40356	12.6646	50.9467	5.09544	26.3307	6.90674	5.16121	14.9966	9.40226	2.15838	7.22649
Zfp456	3.18093	1.66945	0.200447	0.826244	-0.27536	1	1.42029	0.506186	1	13.2579	6.19495	3.93223	22.6095	20.6467	31.198	8.33898	7.84289	3.12456	2.42702	10.5394	14.4714
A630075F10Rik	3.17997	1.66902	0.253999	1.65375	0.725743	1	1.34902	0.431907	1	110.966	52.0508	109.465	468.415	67.5962	330.56	97.0376	33.7589	319.859	407.616	41.2858	159.038
Gm4951	3.17976	1.66892	0.0825574	1.33285	0.414515	1	1.48659	0.572009	1	18.4085	11.8941	27.0651	92.8338	37.6397	52.0388	17.835	13.3579	45.3093	56.7129	20.5046	36.4982
Lrrc3	3.1787	1.66844	0.211778	1.59945	0.677573	1	1.53825	0.621285	1	39.4663	22.2038	42.3895	182.138	39.2663	109.461	31.5568	20.5408	114.382	166.384	22.9726	66.7259
Slc43a2	3.17696	1.66765	0.258248	1.29103	0.368524	1	1.99762	0.99828	1	105.283	33.9195	92.9122	408.441	37.8985	291.17	106.534	28.238	164.917	384.862	33.6864	180.133
Csf2rb2	3.17651	1.66744	0.2748	1.47186	0.557643	1	1.95549	0.967527	1	54.6993	16.1238	43.6531	185.359	17.5537	160.809	52.3983	12.4452	103.678	217.261	16.8041	95.4904
Cd38	3.17509	1.6668	0.246528	1.69176	0.758523	1	1.35798	0.441461	1	59.8262	29.4963	78.1781	281.955	35.2183	214.747	78.9392	19.7172	184.753	220.507	32.8026	131.552
AI450353	3.17439	1.66648	0.226417	1.79168	0.841311	1	1.29879	0.37717	1	95.4015	45.1454	92.4487	354.486	56.7769	328.446	104.826	32.7332	279.938	322.823	55.7722	163.643
Mrc2	3.17386	1.66624	0.306655	1.13791	0.186392	1	2.52788	1.33793	1	2.75566	1.72334	1.22808	8.10197	3.16078	6.92301	2.01816	0.939482	3.54856	12.558	0.733489	3.1906
BC080695	3.1729	1.6658	0.226002	1.25621	0.329074	1	2.25518	1.17324	1	3.81712	2.71501	7.06738	15.9314	4.20204	23.1018	5.27919	2.83628	8.98881	13.1632	5.89797	19.5247
Eaf2	3.17279	1.66575	0.23573	1.53429	0.61757	1	1.54457	0.627204	1	31.2289	19.4707	35.7384	165.041	23.8629	85.4362	41.109	11.6781	79.8654	122.301	12.3431	70.2515
A330032B11Rik	3.17244	1.66559	0.215465	1.79273	0.842161	1	1.30616	0.385334	1	55.9352	29.6565	37.9525	196.718	40.0118	155.296	47.8264	25.1668	148.534	173.73	21.9746	93.64
Lcmt2	3.17238	1.66556	0.21055	1.83887	0.878818	1	1.19927	0.262154	1	88.8582	54.7719	59.4322	345.849	51.3241	247.108	86.278	46.9325	240.239	277.494	42.4401	127.928
4930563E22Rik	3.1717	1.66526	0.217506	2.59947	1.37822	1	1.07483	0.104112	1	5.25704	5.32118	3.93223	22.7673	8.01592	15.3168	8.79766	4.79552	24.1876	26.1181	6.73968	7.74596
Tmc1	3.17048	1.6647	0.297335	1.82541	0.868218	1	1.28875	0.365975	1	12.0871	4.42021	14.0521	46.9047	5.09544	44.9722	13.7543	3.84712	38.222	50.6095	4.12738	17.2071
Atp1a2	3.17006	1.66451	0.255783	2.27499	1.18586	1	0.864511	-0.210043	1	48.567	29.3693	64.4124	273.846	51.8201	125.674	49.3355	22.5089	252.058	195.544	23.628	60.8365
Gprc5c	3.16903	1.66404	0.30414	2.86345	1.51775	1	1.31498	0.395036	1	7.51006	4.17229	4.91824	26.5977	4.73192	21.3573	6.10776	5.54176	35.9552	51.7027	4.88792	6.00926
Gja1	3.16869	1.66389	0.0648904	0.817697	-0.290362	1	0.603258	-0.729154	1	14.3992	39.2679	29.4327	58.0193	86.6317	118.71	17.8912	30.4321	19.6149	7.09887	25.1821	8.67732
Rb1	3.16842	1.66376	0.0648904	0.912741	-0.131722	1	1.14356	0.193537	1	16.2679	28.3565	10.4623	28.5595	83.3323	62.6628	14.9143	24.6287	10.7174	15.6553	26.589	15.2429
Frmd5	3.16708	1.66315	0.226002	1.95498	0.967157	1	1.24703	0.318491	1	5.77743	1.72334	3.07021	14.4322	3.81696	15.3168	5.27919	3.86496	11.5654	11.5625	5.05626	9.20293
E230016K23Rik	3.16703	1.66313	0.242597	1.82493	0.867842	1	1.34694	0.42969	1	143.401	75.2585	134.989	550.762	90.5041	478.837	143.698	48.1158	453.615	532.584	67.989	268.779
C330024D21Rik	3.1648	1.66212	0.257192	1.62579	0.701143	1	1.56656	0.6476	1	69.0394	35.5491	64.9615	303.406	38.6563	194.617	68.3039	17.7372	189.649	271.716	27.1481	133.021
4933411E08Rik	3.16466	1.66205	0.225754	1.33547	0.41735	1	2.11429	1.08018	1	14.2573	5.97424	10.5922	45.7211	9.661	42.2529	10.0494	7.12342	24.018	57.1098	6.52925	23.4653
Gm10466	3.1635	1.66152	0.300831	2.20665	1.14186	1	1.85815	0.893863	1	0.431681	4.63789	1.68271	13.1411	2.73256	5.55482	4.16061	2.71736	8.05601	18.0823	3.96805	5.71725
1700123I01Rik	3.1623	1.66097	0.266892	0.747297	-0.420247	1	2.77942	1.47478	1	1.44288	2.62431	1.38159	9.83427	2.9328	4.53553	1.10674	0.606501	2.36136	6.43518	1.49403	3.4242
G730013B05Rik	3.16198	1.66083	0.25931	1.40812	0.49377	1	1.58062	0.66049	1	38.5615	15.7701	54.0003	178.652	16.2475	147.733	43.5207	11.1608	97.8919	131.742	19.702	89.7178
Alx4	3.16077	1.66028	0.267874	1.87949	0.910341	1	1.24424	0.315259	1	97.1577	51.3252	122.708	528.719	65.9327	262.609	99.3872	31.1694	379.19	422.152	41.7878	170.3
Vmn2r41	3.16031	1.66006	0.340214	2.32025	1.21428	1	0.851323	-0.232222	1	4.14532	0.580493	7.49839	21.4403	2.11026	15.1663	3.19	4.66768	20.5608	13.9765	2.462	7.74596
Timp3	3.1603	1.66006	0.0322591	1.35952	0.443099	1	1.30737	0.386667	1	14.7895	14.6726	20.3519	32.8813	51.4596	73.1431	16.5655	18.9383	32.2501	37.1015	35.2736	16.1927
Csrnp2	3.15947	1.65968	0.166391	1.42367	0.509619	1	0.815527	-0.294195	1	5.52611	5.59934	7.66371	33.5843	15.81	10.0493	5.05725	7.23342	14.4878	8.13019	4.49112	9.20293
Zfp459	3.15905	1.65949	0.230687	1.88821	0.917016	1	1.12647	0.171804	1	53.5107	28.7707	34.1325	196.718	35.625	135.501	54.4105	18.1831	147.265	168.98	21.68	57.0004
Kcnip3	3.15891	1.65943	0.24805	1.61765	0.693897	1	1.80481	0.851844	1	24.5999	9.02787	21.769	78.9431	13.6289	82.5083	30.8821	8.07479	50.6876	97.725	8.21267	55.8662
Sytl3	3.15789	1.65896	0.267548	1.43463	0.520682	1	1.60622	0.683668	1	3.67816	4.96442	8.40765	29.6319	2.73256	21.5626	4.54531	5.45256	14.4878	27.1267	4.07627	8.13633
Fyco1	3.15695	1.65853	0.230687	1.3794	0.464041	1	1.8295	0.871448	1	245.413	81.0936	202.976	776.427	129.241	765.977	236.841	73.6126	419.943	707.031	90.4266	538.811
Samd7	3.15555	1.65789	0.212568	1.39766	0.483013	1	1.59742	0.675744	1	8.16645	4.09671	6.33526	31.6332	6.69123	20.4543	6.66409	5.21472	14.142	21.6154	4.71357	15.2429
Gm3002	3.15364	1.65702	0.22872	1.56961	0.650406	1	1.44781	0.533872	1	308.226	134.952	278.869	1116.98	176.47	983.717	347.935	79.3625	706.072	885.134	152.217	603.551
Myo5c	3.15184	1.65619	0.132114	1.58324	0.662883	1	1.24502	0.316172	1	24.73	19.6702	21.2641	126.235	29.2818	51.5429	31.5568	16.6223	55.818	76.1583	16.4253	36.8978
Pigr	3.15168	1.65612	0.25323	1.95822	0.969542	1	1.37803	0.462607	1	45.3028	27.2076	32.5265	209.353	25.7514	96.0259	49.445	17.1188	139.167	196.999	19.2751	67.23
Dnahc9	3.15071	1.65568	0.287459	1.54504	0.62764	1	1.52454	0.608371	1	7.00151	6.3189	13.6122	42.7801	4.2883	37.8713	12.4996	2.04545	27.0969	44.2427	8.21267	11.0349
Esr2	3.14938	1.65507	0.226002	1.65865	0.73001	1	1.42941	0.515425	1	8.46213	7.60083	7.95893	45.4629	9.40839	20.8682	13.0914	4.22767	22.5568	36.0604	5.84687	15.0985
Akap12	3.14785	1.65437	0.23592	1.33039	0.411851	1	3.06864	1.6176	1	18.7456	8.33854	0.52843	35.8797	19.0078	32.1044	12.976	8.4375	15.3358	38.7998	21.8844	52.1315
Atxn1	3.14618	1.6536	0.00321758	1.0218	0.0311164	1	1.1149	0.156909	1	27.3408	27.1592	21.5682	79.7429	81.2467	78.3901	22.6141	26.1509	28.969	37.9019	29.1532	19.6169
Pcdhga3	3.14588	1.65347	0.283743	2.83331	1.50249	1	1.03494	0.0495488	1	1.94552	0.356761	1.16904	3.63674	5.40351	1.9394	2.91184	3.69847	3.28111	1.60066	1.78562	6.84841
Gm10389	3.14526	1.65318	0.239691	1.61278	0.689549	1	1.4133	0.499067	1	91.1615	43.1772	109.899	419.065	66.9739	282.243	97.9135	31.0326	264.994	358.665	49.3782	148.71
Xcr1	3.14373	1.65248	0.225816	1.78901	0.839161	1	1.20052	0.26366	1	57.112	29.454	53.6047	249.551	47.1036	144.094	55.2006	19.4437	176.169	187.157	32.9168	81.0252
Fam211b	3.14267	1.65199	0.282747	0.620528	-0.688433	1	5.31846	2.41101	1	28.6329	9.30602	32.3907	83.4837	10.2032	127.419	20.5308	5.72014	17.384	95.389	6.11441	130.679
4833422C13Rik	3.14181	1.65159	0.397673	0.979927	-0.0292531	1	3.56999	1.83592	1	3.37657	0.580493	0.52843	4.92789	0.264938	8.97528	0.819694	1.62923	1.9504	9.73411	1.17539	4.86274
Gm13283	3.14125	1.65134	0.20962	0.856118	-0.224118	1	2.43579	1.28439	1	18.2755	7.51012	8.14786	34.1294	11.799	60.7473	7.90694	4.40605	16.7513	43.5692	10.335	16.9059
Gm2762	3.14074	1.6511	0.26209	0.859286	-0.218789	1	2.75812	1.46369	1	0.780573	1.72334	2.41484	4.64097	5.75471	5.11016	2.52714	1.03462	0.652308	2.85647	1.85476	6.98366
Ttll2	3.14017	1.65084	0.319334	1.42777	0.51376	1	1.40158	0.487049	1	0.691872	4.7286	8.09472	34.1294	4.10962	4.28241	5.27919	2.47357	11.5654	7.96427	5.21859	13.8905
Tanc2	3.1395	1.65054	0.196119	2.20164	1.13858	1	0.90726	-0.140413	1	42.5383	38.1613	54.3545	230.377	57.5963	136.117	51.1229	27.0071	219.273	157.437	39.2417	73.1286
Six2	3.13947	1.65052	0.256265	1.43463	0.52068	1	1.51691	0.60114	1	10.2776	5.53282	8.3427	37.7805	5.13857	32.9937	9.43388	3.93037	21.3142	32.768	3.96805	15.8731
Trpc5	3.1393	1.65044	0.259705	1.17001	0.22652	1	2.1612	1.11183	1	4.38186	3.99693	9.48222	32.6087	2.87735	20.6732	6.1847	3.01467	11.7155	23.6846	4.71357	16.8198
Adarb1	3.13849	1.65007	0.211553	1.90916	0.932938	1	1.26955	0.344316	1	47.0709	28.302	44.2907	202.596	42.9015	130.155	53.1973	25.9101	149.398	204.358	33.0371	52.7032
Hsd17b13	3.13787	1.64979	0.226002	1.65049	0.722892	1	1.41412	0.499907	1	35.7999	21.1245	47.7565	189.756	23.9738	114.838	44.5594	16.5926	111.662	135.9	23.9135	84.5631
BC030476	3.13468	1.64832	0.227497	2.0066	1.00476	1	1.0547	0.0768345	1	29.6263	22.089	31.4815	166.637	24.7378	69.5105	36.5016	13.3965	117.096	109.112	21.1539	45.8548
Cybb	3.13466	1.64831	0.329953	1.03282	0.0465905	1	1.5021	0.586978	1	16.8503	13.1881	3.87614	96.1513	7.68937	2.55166	23.3125	8.15804	3.54856	20.5288	13.3892	18.7132
Grlf1	3.13342	1.64774	0.00488416	0.866701	-0.206394	1	1.33522	0.417079	1	28.1775	42.128	51.2371	88.2107	157.946	134.718	27.4731	38.9677	38.9037	46.1134	54.9816	39.5597
Dnahc7a	3.13123	1.64673	0.259866	1.78188	0.833404	1	1.71572	0.778816	1	10.8985	4.22671	4.32191	33.9465	5.30493	21.7267	7.81225	4.12064	22.759	40.2475	6.79379	12.4857
2410021H03Rik	3.13057	1.64642	0.274685	2.25124	1.17072	1	0.907641	-0.139807	1	4.63909	4.88581	4.80015	25.7585	2.79109	16.3772	5.76449	4.31092	22.2241	20.1644	4.2837	4.86274
Gm3139	3.13016	1.64624	0.270462	1.48004	0.565637	1	2.39439	1.25966	1	11.8949	7.89107	12.8683	56.287	6.21681	39.7936	8.71184	6.13042	33.5189	84.1193	6.79379	24.8946
Gucy1a2	3.13009	1.64621	0.307785	1.86509	0.899246	1	1.53797	0.621024	1	106.17	21.7231	80.5664	338.231	36.4444	277.905	103.805	17.2496	267.782	395.416	31.9068	170.7
Vmn2r29	3.13007	1.6462	0.24805	1.32255	0.403319	1	2.09586	1.06754	1	15.4341	25.6626	33.2232	106.276	11.799	114.633	27.7956	13.783	56.7345	126.273	11.0144	68.7792
Rcan1	3.13	1.64616	0.226002	1.13282	0.179921	1	0.718673	-0.476592	1	12.9179	11.752	4.20382	56.0718	17.2703	17.1091	13.6478	13.0041	6.05016	2.42702	16.0195	5.04102
Carhsp1	3.12988	1.64611	0.164722	0.923449	-0.114896	1	0.746787	-0.421232	1	8.02453	14.4821	18.6279	34.8396	54.6543	39.3011	6.84164	13.9436	17.2079	1.86093	13.4433	13.039
Spata31d1b	3.1279	1.64519	0.237083	1.27384	0.349188	1	1.78995	0.839923	1	6.26824	3.99693	2.70415	21.6483	3.26552	15.7375	6.41847	1.8968	8.22235	10.6971	7.26274	11.6497
Loxl3	3.12714	1.64484	0.242447	1.20691	0.271315	1	1.23282	0.30196	1	3.92061	3.51319	3.6075	8.83004	10.9056	14.8516	0.864082	4.95309	7.52764	2.2123	7.55734	6.66398
Irf6	3.12656	1.64458	0.0669563	1.03665	0.0519298	1	0.640956	-0.641702	1	6.96011	10.4368	10.2439	26.2319	30.3262	29.9153	10.5169	9.41861	8.71484	3.50063	8.64254	6.19984
Gm11194	3.12651	1.64455	0.217506	2.17659	1.12207	1	1.24112	0.311639	1	3.96792	4.96442	6.03414	23.5061	6.99006	16.3772	6.72327	4.06713	21.8393	17.3991	6.26472	16.8198
Atat1	3.12497	1.64384	0.257192	1.77456	0.827462	1	1.28115	0.357438	1	2.18501	2.88432	1.89822	12.56	5.49285	3.78987	1.0298	5.95204	5.40764	2.85647	5.58534	7.42628
Slc12a8	3.12442	1.64359	0.239616	1.41779	0.503643	1	1.41302	0.498787	1	67.2358	31.915	82.4499	319.589	48.4991	199.399	65.7945	21.5843	170.125	234.302	33.0371	96.5201
Npy1r	3.12321	1.64303	0.227848	1.59856	0.676769	1	1.23806	0.308081	1	60.5358	31.7941	61.2271	277.174	52.9568	149.549	45.1453	22.0124	178.354	186.868	29.7033	87.3787
A430107P09Rik	3.12263	1.64276	0.272623	1.5608	0.642289	1	1.56511	0.646269	1	60.9971	24.9793	87.6486	291.911	37.843	212.499	72.0562	15.7393	183.233	253.887	24.614	145.692
Slc6a4	3.12237	1.64264	0.288292	1.44436	0.530435	1	0.760625	-0.394742	1	1.68237	1.05214	3.76691	4.92789	2.48303	12.9635	3.90612	1.71842	3.78339	3.84549	0.733489	2.57584
Dlec1	3.12222	1.64257	0.227848	1.02713	0.0386127	1	1.48396	0.569454	1	3.14003	3.07177	2.86356	15.9314	3.32713	9.15999	4.32337	1.71842	3.28111	5.14684	5.36289	3.33814
BB283400	3.1216	1.64228	0.24805	1.93577	0.952907	1	1.12229	0.166442	1	14.2573	13.7534	7.74637	72.3045	15.5882	23.8064	13.3874	5.9996	49.8755	53.2383	9.58345	14.9048
Phf11c	3.12109	1.64205	0.24364	1.30495	0.383994	1	0.834702	-0.260667	1	5.71238	3.91228	1.68271	20.6656	10.0307	4.6655	4.85898	7.5337	2.36136	2.52462	5.97613	3.8115
Thrb	3.12077	1.6419	0.215342	1.59853	0.676745	1	1.07647	0.106305	1	1.82134	4.96442	5.86882	15.5404	7.43367	16.5892	5.42715	5.67257	9.15188	13.1632	4.64743	3.99593
AA792892	3.12062	1.64183	0.197236	1.32308	0.403895	1	1.08856	0.122424	1	11.2178	7.15336	17.9784	61.7816	7.15333	44.5959	19.6401	6.24934	22.2241	22.1685	11.9342	18.2706
4930511M06Rik	3.11982	1.64146	0.24805	1.6047	0.682302	1	1.32665	0.407788	1	268.458	116.703	315.198	1088.83	177.164	919.091	321.847	74.9861	727.069	854.623	107.456	528.944
Gm13399	3.11927	1.64121	0.253999	1.3258	0.406865	1	1.62496	0.700407	1	182.787	69.3749	173.473	666.743	97.1153	563.897	178.362	36.2563	349.716	573.323	69.6634	274.041
Psg29	3.11869	1.64094	0.255029	1.82918	0.8712	1	1.09992	0.137397	1	41.1309	17.6022	27.9566	147.887	26.4384	96.1183	31.1218	14.5441	112.95	126.813	12.0755	35.573
A630020A06	3.11733	1.64031	0.247419	1.4992	0.584194	1	1.50128	0.586191	1	36.3262	20.7405	45.8347	163.897	24.0354	132.933	36.0192	12.9446	105.341	141.984	17.0536	72.6153
Cer1	3.1163	1.63984	0.321906	1.58927	0.668362	1	1.88356	0.913459	1	28.5619	8.09666	35.1303	111.297	8.69059	103.811	34.3265	6.86773	72.9281	133.509	6.93808	74.521
Tssk5	3.11486	1.63917	0.473631	2.35044	1.23293	1	0.89145	-0.165774	1	0.124182	1.48751	1.59415	0.896633	2.35364	6.79303	2.16021	0.434065	4.98364	0.0227736	2.51911	4.1988
Cdh20	3.11439	1.63895	0.24805	1.06429	0.0898858	1	2.05692	1.04049	1	6.33329	3.99693	10.4623	35.0476	4.73192	25.0651	5.76449	2.95521	13.4278	24.8688	5.45307	15.2429
Decr2	3.11376	1.63866	0.229853	1.49162	0.576876	1	1.22376	0.291326	1	63.9952	32.9671	69.1771	312.416	47.1683	157.827	60.3289	22.9816	164.541	181.965	26.9347	94.4084
Nphs1	3.11348	1.63853	0.220072	1.71824	0.780933	1	1.31998	0.400513	1	67.6704	38.9112	81.5672	312.896	49.87	223.123	85.6566	33.4616	204.208	252.735	38.6945	135.351
Gm16515	3.11306	1.63833	0.237083	1.43224	0.518278	1	2.258	1.17505	1	3.34109	5.12466	0.52843	9.9849	10.08	7.98335	3.36755	3.01467	6.51656	12.968	9.97425	6.19984
Chrnd	3.11058	1.63718	0.24364	1.28682	0.363814	1	1.86878	0.902096	1	5.05007	4.09671	3.35361	18.9871	4.05417	15.9222	4.48908	2.62817	8.98881	18.9802	4.2837	6.84841
2810471M01Rik	3.11037	1.63708	0.265397	1.85254	0.889508	1	1.52227	0.606225	1	10.5318	5.53282	6.81941	32.6087	3.84469	34.8066	11.9018	4.27524	26.2554	41.8937	5.6154	17.0903
Cd8a	3.11031	1.63706	0.217506	1.27237	0.347523	1	1.19502	0.257037	1	10.7861	11.8306	8.58182	65.1242	9.47308	22.5271	9.51674	5.21472	24.9899	22.3963	7.00121	18.0616
Vmn2r11	3.11007	1.63695	0.358013	1.10327	0.141781	1	1.3194	0.399877	1	0.591344	3.07177	4.74111	12.3592	1.4356	12.4163	3.50072	4.35254	1.41551	8.74508	0.793611	2.71723
Sh3pxd2b	3.10924	1.63656	0.138433	1.58872	0.66786	1	1.05151	0.0724561	1	7.00151	8.4111	3.46579	22.9646	12.6986	23.1018	6.56939	8.96076	14.4878	15.447	8.68763	7.42628
Atp2a1	3.10918	1.63653	0.401518	2.37755	1.24947	1	0.790245	-0.339627	1	2.45999	1.05214	2.28494	7.59627	0.573006	9.92959	2.21051	0.725423	10.9001	7.96427	1.71348	1.24796
Uncx	3.10701	1.63552	0.25931	1.44469	0.530763	1	1.1939	0.255688	1	6.67035	2.88432	5.46733	21.9137	3.11765	21.7267	5.35021	3.529	12.8505	13.5861	2.78365	9.57179
Grik3	3.10549	1.63482	0.217506	1.50888	0.593477	1	1.88204	0.912296	1	11.957	12.6318	11.2092	65.1242	10.9795	35.152	16.5655	6.05015	31.4282	59.3351	9.361	33.0248
Lancl3	3.10474	1.63447	0.410289	2.27152	1.18366	1	1.37122	0.455464	1	0.0295672	3.91228	0.52843	4.16755	7.8126	1.9394	1.89388	4.73903	3.54856	1.00855	5.00215	7.95497
Zfp457	3.1047	1.63445	0.193955	1.93653	0.953474	1	1.03477	0.0493033	1	906.867	555.525	859.145	3351.64	838.148	3017.97	1100.46	347.382	3047.94	2428.87	640.648	1582.55
Cd3d	3.10444	1.63433	0.247988	1.71503	0.778235	1	1.46258	0.548513	1	24.5408	15.0626	24.1897	113.442	25.9886	58.6951	22.04	10.0192	77.3899	117.99	11.5675	30.5197
Kcnd3	3.10423	1.63423	0.336968	1.8918	0.919763	1	0.761276	-0.393509	1	0.821967	2.02568	1.59415	9.06316	1.39863	3.39994	0.864082	3.63306	3.93342	1.60066	0.420854	4.3863
9430018G01Rik	3.1042	1.63422	0.221769	1.52733	0.611007	1	1.03136	0.0445432	1	3.7432	5.12466	2.59787	15.0706	3.48733	17.1091	6.03082	3.63306	7.86684	8.74508	3.90192	5.43446
Actbl2	3.10409	1.63417	0.361586	0.505839	-0.983249	1	3.0726	1.61946	1	1.94552	2.32802	0.52843	8.83004	2.35364	3.78987	0.864082	1.45085	0.0913232	2.36195	0.420854	4.69675
Wdr64	3.10306	1.63369	0.262305	1.14605	0.196665	1	0.660761	-0.597799	1	1.44288	2.98107	4.32191	16.5411	4.05417	6.62201	2.36735	2.5479	5.12062	3.84549	1.92992	0.848367
Ulk3	3.10302	1.63367	0.179885	1.7878	0.838186	1	1.219	0.285698	1	29.514	22.7843	26.5868	143.124	31.7248	70.0236	26.1207	18.9621	95.9969	99.2085	21.9746	50.7821
Msx2	3.10281	1.63357	0.235663	1.15742	0.210909	1	3.43657	1.78097	1	2.8621	2.41267	2.53883	7.59627	3.26552	13.4561	3.61612	2.5479	2.8832	19.5658	4.76167	6.84841
Slc6a11	3.10028	1.6324	0.288292	2.01129	1.00812	1	1.04822	0.0679468	1	0.337066	2.41267	1.77718	5.10722	3.43187	5.55482	1.95898	3.09791	4.07693	3.38351	0.859745	5.32996
Sftpb	3.09996	1.63225	0.317079	1.92593	0.945555	1	1.34405	0.426583	1	143.732	23.8546	116.237	433.719	46.2841	399.92	141.683	23.3979	381.587	465.357	44.2198	225.171
Gm13276	3.09979	1.63217	0.208564	1.22417	0.291807	1	1.57225	0.652829	1	23.2014	12.9885	11.3598	47.7296	20.8038	78.9373	10.9549	7.23342	40.0517	58.9577	15.6979	16.9059
L1cam	3.0976	1.63115	0.260931	1.19023	0.251237	1	2.19079	1.13145	1	12.2172	3.67645	7.81722	39.1362	6.45094	27.9451	10.8188	4.16821	13.2484	42.1182	3.47505	16.2972
Zfp663	3.0959	1.63036	0.260931	1.14306	0.192897	1	3.65884	1.87139	1	2.99811	2.88432	2.96984	15.0706	4.70111	7.70971	1.63347	3.37738	5.12062	25.6692	2.58525	8.87096
Jph1	3.09507	1.62997	0.312363	4.13872	2.04919	1	0.80126	-0.319657	1	0.869275	2.21918	1.22808	5.54478	1.09056	6.79303	3.74041	3.69847	10.5152	9.10295	4.12738	1.1496
C87414	3.09479	1.62984	0.291545	1.33177	0.41335	1	1.82919	0.871201	1	15.8125	3.26527	21.9048	69.6074	6.64502	50.6672	16.9976	3.75198	33.8548	65.6792	10.5394	23.6743
Maf	3.09469	1.6298	0.24805	2.08729	1.06163	1	1.01954	0.0279149	1	40.4597	31.6489	41.9084	208.607	36.5738	107.751	41.109	18.7926	178.139	164.178	21.4305	57.0742
Sdc4	3.09414	1.62954	0.11112	1.19515	0.257189	1	2.00463	1.00333	1	19.4522	8.97043	22.0819	65.5403	34.023	56.7933	11.742	9.5851	39.0733	53.2383	22.7321	45.0864
Gm2799	3.09409	1.62951	0.233474	0.992589	-0.0107315	1	0.892215	-0.164536	1	8.16645	7.4557	12.5288	50.1684	5.49285	31.5298	6.41847	4.93228	16.6078	13.1632	3.73358	8.04104
Mid1	3.09333	1.62916	0.352706	1.97984	0.985382	1	1.26267	0.336483	1	1173.49	302.165	1427.52	4422	455.799	4102.75	1340.24	139.995	4267.62	5063.92	340.585	1853.17
Cxadr	3.09327	1.62913	0.342579	0.997645	-0.0034017	1	1.00279	0.00401694	1	0.242451	5.46026	3.56617	21.2753	4.20204	3.26312	3.23439	2.22978	3.78339	1.2493	3.24659	4.77053
Gm21637	3.09302	1.62902	0.226002	1.19804	0.26067	1	1.47758	0.56324	1	32.4175	18.3218	23.6347	134.057	30.9978	65.0708	21.6731	9.16887	58.287	38.1003	8.868	84.7137
Ephb2	3.09197	1.62853	0.319293	1.48352	0.569023	1	1.76011	0.815663	1	45.4034	10.3944	39.3282	150.656	12.0578	131.496	45.4057	7.28991	88.453	140.468	9.32192	98.6564
Itgav	3.09111	1.62813	0.0350082	1.10729	0.147037	1	0.798343	-0.32492	1	26.6696	19.8758	10.6631	54.8739	62.3498	59.6665	23.7386	16.8542	22.759	9.73411	15.1207	25.703
5730409E04Rik	3.08961	1.62742	0.246342	1.88551	0.914957	1	1.31472	0.39476	1	58.6081	24.4774	40.819	230.908	39.0322	112.964	53.2713	19.5924	160.807	210.455	28.9908	67.7648
Tmprss11bnl	3.08891	1.6271	0.475416	3.23117	1.69206	1	0.487032	-1.03791	1	0.165576	0.45351	3.56617	9.9849	2.04557	0.97141	6.41847	1.45085	5.72074	5.14684	1.33471	0.129099
4930444G20Rik	3.08881	1.62705	0.263668	1.51703	0.601248	1	1.75357	0.810291	1	12.9889	6.98405	10.5155	46.4384	10.7947	37.0196	4.78204	4.27524	37.2338	50.8243	7.50323	22.8383
Sele	3.08781	1.62658	0.387843	1.26053	0.334031	1	1.8256	0.868372	1	1.54341	1.26983	0.932871	6.26567	1.09056	4.28241	1.28429	2.30708	1.13502	0.0227736	3.19248	5.43446
Sec24a	3.08765	1.62651	0.160459	1.66446	0.735052	1	1.12172	0.165719	1	5.71238	12.3597	2.91079	15.0706	26.1211	23.6285	5.76449	12.9684	16.2131	9.55842	14.3842	15.2429
Ociad2	3.08655	1.626	0.211923	1.62125	0.69711	1	1.19928	0.262167	1	44.7085	24.3505	54.6615	190.983	39.2663	151.711	56.7749	20.1364	123.71	153.462	27.0579	60.0803
Cps1	3.08637	1.62591	0.384751	1.70915	0.773277	1	2.52227	1.33472	1	1.298	3.43458	1.22808	14.0377	0.40973	4.02246	3.29653	1.34976	5.56419	18.5963	3.3007	3.89142
Utrn	3.08583	1.62566	0.015449	1.02222	0.0317061	1	0.90691	-0.140968	1	176.161	210.259	138.171	290.595	834.506	493.702	160.465	212.537	163.24	127.178	219.788	139.347
Ttll10	3.08552	1.62551	0.26209	1.23014	0.298827	1	1.76694	0.821257	1	3.57171	1.05214	2.86356	11.9073	4.20204	7.07351	2.01816	2.39033	4.82056	9.73411	1.99605	4.59225
Aox4	3.08451	1.62504	0.256228	0.879481	-0.185275	1	1.37835	0.462947	1	1.88639	2.21918	3.71968	16.8926	3.64752	3.68041	2.52714	3.01467	1.33071	2.36195	3.42094	3.70699
Gm1976	3.08448	1.62503	0.252394	1.73073	0.791381	1	1.59942	0.677547	1	8.58039	8.47459	8.09472	48.6656	9.2944	19.695	7.97796	6.618	28.969	51.4652	6.43907	11.7788
4933421O10Rik	3.08379	1.62471	0.250772	1.56149	0.642922	1	1.558	0.639692	1	57.2302	22.9295	51.2666	222.103	39.4173	143.858	68.1027	17.5945	119.555	225.791	18.734	75.2679
Tigit	3.08115	1.62347	0.33173	1.4451	0.531165	1	1.89465	0.921929	1	66.0649	18.1464	86.4854	265.726	23.9061	236.391	71.0145	9.9151	165.771	295.394	18.3011	153.726
Tmc5	3.08082	1.62331	0.357568	1.12567	0.170785	1	1.47538	0.56109	1	8.42073	1.6145	0.52843	20.6656	4.10962	7.84653	1.54469	2.30708	8.05601	10.8793	1.99605	4.69675
Gm10409	3.07926	1.62258	0.226002	1.14305	0.192887	1	1.65204	0.724252	1	71.4668	44.057	85.7267	354.17	37.3501	228.275	81.7623	22.5892	125.706	219.408	39.1815	121.485
Reep2	3.07833	1.62215	0.277131	1.51088	0.595392	1	0.67195	-0.573574	1	2.01057	5.53282	3.35361	2.04432	23.0373	8.48958	2.29633	6.13042	8.05601	3.38351	5.45307	2.22235
Gm21950	3.07712	1.62158	0.24805	1.05884	0.082481	1	0.659508	-0.600539	1	6.4693	6.11331	12.1568	52.5929	3.56126	20.0644	6.66409	4.87579	14.6704	5.14684	4.16646	7.95497
Gm9992	3.07674	1.6214	0.311113	1.61907	0.695165	1	1.44715	0.533216	1	0.390287	2.62431	5.57361	9.66212	3.37642	13.4561	4.62225	2.47357	6.83293	13.3909	2.78365	3.99593
Foxi1	3.07646	1.62127	0.318394	3.1747	1.66662	1	0.586554	-0.769665	1	0.934323	0.45351	2.51521	7.42771	2.55696	2.10016	6.72327	3.01467	2.7136	4.20987	2.51911	0.571725
Nmrk1	3.07637	1.62123	0.24805	1.6863	0.753858	1	1.25787	0.330988	1	91.4513	42.2187	99.5545	404.109	56.9925	256.473	118.714	34.8857	239.723	330.289	35.8688	128.595
Mcc	3.0762	1.62115	0.226002	1.61808	0.69428	1	1.42337	0.509315	1	30.8859	21.0489	34.3952	140.47	29.2541	95.9302	29.2841	14.996	95.449	131.192	16.6418	51.0495
Nrp1	3.07513	1.62065	0.18749	2.57848	1.36652	1	0.902694	-0.147691	1	12.8469	14.213	13.3377	73.8933	29.5437	20.8682	24.9459	12.4154	66.8681	59.706	13.4794	20.8956
Ddo	3.07421	1.62021	0.215496	2.00837	1.00603	1	0.991778	-0.0119102	1	4.38186	4.09671	3.66654	17.782	5.64996	13.9828	7.74715	3.25846	13.4278	10.6971	4.22658	9.30129
Podnl1	3.07362	1.61994	0.307054	1.00805	0.011565	1	2.1811	1.12506	1	1.94552	2.02568	2.45617	3.52915	11.4878	4.7818	2.01816	4.22767	0.221785	5.64461	6.52925	1.99182
Phf11d	3.07222	1.61928	0.247195	1.1019	0.139991	1	1.67274	0.742217	1	14.2573	3.82762	3.93223	47.5144	10.1662	10.0493	9.74164	6.83206	7.69071	25.4382	6.63146	8.55129
Vps33b	3.0722	1.61927	0.21055	1.2324	0.301468	1	2.06314	1.04484	1	166.327	64.1021	124.958	462.993	84.0101	544.906	155.677	68.383	213.938	428.014	69.2906	406.361
Adam28	3.06935	1.61793	0.261816	2.23115	1.15779	1	1.0238	0.0339295	1	31.7108	19.7307	41.684	156.85	27.4673	101.601	34.146	14.7939	158.896	151.399	19.7621	41.613
Rnf165	3.06744	1.61703	0.261816	1.42397	0.509923	1	2.32985	1.22024	1	13.0716	5.32118	10.6631	45.4629	6.3462	37.4027	12.5647	5.61014	23.2254	64.4169	5.00215	27.0617
Naip5	3.06504	1.61591	0.0584092	1.30376	0.382681	1	1.42716	0.513147	1	70.5088	57.2511	59.6359	273.846	100.338	200.285	59.9176	51.3594	133.077	192.668	65.9028	90.1574
Tacr1	3.06443	1.61562	0.274846	1.57262	0.653172	1	1.82227	0.865735	1	37.6922	12.1662	22.5218	103.45	13.6751	104.762	38.9636	9.06184	65.8309	131.443	9.32192	66.7259
C030034L19Rik	3.06409	1.61546	0.264965	0.919451	-0.121155	1	3.84217	1.94192	1	37.8549	14.213	35.9303	106.793	10.5914	152.334	25.1442	12.7425	43.0328	114.125	14.5074	182.319
Mroh8	3.06339	1.61513	0.334614	3.1499	1.6553	1	2.20658	1.14181	1	0.390287	1.05214	1.38159	5.10722	2.83114	0.776444	5.84735	1.96221	1.13502	12.1611	2.39286	5.24389
Dppa2	3.06274	1.61482	0.327693	2.06529	1.04634	1	1.60108	0.679048	1	3.14003	3.51319	2.51521	13.6432	3.43187	11.0754	2.76388	2.22978	13.9855	24.8688	2.72653	2.79715
B4galnt2	3.06216	1.61455	0.251252	1.52031	0.604363	1	1.42095	0.506853	1	67.0258	29.206	89.3785	316.504	45.5016	206.452	70.0025	23.7011	188.517	257.469	35.962	107.589
Rasl12	3.06115	1.61408	0.227848	1.48058	0.566167	1	1.28966	0.366989	1	2.35355	3.91228	5.0068	20.0415	4.05417	10.494	4.09551	4.56065	8.05601	11.5625	4.07627	5.92012
Slit2	3.05973	1.61341	0.325662	2.14169	1.09875	1	0.80502	-0.312904	1	1.0112	4.7286	0.52843	9.83427	6.64502	2.75005	1.34347	2.77088	9.34758	4.3335	3.15039	3.33814
Aim1	3.05912	1.61312	0.171785	1.5445	0.62714	1	1.35538	0.438701	1	4.77806	10.5396	6.99063	18.7827	17.412	32.1044	10.8188	7.23342	16.4251	27.1267	14.0686	5.54205
Mplkip	3.05893	1.61303	0.226002	1.64263	0.716004	1	1.52402	0.607879	1	120.134	61.0666	100.995	422.658	69.1859	371.462	124.055	51.8677	287.658	448.335	61.4988	196.674
Pcsk5	3.05867	1.6129	0.218172	1.52483	0.60865	1	1.55364	0.635652	1	12.8795	7.10499	10.3383	43.5333	16.5463	32.7475	6.72327	6.73097	32.8242	45.4627	8.97021	17.4591
Arhgef16	3.05783	1.61251	0.287197	2.02513	1.01802	1	0.590372	-0.760305	1	0.869275	2.79967	1.54101	9.46844	3.26552	3.26312	1.47367	2.8898	6.22302	1.1517	3.47505	1.59837
4930565N06Rik	3.05726	1.61224	0.27055	1.52952	0.613077	1	2.02395	1.01717	1	12.4212	3.75506	13.0189	45.9435	7.29196	36.1064	9.92511	4.95309	29.8105	56.9211	6.06631	27.4674
Gm20758	3.05644	1.61185	0.292057	1.51838	0.602535	1	0.507531	-0.978432	1	4.03888	2.12847	1.00372	14.0377	2.11026	5.84898	4.09551	1.54301	5.27065	0.858892	1.78562	2.87092
Ube2u	3.0563	1.61179	0.247023	1.6266	0.701856	1	1.45195	0.537994	1	45.4034	30.2249	59.258	260.009	38.6255	113.706	48.9656	18.2961	152.184	217.039	36.0432	65.5394
Cacna1f	3.05589	1.61159	0.290235	1.83668	0.877101	1	0.79841	-0.324798	1	3.61311	2.79967	3.76691	13.8189	1.31853	16.0488	3.03612	3.79361	11.9046	6.2595	1.92992	6.75619
E330020D12Rik	3.05574	1.61152	0.227497	1.36498	0.44888	1	1.58358	0.663189	1	63.9952	34.3579	84.0617	275.252	62.9536	219.292	56.1357	22.1432	170.748	243.431	37.5703	113.349
Cpne9	3.05404	1.61072	0.260931	1.89431	0.921671	1	1.26325	0.337144	1	11.3774	9.78977	14.4861	70.9846	7.94199	30.0453	12.8961	6.508	48.1795	57.754	10.2749	17.3423
Piezo2	3.05393	1.61067	0.261816	0.972798	-0.0397877	1	2.8648	1.51844	1	3.67816	3.51319	9.41137	31.8376	3.21623	15.7375	7.38613	2.71736	6.05016	28.929	6.58336	10.8228
Dock3	3.05342	1.61042	0.260931	1.82103	0.864753	1	1.88431	0.914038	1	4.68344	5.59934	1.38159	21.096	3.94943	10.6445	3.90612	4.12064	13.2484	21.0266	5.58534	13.4817
A2m	3.05322	1.61033	0.282879	1.37173	0.456001	1	1.41917	0.505045	1	1.0112	3.51319	1.59415	3.7802	4.60253	10.3503	2.59816	1.1476	4.664	7.23551	2.32071	2.38526
Tekt3	3.05299	1.61022	0.329327	1.4077	0.493339	1	1.08073	0.112009	1	3.51258	1.05214	1.59415	7.78277	1.04743	10.0493	6.03082	1.03462	1.6112	5.14684	2.32071	1.92419
Pbld1	3.05298	1.61022	0.235663	1.82161	0.865218	1	1.19093	0.25209	1	50.6959	39.9089	56.1494	254.895	38.7026	154.526	62.0837	25.0509	180.239	208.899	30.3797	79.1409
Nhlh2	3.05173	1.60963	0.269175	2.91851	1.54523	1	0.74131	-0.431851	1	30.0432	15.9152	32.3228	148.92	34.4173	55.6372	35.451	11.6335	181.459	119.806	20.4385	29.1672
Mrgprd	3.04802	1.60787	0.318425	1.96651	0.975639	1	1.25706	0.330049	1	1.94552	1.05214	0.52843	7.08699	1.99628	1.73759	1.54469	2.14059	3.28111	3.96261	0.60122	4.1988
Cd40	3.04629	1.60705	0.288292	1.00519	0.00747525	1	6.82184	2.77016	0.537669	0.390287	1.37867	1.84213	0.896633	4.45158	5.69848	1.47367	0.826506	1.33071	9.40226	10.4793	5.04102
1500004A13Rik	3.04529	1.60658	0.304779	1.52886	0.612461	1	1.03561	0.0504875	1	7.76434	3.91228	1.22808	29.6319	4.32835	5.41801	2.36735	5.67257	11.7155	8.74508	3.03015	8.67732
1700025N23Rik	3.04437	1.60614	0.237083	1.41221	0.49795	1	1.13049	0.17695	1	35.6344	28.1841	45.3623	188.408	38.5085	105.555	27.7956	13.8187	112.608	119.334	21.4305	33.575
Tyw3	3.04265	1.60533	0.215548	1.56018	0.641717	1	1.46675	0.552619	1	56.0416	36.175	64.2235	253.31	33.9367	188.837	89.0685	32.5519	122.484	192.668	29.045	136.335
Gm5114	3.04023	1.60418	0.238553	1.16245	0.217169	1	2.30695	1.20599	1	38.7271	16.7013	30.0467	122.283	23.6042	114.062	29.7931	9.25806	60.332	149.711	18.1118	61.4635
6030408B16Rik	3.03987	1.60401	0.226002	0.804322	-0.314155	1	3.80842	1.92919	1	12.9889	10.7573	18.6279	50.814	8.57044	69.5105	10.7418	9.7397	13.6006	80.5341	8.10445	41.238
Fam83g	3.03961	1.60389	0.320998	2.84938	1.51065	1	0.512796	-0.963542	1	2.51617	1.05214	1.22808	11.2868	1.09056	2.28487	3.36755	2.14059	8.22235	3.2794	2.23353	1.51231
Gpr132	3.03897	1.60358	0.0747135	1.173	0.230203	1	1.09897	0.136146	1	9.36097	6.80567	6.61866	18.5926	28.6688	22.0277	7.08429	9.47807	10.176	7.76256	11.0144	10.5984
Neu3	3.03682	1.60256	0.220162	1.49886	0.583868	1	1.39049	0.475592	1	85.461	41.2573	73.2717	302.431	66.4256	238.563	68.949	32.0197	198.827	268.596	42.2177	106.046
St7l	3.03608	1.60221	0.113979	1.51688	0.601106	1	1.59731	0.675642	1	25.9895	21.3089	23.6878	106.958	37.3779	71.2721	25.9521	20.6686	61.0952	109.847	28.9518	33.2584
2610307P16Rik	3.03566	1.60201	0.0526292	0.963474	-0.0536831	1	2.2673	1.18098	1	11.3301	10.7573	6.22898	24.5283	30.9454	30.531	8.91603	8.84184	9.5237	28.5777	19.1429	14.1763
Hecw2	3.03565	1.602	0.301899	1.94305	0.958326	1	0.993585	-0.00928453	1	2.68766	3.36202	2.96984	16.5411	1.75599	9.15999	4.54531	3.14548	9.86942	11.9594	1.49403	3.99593
Hs3st4	3.03557	1.60197	0.291065	2.37596	1.24851	1	0.995913	-0.00590841	1	52.4137	30.4396	55.6712	286.442	48.4098	85.7304	48.2466	17.6718	263.272	243.945	32.514	51.3784
Arhgef9	3.03253	1.60052	0.175013	1.27203	0.347131	1	0.746647	-0.421501	1	2.56643	6.11331	4.32191	9.83427	14.6209	15.0158	6.33857	4.93228	5.27065	3.96261	5.73564	2.64346
Kcnj16	3.0308	1.5997	0.276813	1.32807	0.409333	1	1.92573	0.945409	1	31.8379	10.5396	30.6608	107.603	11.1151	102.73	29.651	8.40182	58.9719	106.701	10.0344	70.1193
Sorbs2	3.02776	1.59825	0.204457	1.19754	0.260072	1	1.63918	0.712973	1	3.51258	4.96442	4.91824	17.3086	8.82922	14.4891	2.91184	4.31092	8.83878	14.8354	5.00215	6.49492
Synpo2	3.02769	1.59822	0.174793	1.33239	0.414022	1	1.43192	0.517948	1	7.57511	11.8941	5.95739	16.1466	19.0879	41.8014	7.90694	9.08563	16.9046	30.0254	7.92408	10.5984
Trpc3	3.02713	1.59795	0.411348	1.37591	0.460381	1	2.22489	1.15373	1	0.431681	0.701429	2.53883	4.92789	1.31853	4.93914	2.64847	1.54301	0.86757	7.58037	0.126256	3.60248
Hnf4g	3.02562	1.59723	0.265693	1.72765	0.788808	1	1.1869	0.247196	1	5.46993	3.17759	5.95739	25.0053	3.94943	15.3168	8.04307	2.39033	14.8335	18.5963	3.96805	7.42628
Faxc	3.02419	1.59655	0.323888	1.14633	0.197021	1	1.24632	0.317678	1	4.77806	4.63789	0.52843	19.8048	4.6395	5.69848	3.82919	2.30708	5.27065	8.33515	4.8278	1.06046
Tmem130	3.02415	1.59653	0.291823	2.17702	1.12235	1	1.14377	0.193794	1	27.7695	14.6726	22.1527	139.093	15.3171	41.0181	19.1223	10.5305	111.026	114.509	14.8081	31.5801
Bloc1s3	3.02396	1.59644	0.24805	1.65579	0.72752	1	1.54039	0.623298	1	24.9015	9.91675	23.8856	97.4102	20.7761	59.4168	19.0483	9.78132	68.4141	104.951	14.4353	30.406
Uevld	3.02072	1.59489	0.221769	2.13746	1.0959	1	1.15318	0.205616	1	106.678	64.6947	102.456	420.141	79.9035	327.204	148.362	51.5258	385.469	416.725	80.0525	178.237
Zfp385a	3.02017	1.59463	0.191689	0.95507	-0.0663209	1	0.757968	-0.399792	1	8.10732	13.6113	11.5664	16.7204	48.5607	35.2786	4.16061	14.782	12.8505	2.85647	13.5816	7.6353
Jpx	3.0185	1.59383	0.231733	1.75905	0.814799	1	1.04683	0.0660334	1	55.4976	36.1024	62.2249	255.956	46.6045	161.846	60.9533	23.5941	186.084	179.925	30.4518	72.9226
Glis3	3.0183	1.59374	0.261816	2.10268	1.07223	1	1.38122	0.46594	1	1.88639	3.17759	0.52843	5.10722	5.81632	6.0029	1.81694	3.31197	6.66659	6.92969	5.65147	3.70699
Veph1	3.01705	1.59314	0.258028	2.00028	1.0002	1	0.908058	-0.139143	1	1016.25	547.314	1119.05	4692.86	747.428	2653.38	1108.49	345.396	3912.13	3040.31	440.196	1392.15
A830082K12Rik	3.01661	1.59293	0.247419	1.55213	0.634247	1	1.45284	0.538873	1	53.6822	20.8312	48.4503	192.618	37.1283	141.272	52.5374	15.1982	123.156	187.375	25.3775	64.5834
4930564K09Rik	3.01592	1.5926	0.303369	1.29891	0.3773	1	2.31354	1.2101	1	5.32209	4.17229	4.55218	26.1028	9.40839	6.92301	2.71061	3.01467	12.5439	33.4512	2.72653	6.10455
Tulp4	3.01556	1.59242	0.178852	1.60601	0.683476	1	1.69698	0.762969	1	20.2831	11.238	13.9517	62.5706	25.8839	48.7518	22.6851	8.9013	41.4803	74.857	11.5675	37.574
Hydin	3.01506	1.59219	0.262543	1.35139	0.434445	1	1.96538	0.974809	1	16.3388	6.40356	12.0742	53.2062	6.16135	45.6905	11.5823	4.99472	30.5019	60.2461	9.1626	23.1272
Celf4	3.01503	1.59217	0.254283	0.742872	-0.428814	1	1.98306	0.987728	1	0.869275	2.98107	2.96984	6.90049	6.50023	7.21717	0.710204	3.01467	1.33071	4.09926	3.03015	2.9324
4931402G19Rik	3.01466	1.592	0.230687	1.94705	0.961288	1	1.48607	0.571507	1	10.041	4.96442	10.4623	36.5037	12.2241	28.1298	9.74164	5.58932	34.3082	44.4607	8.55537	20.745
1700007P06Rik	3.01407	1.59171	0.271878	1.93152	0.949735	1	1.579	0.659009	1	6.67035	6.40356	4.84739	26.4148	6.11206	21.5626	8.54021	4.27524	21.8393	41.8937	4.2837	8.55129
Plekhb2	3.01332	1.59135	0.142062	1.69934	0.764975	1	1.22506	0.292854	1	52.943	39.7275	55.1929	218.255	56.7769	170.619	66.7711	32.7332	151.812	166.013	46.817	95.0386
Gm7616	3.01266	1.59104	0.237183	1.62473	0.700202	1	1.63489	0.709194	1	13.8552	9.84721	13.8956	74.8617	10.2032	28.294	16.3998	7.63181	37.0902	67.2701	13.8641	18.7993
Dmrta1	3.01177	1.59061	0.268756	1.23922	0.309434	1	1.53831	0.621343	1	8.29064	3.36202	10.3915	40.4202	4.70111	21.3573	8.6349	4.03145	14.6704	22.7867	3.19248	16.0821
Gm5607	3.01172	1.59059	0.268756	1.65645	0.728096	1	1.62044	0.696383	1	78.7137	34.8628	84.6699	306.62	40.5386	249.988	80.4188	23.7546	224.251	344.019	36.7706	151.403
Lrp2bp	3.01168	1.59057	0.376922	1.45628	0.542288	1	1.36878	0.452887	1	2.29441	1.16703	0.52843	6.40555	1.39863	4.28241	1.63347	0.124868	4.07693	3.06468	1.49403	3.4242
D130043K22Rik	3.01138	1.59042	0.24805	1.45829	0.544274	1	2.13802	1.09628	1	3.96792	2.88432	1.62957	7.94058	5.24947	12.4163	3.82919	1.8968	6.66659	16.1823	5.00215	5.32996
Gm20300	3.01102	1.59025	0.27218	1.7334	0.793606	1	1.43632	0.522374	1	101.451	46.9897	120.072	456.006	53.4836	299.092	99.2866	37.7933	328.401	427.338	45.2659	195.973
Kcnc3	3.0106	1.59005	0.242593	2.017	1.01221	1	0.819907	-0.286468	1	2.01057	3.36202	1.68271	4.92789	6.74668	9.61491	2.97694	3.93037	7.35804	5.51773	1.78562	4.3863
Tmem45b	3.01031	1.58991	0.278278	1.22115	0.288243	1	2.13238	1.09246	1	74.0273	31.5038	86.0544	288.866	33.678	254.27	68.3039	19.6934	145.98	320.894	24.2051	153.843
Scamp5	3.00852	1.58906	0.318383	1.11293	0.15436	1	1.94843	0.962313	1	2.61965	3.26527	1.09229	9.9849	2.97902	8.0928	4.16061	1.45085	2.15262	11.7675	2.08623	1.31866
Arhgap28	3.00755	1.58859	0.25931	1.62012	0.696102	1	0.766841	-0.383001	1	3.51258	7.93945	3.35361	9.28194	13.5673	21.7267	11.6296	5.9996	6.36653	11.3868	6.17153	0.848367
Fam161b	3.00754	1.58859	0.245312	1.5126	0.597034	1	1.50744	0.592101	1	77.259	35.5491	90.7394	280.56	70.5352	261.166	75.1278	23.4514	209.345	283.395	37.6544	143.125
Akap5	3.00735	1.58849	0.213609	1.60954	0.686652	1	1.7085	0.772729	1	12.2881	10.334	13.0189	66.774	12.5538	27.9451	15.2753	8.27101	33.8548	63.6231	14.267	20.1856
Atp10b	3.00678	1.58822	0.288292	1.22314	0.290595	1	1.42559	0.511557	1	2.68766	2.02568	8.58182	23.3376	3.26552	13.4561	4.04225	4.87579	7.35804	7.76256	1.85476	13.5923
Grap2	3.00569	1.5877	0.172449	1.00012	0.000167716	1	1.10329	0.141807	1	5.84247	4.22671	14.247	18.7827	24.7933	29.5733	6.84164	6.43367	11.0566	9.40226	4.16646	13.2726
Napsa	3.0046	1.58717	0.228263	1.43231	0.518346	1	2.18794	1.12957	1	45.977	14.993	28.6267	131.891	22.7662	114.633	58.1184	16.4885	53.7437	160.47	19.7621	100.627
Gm4791	3.00205	1.58595	0.237083	1.34171	0.424074	1	1.87022	0.903211	1	35.179	20.1842	31.0593	128.233	25.5758	105.72	25.9521	10.9943	79.0402	139.394	19.9846	57.5414
Gpr179	3.00135	1.58561	0.208564	1.49154	0.576801	1	1.95196	0.964921	1	10.5318	4.81325	8.09472	37.0991	13.4687	19.866	9.92511	5.61014	19.4584	44.4607	13.0345	10.8228
Cacna1e	3.00122	1.58555	0.219753	1.09592	0.132146	1	1.8459	0.884327	1	9.36097	7.51012	9.62983	40.4202	8.87235	30.3258	8.11409	5.23851	15.7076	15.2453	5.51319	32.8834
Cd274	3.00042	1.58517	0.109658	1.36017	0.443784	1	1.56258	0.643933	1	44.0314	26.6241	37.7872	171.113	50.48	103.876	30.5388	23.2879	93.7171	105.741	47.1206	77.6655
4932416H05Rik	2.9996	1.58477	0.257192	1.18405	0.243726	1	2.53437	1.34163	1	1.88639	2.51547	1.09229	5.41208	4.20204	6.92301	3.36755	2.62817	0.499016	4.87031	5.00215	6.66398
Gm8765	2.99932	1.58463	0.257099	2.05196	1.037	1	1.15275	0.205085	1	13.1751	3.67645	15.6285	46.3236	10.5914	40.5872	16.3998	7.63181	42.6675	43.5692	5.97613	27.3383
0610040F04Rik	2.99867	1.58432	0.349725	3.03786	1.60305	1	1.34589	0.428556	1	1.54341	0.701429	3.40675	12.9474	1.60503	2.47641	6.66409	3.21089	7.35804	17.0347	3.15039	3.02461
Ryr2	2.99865	1.58432	0.263889	2.0374	1.02673	1	1.38833	0.473353	1	18.1365	11.8306	14.5451	67.2403	9.17426	57.1422	23.9043	7.03125	59.8004	79.0864	8.43212	38.4531
Crxos1	2.99742	1.58372	0.254283	1.20553	0.269668	1	1.19299	0.254582	1	1.0112	2.98107	2.86356	9.06316	2.58161	8.97528	3.11898	2.8898	2.25699	4.87031	2.78365	2.22235
Thumpd2	2.99655	1.5833	0.110927	1.1777	0.23597	1	0.931179	-0.102869	1	11.475	18.219	10.5922	37.325	41.3242	42.1161	11.239	21.2097	14.9966	4.47014	22.0227	17.6682
Npr3	2.995	1.58256	0.276864	1.88021	0.910896	1	1.33807	0.420157	1	7.71703	4.09671	6.2585	14.4322	2.58161	37.1872	7.38613	4.79552	21.8393	22.5817	5.84687	17.0903
Bloc1s2a	2.99465	1.58239	0.0637187	0.705576	-0.503126	1	1.71368	0.7771	1	12.0871	18.2795	30.2829	62.9436	49.4449	69.3053	16.6632	17.1188	8.98881	39.4374	20.4385	13.4817
4930405P13Rik	2.99034	1.58031	0.254938	1.54823	0.630623	1	1.11309	0.154576	1	28.0119	14.4821	44.2228	134.646	20.1415	104.611	31.8645	9.54942	92.8822	84.5228	16.4734	48.4798
Speer6-ps1	2.9895	1.5799	0.277576	2.13769	1.09605	1	1.32234	0.403094	1	3.28787	2.12847	1.34026	12.56	2.9328	4.7818	4.54531	1.71842	8.22235	10.3002	3.90192	4.95495
Gm3500	2.9893	1.57981	0.223974	1.35219	0.435297	1	1.60999	0.687048	1	124.153	63.5488	107.434	394.884	80.0915	407.356	122.22	33.9522	242.936	374.015	70.5442	198.001
Dgka	2.98904	1.57968	0.13623	1.26788	0.342415	1	1.11425	0.15607	1	11.6702	10.0407	4.74111	20.8808	33.8566	24.3673	6.1847	15.1447	12.2177	6.76052	16.0195	14.5882
Myocd	2.98887	1.5796	0.356439	1.54065	0.623536	1	1.64836	0.72103	1	0.591344	2.21918	1.00372	2.61817	2.83114	6.0029	1.63347	0.332981	3.93342	5.28999	0.733489	3.70699
Slc1a2	2.98696	1.57868	0.247023	1.61777	0.694005	1	1.47301	0.558769	1	31.0988	20.3112	34.5399	147.18	19.3651	90.2693	35.528	13.5214	90.0348	128.138	18.1118	58.6234
Sh2d2a	2.98624	1.57833	0.276394	1.20451	0.268446	1	2.1962	1.13501	1	48.7681	20.5954	55.9693	191.32	20.0799	162.957	45.7224	13.9436	91.3199	192.171	16.3772	123.062
Nr2f2	2.98621	1.57832	0.262485	1.71822	0.780911	1	1.15514	0.208074	1	24.3249	11.634	16.0389	84.2046	11.4878	59.6665	17.8912	8.73481	62.7586	72.7846	10.3771	20.0872
1700111N16Rik	2.98614	1.57828	0.347306	1.82706	0.869521	1	0.855671	-0.224872	1	0.272018	2.51547	1.62957	9.06316	0.517554	3.68041	2.36735	2.30708	3.4181	2.03661	2.65739	2.22235
Caskin1	2.9859	1.57817	0.327542	1.99405	0.995705	1	0.95717	-0.0631532	1	1.366	1.48751	1.59415	10.3292	1.09056	1.9394	3.56878	0.826506	4.50745	2.95407	2.462	3.09838
Ntn1	2.98439	1.57744	0.453168	3.76111	1.91116	1	0.718414	-0.477113	1	1.298	0.163264	1.68271	4.77726	2.9328	1.73759	3.56878	0.124868	8.22235	5.14684	2.83175	0.571725
Luzp4	2.98417	1.57733	0.285487	0.935659	-0.0959459	1	2.24244	1.16507	1	29.1414	9.70511	27.5669	106.793	7.15333	84.328	26.3723	5.41689	30.3584	76.0445	9.23474	54.111
Xaf1	2.98229	1.57642	0.172304	1.66473	0.735284	1	1.1532	0.205645	1	74.2166	44.7191	55.7597	282.809	54.9531	183.323	65.5252	44.5778	180.761	190.036	52.4414	92.9392
Acad11	2.98139	1.57599	0.0242459	1.02773	0.0394655	1	0.647531	-0.62698	1	20.4605	19.6702	18.8936	38.5911	60.4367	76.9911	20.1343	22.4078	18.1146	12.968	17.9374	8.36071
Ncam2	2.9806	1.5756	0.291218	1.84348	0.882429	1	1.49909	0.584086	1	67.8626	31.1471	64.7342	228.778	41.6631	217.692	64.0309	21.4802	216.39	327.452	20.4385	104.687
Maoa	2.98049	1.57555	0.255783	1.61755	0.693811	1	1.3862	0.471135	1	198.934	93.3202	224.001	791.942	138.741	608.092	217.175	67.7497	550.183	710.896	78.802	367.927
Gtf3c1	2.9801	1.57536	0.0135614	0.911869	-0.133101	1	0.983967	-0.0233189	1	109.399	146.021	130.389	209.496	553.857	386.402	113.44	127.621	110.739	86.6375	150.798	108.714
Gm5860	2.97984	1.57523	0.264412	1.80561	0.852484	1	1.35645	0.439834	1	30.3182	16.9099	37.3739	138.196	21.7434	92.2429	39.517	12.7425	100.54	128.359	10.7198	68.1859
Ssc5d	2.97858	1.57463	0.322936	0.587696	-0.766859	1	3.16685	1.66305	1	6.09084	1.8352	4.61712	20.6656	5.92722	10.8429	4.04225	0.606501	2.7136	14.1912	0.94091	8.25006
Dsg1a	2.97766	1.57418	0.305185	1.45505	0.541067	1	1.50815	0.592778	1	4.03888	3.36202	8.65563	24.5283	4.54708	18.8125	5.21113	2.47357	15.7076	26.3393	4.64743	4.29716
Homer3	2.97646	1.5736	0.036202	0.665962	-0.586488	1	1.44794	0.534004	1	26.9712	10.8842	26.5219	63.0978	68.7422	59.8443	11.529	17.541	13.7963	29.6122	16.0706	16.414
Synpo	2.97456	1.57268	0.303369	3.29912	1.72208	1	0.733366	-0.447395	1	1.94552	3.26527	1.48787	12.3592	3.61055	4.02246	8.46919	4.16821	9.5237	10.6971	0.859745	4.69675
Tub	2.97262	1.57174	0.320213	1.31276	0.392607	1	2.55057	1.35082	1	2.18501	2.21918	3.56617	16.7204	3.51813	3.52991	2.71061	3.25846	4.50745	21.0266	1.92992	3.8115
Plau	2.97141	1.57115	0.226002	0.932768	-0.10041	1	1.17074	0.227424	1	3.05133	4.88581	1.62957	9.66212	6.69123	12.1289	3.43265	2.77088	2.7136	3.06468	2.51911	4.86274
Psg17	2.97045	1.57068	0.484198	0.906611	-0.141444	1	1.60086	0.678846	1	1.60254	4.34765	0.52843	12.1296	0.104743	7.07351	0.429082	3.63306	1.80689	6.76052	0.667355	1.99182
Zfp953	2.96732	1.56916	0.238553	1.88527	0.914769	1	1.24554	0.316776	1	127.133	76.873	118.05	447.7	89.4351	418.589	157.201	48.0801	401.926	484.942	80.1246	191.233
9930111J21Rik1	2.96698	1.569	0.297894	1.23102	0.299856	1	1.84051	0.880107	1	157.07	47.5006	194.982	614.997	82.1493	488.4	155.588	26.3412	309.951	547.127	50.3221	307.871
Nrp2	2.96673	1.56887	0.247195	1.77972	0.831654	1	1.81373	0.858962	1	11.75	7.51012	10.7634	40.2122	11.6265	37.3104	15.0504	5.28607	33.1373	66.7463	7.77979	22.4694
Chrnb3	2.96602	1.56853	0.384657	0.940243	-0.0888941	1	1.95909	0.970184	1	1.68237	1.48751	5.20755	16.7204	2.35364	5.84898	3.95939	1.03462	2.8832	8.54337	0.336683	6.58406
A930011O12Rik	2.96582	1.56843	0.385811	2.31881	1.21339	1	0.503137	-0.990977	1	2.40085	0.955394	0.932871	3.52915	0.616135	8.6435	1.28429	1.54301	7.16887	1.79586	2.72653	0.485659
Dkk2	2.96555	1.5683	0.27401	2.21212	1.14543	1	0.988084	-0.0172943	1	68.6757	43.3676	72.1322	376.518	51.7246	118.023	77.723	31.0326	298.718	275.73	33.2415	93.64
A830018L16Rik	2.96335	1.56723	0.276813	1.73459	0.794595	1	1.60696	0.684336	1	27.7695	12.6318	34.8144	135.557	19.9998	67.4172	31.7373	10.5989	88.1725	153.032	15.2109	41.4839
Gm10413	2.96282	1.56697	0.256265	1.12984	0.176116	1	1.96283	0.972932	1	15.0674	7.10499	20.0685	52.5929	8.35788	64.2841	15.1274	4.06713	28.5515	53.6027	10.7198	29.4039
Smok2b	2.96266	1.56689	0.262075	0.697866	-0.518978	1	1.62548	0.700862	1	10.3958	7.60083	18.3976	63.7327	4.50395	39.6739	12.8961	2.62817	9.86942	19.3446	6.17153	15.7808
Prdm8	2.96142	1.56629	0.262365	1.63686	0.710931	1	1.7054	0.770114	1	9.20722	7.81851	10.5922	38.0172	7.15333	36.6947	10.4459	5.35743	29.4387	51.7027	5.2727	20.1856
Impg1	2.96141	1.56628	0.333843	1.28018	0.356343	1	1.33152	0.413071	1	2.75566	3.17759	2.17572	14.4322	3.64752	6.0029	2.36735	1.03462	6.99927	10.3002	2.23353	1.31866
Dpcr1	2.96123	1.5662	0.288164	1.93331	0.95107	1	1.26849	0.343115	1	26.2024	11.2773	25.5418	104.684	17.412	64.6056	24.8601	7.26018	89.7674	106.701	10.335	37.574
Pgm5	2.9608	1.56599	0.242722	1.47389	0.559627	1	1.69252	0.759175	1	18.923	8.4111	14.6042	55.2613	10.4681	58.524	19.3886	6.16015	36.2944	59.1529	9.79989	35.7236
E130112N10Rik	2.95877	1.565	0.260931	1.2784	0.354345	1	1.58554	0.664978	1	8.80511	5.32118	4.55218	34.3733	4.78121	16.1924	7.43939	3.21089	13.2484	21.443	4.07627	12.3812
Ap1s3	2.95858	1.56491	0.248425	1.96261	0.972776	1	0.947468	-0.0778509	1	1099.54	673.982	1379.82	4850.39	986.587	3492.53	1368.27	409.703	4410.88	3483.77	584.05	1795.91
Shisa3	2.9582	1.56472	0.23573	1.71312	0.776623	1	1.49253	0.577756	1	24.9429	10.4368	23.8414	107.603	17.2703	50.4039	27.2245	12.0289	62.24	96.3423	16.4734	38.6683
Ehd3	2.95798	1.56461	0.00984861	1.53337	0.616707	1	1.8033	0.850638	1	14.1095	22.089	20.6058	42.7801	64.5279	60.7473	22.6141	27.0488	37.4686	44.8478	56.2081	56.0506
Fcrl6	2.95774	1.56449	0.223337	1.31057	0.390193	1	1.92158	0.942293	1	46.8433	24.6951	43.6531	192.174	36.8603	111.76	49.5308	19.5924	81.8679	181.538	20.9044	87.7137
Rsph6a	2.9575	1.56438	0.297432	1.17668	0.234728	1	1.02329	0.033221	1	4.51786	0.45351	3.82005	14.8267	3.70914	7.54553	2.97694	2.71736	4.664	5.64461	2.08623	2.87092
1810035I16Rik	2.95743	1.56434	0.24805	1.73381	0.793948	1	1.17829	0.236694	1	25.8476	9.84721	22.9734	81.8016	17.2703	74.5181	18.6784	11.2976	71.7898	76.565	12.4122	30.9254
C630020P19Rik	2.95692	1.5641	0.278614	1.36638	0.450359	1	1.3341	0.415869	1	9.26635	5.03698	12.5997	38.5911	8.04365	32.9937	9.8896	4.4893	22.4068	30.0254	2.23353	16.8198
9130019P16Rik	2.95668	1.56398	0.391312	1.75742	0.813458	1	0.568235	-0.815439	1	3.28787	2.32802	0.52843	11.9073	1.66357	4.6655	3.74041	1.03462	6.05016	4.60678	0.47797	1.06046
Dnm3	2.95648	1.56388	0.35801	1.54705	0.629521	1	0.816514	-0.292451	1	2.29441	0.834458	5.81568	7.94058	4.41153	14.1607	5.57215	3.01467	5.27065	9.40226	1.17539	0.743858
Shisa5	2.95632	1.5638	0.00421765	0.878994	-0.186075	1	2.30395	1.20411	0.5509	24.0677	28.4018	24.3786	73.5418	79.3644	74.3266	23.2562	26.8882	17.384	46.6534	63.2243	45.7688
Tns4	2.95615	1.56372	0.245826	1.86796	0.901464	1	1.20797	0.272581	1	50.3884	31.0866	48.1728	202.94	40.6465	139.753	51.9751	23.6268	166.622	189.659	22.7953	80.1399
Car5a	2.95611	1.5637	0.276435	2.05156	1.03672	1	1.25149	0.323644	1	19.0827	12.795	21.9579	101.345	13.0806	44.8012	17.4562	9.7397	83.303	95.389	12.4873	30.406
9130221F21Rik	2.95599	1.56364	0.265198	1.41259	0.498347	1	2.06203	1.04407	1	14.7126	10.7573	35.8181	96.3199	13.0806	71.8501	22.1998	11.0716	53.3327	107.758	10.2147	60.6183
Muc5ac	2.95541	1.56336	0.343282	1.52074	0.604776	1	1.63397	0.708383	1	10.3337	2.12847	2.34694	23.9293	3.16078	16.7534	7.13755	5.07201	10.3326	23.6846	1.07618	12.0923
Glrx2	2.955	1.56316	0.247195	1.93286	0.950739	1	1.17869	0.23718	1	121.917	78.6991	107.05	454.385	87.8301	367.019	129.808	50.2326	414.685	464.543	67.7876	168.659
Gm10408	2.95369	1.56252	0.288292	1.26935	0.344091	1	1.38753	0.472515	1	84.9583	36.0329	122.897	391.843	60.2457	268.362	65.8922	19.0156	224.701	297.687	33.9449	97.9556
Ptcra	2.9536	1.56247	0.263889	2.11898	1.08337	1	1.39486	0.480119	1	18.1365	8.67716	20.7446	79.5995	16.1489	44.8012	26.7244	8.27101	65.8309	99.2085	9.50529	31.9275
Pirt	2.95319	1.56227	0.25931	1.69789	0.763741	1	1.15778	0.211358	1	94.5736	55.4371	104.691	432.622	75.7908	243.851	81.0462	37.1928	314.259	347.363	45.5424	107.826
Gm4567	2.9503	1.56086	0.221579	0.514727	-0.958122	1	2.65315	1.40771	1	25.1971	17.7383	26.4776	101.058	14.1064	89.7118	10.6827	5.58932	19.4584	55.3465	9.25879	30.2154
Gm6313	2.94963	1.56054	0.246511	1.57027	0.651008	1	1.59413	0.672771	1	168.628	85.0301	131.677	556.508	114.589	465.579	158.808	42.1697	404.138	565.756	90.6039	308.271
Col2a1	2.94941	1.56042	0.254975	1.91949	0.940724	1	0.917983	-0.12346	1	2.68766	2.62431	3.76691	12.7609	5.44356	8.6435	3.82919	3.93037	9.70635	8.33515	1.49403	6.19984
Trp53i11	2.94789	1.55968	0.0859529	1.45831	0.544298	1	1.51613	0.600397	1	18.1956	10.7028	15.4101	54.006	24.5222	52.1757	20.5308	12.8852	31.2325	43.3057	15.259	39.4521
Nkain3	2.94583	1.55867	0.227848	1.94282	0.958154	1	1.07623	0.105981	1	82.9123	61.2964	84.4189	371.357	89.2657	212.958	85.0056	40.8318	318.398	302.571	54.1519	121.366
Gm4841	2.94372	1.55764	0.237083	1.62571	0.701068	1	1.20428	0.268175	1	268.168	142.1	264.788	1020.65	215.543	751.071	258.165	97.5218	741.798	792.555	125.372	403.749
Adamts17	2.94311	1.55734	0.28413	1.67581	0.744856	1	1.30929	0.388788	1	45.1964	25.4752	48.7691	211.706	32.15	107.751	38.3362	14.3182	147.546	180.367	16.2871	65.4625
AI429214	2.94269	1.55714	0.174817	1.10128	0.139179	1	1.30714	0.386409	1	13.323	6.64543	10.0136	42.5614	14.5531	31.198	14.9735	11.9873	6.05016	16.833	5.45307	20.8956
Zfp202	2.94167	1.55663	0.157657	1.19231	0.253761	1	1.56431	0.645524	1	27.8227	27.9362	34.9	150.046	30.3262	86.4076	29.4173	20.2345	58.4664	101.889	24.6741	42.572
Slc17a8	2.94135	1.55648	0.292057	2.31349	1.21007	1	0.902936	-0.147304	1	80.6918	42.3246	69.5196	371.916	51.7246	142.756	67.1794	26.0439	352.266	284.482	41.3339	76.4237
Me3	2.9412	1.55641	0.260798	1.94251	0.957921	1	1.30946	0.388975	1	54.2499	23.9937	48.4916	196.718	35.1505	140.967	55.8931	18.1831	172.157	211.398	26.8776	84.1543
Fbxl17	2.94058	1.5561	0.216448	1.30233	0.381095	1	1.54193	0.624742	1	197.686	107.7	141.572	658.996	128.095	527.311	156.718	63.1653	362.233	506.557	101.149	289.877
Gpr171	2.94022	1.55592	0.111233	1.14141	0.190814	1	1.28289	0.359392	1	26.4922	13.4723	15.6285	85.3846	30.166	47.9959	36.2382	12.0289	15.1825	38.507	16.9274	25.9981
Star	2.94006	1.55584	0.238294	1.4841	0.569592	1	0.576955	-0.79347	1	1.94552	2.62431	2.99936	8.27054	2.97902	11.0754	3.74041	3.43089	4.07693	1.86093	2.462	2.15165
Hivep2	2.9392	1.55543	0.0268079	1.22927	0.297801	1	1.62677	0.702011	1	19.949	13.6113	14.678	58.5107	43.379	39.9646	18.0333	18.3526	22.9286	44.4607	32.7244	19.3219
Gab3	2.93763	1.55465	0.217506	1.68612	0.753707	1	1.26003	0.333456	1	21.6668	14.343	19.053	97.88	19.3651	44.5959	18.5837	12.4154	61.8877	72.0493	16.8522	28.1313
F730035M05Rik	2.93757	1.55462	0.306416	0.887114	-0.172808	1	1.71785	0.780601	1	11.0286	5.25467	11.4188	50.007	3.84469	27.6065	5.35021	3.529	15.7076	30.9234	4.8278	6.49492
Cd3g	2.93731	1.5545	0.425103	1.57539	0.655708	1	1.46533	0.55123	1	1.47245	2.62431	0.52843	6.56335	5.40351	1.66918	1.63347	5.63689	0.0195692	2.42702	4.2837	3.99593
Cacna2d3	2.937	1.55435	0.3511	1.07006	0.097689	1	2.35542	1.23598	1	3.92061	2.12847	0.52843	9.06316	2.9328	7.38819	3.43265	1.34976	2.25699	10.6971	0.793611	5.13938
Phkg1	2.9368	1.55424	0.261816	1.59345	0.672154	1	1.26109	0.334677	1	61.3282	35.2559	88.7527	303.966	42.0759	198.339	61.0066	29.7899	204.567	255.872	34.1313	82.476
Birc3	2.93649	1.55409	0.0154226	1.09269	0.127882	1	1.61217	0.689007	1	21.5959	29.3693	21.0191	76.3824	73.8592	61.1852	32.0184	24.5633	22.0643	23.4829	48.0315	55.2914
Npas2	2.93638	1.55404	0.255029	1.4717	0.557481	1	1.44299	0.52906	1	0.869275	1.48751	3.40675	4.5262	3.48733	8.97528	3.19	2.30708	3.00062	3.61776	4.76167	3.89142
Vmn2r63	2.93535	1.55353	0.466714	2.05755	1.04093	1	0.947212	-0.0782405	1	1.0112	2.62431	2.51521	4.92789	2.11026	11.0754	0.174592	1.80464	10.7174	8.74508	0.47797	2.79715
Tmtc1	2.93272	1.55224	0.287009	1.99192	0.994159	1	1.06106	0.085503	1	9.56794	8.29016	4.61712	41.8225	9.8212	14.342	10.3157	4.4893	30.0062	30.9234	2.83175	13.789
Tmem141	2.93254	1.55215	0.250313	1.16448	0.219692	1	0.849028	-0.236115	1	3.37657	5.38165	1.89822	13.1411	8.3856	9.77909	7.00735	3.97496	1.41551	2.42702	5.00215	3.09838
Zdhhc9	2.92992	1.55086	0.288292	1.69713	0.763097	1	1.42738	0.51337	1	28.0119	21.6475	63.1282	139.86	25.1938	165.482	51.6378	13.8544	125.961	170.906	13.5816	88.7896
Rhou	2.92979	1.5508	0.24805	0.995727	-0.00617798	1	2.50952	1.32741	1	5.46993	3.82762	2.91079	19.1736	3.70914	12.9635	3.74041	3.01467	5.40764	17.6561	4.22658	8.67732
2810442I21Rik	2.92866	1.55024	0.238553	1.8036	0.850883	1	1.04022	0.0568891	1	10.8985	11.752	10.7634	60.2179	9.01406	28.7079	11.8131	8.31263	40.1822	35.7026	8.30887	18.7132
Gm15127	2.92855	1.55019	0.272429	0.961511	-0.0566247	1	2.43237	1.28236	1	28.964	11.238	39.5083	125.844	11.9068	95.7694	32.4001	5.8569	38.3949	103.379	16.1428	66.9533
E330014E10Rik	2.92852	1.55017	0.311113	3.00171	1.58578	1	1.18767	0.248129	1	4.92589	8.786	8.09472	26.7699	6.27842	30.8799	14.7456	6.35042	44.4287	62.1916	3.85382	11.7788
A430078G23Rik	2.92844	1.55013	0.22351	1.45264	0.538675	1	1.40503	0.490605	1	174.529	96.9302	146.724	623.691	136.363	464.656	130.701	66.0402	410.765	513.302	94.5058	245.753
Calhm2	2.92781	1.54982	0.263889	1.21148	0.276768	1	0.59331	-0.753142	1	8.02453	8.90089	3.46579	14.6295	28.7335	16.3772	13.1447	9.47807	2.07108	1.52258	9.92314	3.1906
St3gal1	2.92636	1.54911	0.172449	1.67783	0.746595	1	1.2076	0.27214	1	846.313	518.434	840.11	2730.08	831.376	2890.83	1040.78	381.792	2276.84	2271.14	685.055	1511.2
Adh6-ps1	2.92624	1.54905	0.24805	1.67869	0.747338	1	1.49255	0.577784	1	21.3416	11.9848	17.1725	100.678	16.4539	30.726	23.1941	8.07479	53.5415	79.0864	13.1246	34.3742
Cdh26	2.92556	1.54872	0.321371	1.72269	0.784666	1	1.74906	0.806578	1	1.298	2.51547	0.52843	6.26567	2.35364	4.14217	0.710204	2.71736	4.07693	7.76256	3.3007	2.07481
Meis3	2.92529	1.54858	0.282608	1.38831	0.473332	1	1.4546	0.540626	1	0.431681	3.67645	2.81042	7.08699	7.19646	6.0029	3.36755	3.529	2.7136	2.85647	2.58525	8.55129
Unc5b	2.92525	1.54856	0.247195	1.34384	0.426364	1	2.84538	1.50862	1	3.05133	3.43458	1.48787	9.28194	7.97279	6.12262	3.11898	2.62817	4.98364	18.772	3.66744	8.13633
Fmnl2	2.92483	1.54835	0.0158032	0.885721	-0.175076	1	2.49487	1.31896	0.62326	14.6653	18.219	14.678	36.1092	51.4935	51.5429	16.5655	15.3647	10.176	31.5773	35.6434	37.906
Aim2	2.92482	1.54835	0.238553	1.46089	0.54685	1	1.36777	0.451828	1	211.541	108.461	179.271	727.27	153.67	579.426	183.777	63.5518	482.092	579.433	89.4736	328.77
Tecta	2.92408	1.54798	0.267513	1.04422	0.0624245	1	2.4294	1.2806	1	2.35355	2.21918	3.71968	14.2314	6.94077	3.1434	3.90612	2.39033	2.36136	3.19482	4.71357	13.1681
Trim36	2.92303	1.54746	0.261816	1.55642	0.638234	1	1.64932	0.721872	1	35.1258	27.7367	51.7921	186.622	33.2898	115.307	43.0769	15.4242	119.986	206.934	20.1529	67.2976
Cradd	2.92272	1.54731	0.206922	1.40882	0.494491	1	1.5257	0.609468	1	6.33329	5.12466	4.07393	13.1411	6.38316	25.9408	6.33857	6.21366	9.34758	16.1823	6.01822	11.2255
Arnt2	2.92269	1.5473	0.323888	1.55423	0.636196	1	0.589153	-0.763286	1	3.37657	2.98107	1.38159	6.70323	2.17496	13.805	1.54469	1.96221	8.55176	3.61776	2.32071	1.1496
Commd3	2.9225	1.54721	0.00742921	0.865629	-0.208179	1	0.852335	-0.230507	1	36.6929	51.3252	64.0729	144.695	168.605	131.229	49.445	47.1406	35.0518	46.6534	37.7206	27.8424
Lamc2	2.92166	1.54679	0.267513	0.689051	-0.537318	1	2.54895	1.3499	1	2.8148	1.6145	1.16904	5.68107	3.03139	7.70971	0.98245	0.725423	2.15262	3.96261	3.90192	1.99182
Gne	2.9183	1.54513	0.0341592	1.08707	0.120443	1	0.761395	-0.393284	1	35.451	52.5437	28.3611	87.0057	145.063	107.512	31.6337	49.6826	45.1723	18.4629	51.0887	26.7266
2510049J12Rik	2.91673	1.54435	0.25931	1.81304	0.858413	1	0.995884	-0.00594992	1	17.1076	6.26448	12.5997	56.8394	6.21681	41.9485	25.0465	6.86773	33.3395	39.4374	7.882	17.6682
Cd33	2.91593	1.54396	0.252394	1.5653	0.646438	1	1.18017	0.238989	1	130.223	70.288	124.42	535.928	96.1141	315.517	102.832	48.1158	357.706	400.211	57.8915	142.187
Dqx1	2.91554	1.54376	0.217506	1.65669	0.728305	1	1.60009	0.678152	1	11.8949	10.7573	15.8381	47.7296	14.9166	49.6514	13.8076	8.52075	41.4803	64.4169	12.3791	25.3004
Phactr3	2.91547	1.54373	0.267094	1.20762	0.272169	1	1.91315	0.93595	1	8.58039	3.75506	8.58182	28.5595	2.9328	29.5733	9.43388	4.27524	11.5654	26.7818	5.51319	16.0821
Cyp2b19	2.91512	1.54356	0.33173	3.45061	1.78685	1	0.44619	-1.16427	1	0.242451	2.02568	2.59787	7.24479	2.58161	4.42265	3.90612	2.62817	10.3326	3.61776	1.02207	2.87092
Sox2ot	2.91359	1.5428	0.24805	1.43734	0.523397	1	1.39861	0.483989	1	31.2289	21.9559	23.2627	117.889	19.7718	85.1557	20.738	10.6732	78.5053	93.5151	15.1207	45.0864
4930555G01Rik	2.91232	1.54217	0.263723	1.67242	0.741938	1	1.19832	0.261015	1	55.7223	32.7071	55.0571	239.171	44.7191	134.068	39.517	16.6669	183.83	179.007	25.9607	82.6358
Sytl2	2.91186	1.54194	0.291556	1.86342	0.897949	1	2.3334	1.22243	1	3.44753	1.37867	6.2585	22.6095	4.6395	5.11016	7.13755	5.8569	7.69071	34.2711	5.2727	8.76953
Ano1	2.91049	1.54126	0.374002	2.58999	1.37295	1	1.03401	0.0482554	1	0.644564	0.834458	2.81042	2.51775	2.04557	7.98335	0.642143	2.83628	7.69071	6.92969	2.32071	2.29305
Fgf9	2.91038	1.54121	0.354252	1.47333	0.559076	1	1.16395	0.219026	1	7.64607	8.786	28.3611	96.5064	11.1151	22.8213	7.43939	7.89938	50.6876	60.4478	10.6837	5.71725
1700007J10Rik	2.90996	1.541	0.24805	1.59269	0.671464	1	1.53394	0.617246	1	18.4085	9.78977	17.0249	71.6697	16.3091	43.6998	19.8088	6.37124	45.8834	74.4503	10.5905	25.5033
Marcksl1	2.90976	1.5409	0.0229104	0.74977	-0.415479	1	3.0045	1.58712	0.27414	34.1501	20.5954	17.2522	88.8527	57.2451	63.4769	19.6401	21.2751	13.0462	74.857	43.8109	43.5741
1600029O15Rik	2.90898	1.54051	0.278278	1.85125	0.8885	1	1.13099	0.177584	1	89.8251	29.1516	60.1436	286.09	36.7094	198.339	88.3849	25.586	217.669	244.797	27.7583	102.523
Gm13278	2.90583	1.53895	0.260442	2.74042	1.4544	1	0.454191	-1.13863	1	3.8733	6.40356	5.46733	9.9849	12.8649	22.9513	6.84164	6.0115	30.3584	8.13019	9.79989	1.67214
4930579G24Rik	2.90493	1.5385	0.226417	1.3664	0.450379	1	1.4023	0.487793	1	67.7561	36.4864	61.6787	265.102	46.7924	170.181	47.8264	28.8921	150.031	193.352	34.7265	89.8869
Gm11974	2.90438	1.53823	0.148265	1.45692	0.542926	1	1.11389	0.155611	1	36.7313	21.3089	30.8999	137.658	33.2282	87.5227	37.6172	24.4028	67.5922	82.574	19.5216	42.28
Fndc7	2.90203	1.53706	0.275965	0.942818	-0.0849493	1	1.46411	0.550022	1	2.40085	3.36202	3.28867	5.41208	2.83114	18.0874	1.89388	2.14059	4.50745	6.07731	2.72653	3.70699
Nfil3	2.90064	1.53637	0.341375	1.11361	0.155242	1	2.01787	1.01283	1	3.14003	3.75506	0.52843	13.3204	3.61055	4.6655	3.61612	1.23679	3.4181	9.93582	5.36289	1.42009
Fign	2.89938	1.53574	0.257349	1.51046	0.594983	1	1.37516	0.459599	1	7.8353	6.04075	12.2011	38.4189	4.70111	32.5696	11.1029	5.38716	22.9286	27.6082	6.22263	20.3762
2610507I01Rik	2.8991	1.53561	0.251026	1.49502	0.580165	1	1.44723	0.533291	1	103.379	61.248	119.948	409.044	83.2646	332.783	87.3137	42.1935	295.975	389.423	49.8231	176.519
Thap6	2.89846	1.53528	0.226002	1.4658	0.551686	1	1.37972	0.464374	1	16.2679	12.1662	29.1227	102.546	19.7718	44.5959	19.1223	10.703	54.5786	69.9737	18.0607	28.4141
Btbd11	2.89833	1.53522	0.245826	1.74949	0.806936	1	0.924466	-0.113307	1	8.02453	4.09671	1.00372	14.4322	7.08556	16.5892	5.91245	7.55153	9.5237	8.92727	5.09534	7.22649
Thyn1	2.89725	1.53469	0.0443983	0.939136	-0.0905938	1	1.20273	0.266312	1	11.6199	22.7843	29.5242	70.4467	61.0097	53.8175	28.0116	19.631	12.3743	30.559	22.1369	19.5247
Cxcr2	2.89632	1.53422	0.260931	1.71419	0.777528	1	1.13068	0.17719	1	199.401	102.046	166.878	746.802	124.533	485.161	163.951	73.2796	565.61	613.171	77.0043	217.575
Kcnj2	2.89579	1.53396	0.24805	1.84644	0.884747	1	1.03694	0.052326	1	12.4833	8.67716	13.9517	58.9124	11.4878	31.3588	18.3736	6.13042	40.3714	44.2427	8.55537	14.4714
Robo3	2.8948	1.53346	0.21617	1.8728	0.905196	1	0.865767	-0.207949	1	5.25704	18.0588	5.81568	23.9293	46.0777	14.342	7.25592	19.5151	27.8144	20.5288	17.724	8.99392
Gm13286	2.89471	1.53342	0.242835	0.989618	-0.0150567	1	3.11021	1.63701	1	7.51006	5.46026	4.61712	10.8959	7.08556	32.9937	8.6349	2.5479	6.22302	31.5773	8.73573	13.8905
Pde1a	2.89469	1.53341	0.279088	3.29223	1.71906	1	0.573191	-0.802911	1	1.0112	3.43458	2.0901	6.26567	2.9328	9.77909	6.10776	2.62817	12.8505	3.61776	3.3007	5.43446
Sall4	2.89381	1.53297	0.306599	0.569207	-0.812974	1	1.0424	0.0599138	1	3.20804	0.955394	3.66654	12.3592	3.75227	6.62201	1.47367	0.826506	2.15262	3.06468	0.733489	0.848367
Nsun3	2.89321	1.53267	0.202365	1.77044	0.824112	1	1.48097	0.566539	1	15.6056	10.9749	7.66371	45.4629	11.7435	41.9485	19.3886	10.263	31.0107	53.2383	11.0144	25.5955
Zfp933	2.89265	1.53239	0.226002	1.59429	0.67291	1	1.32428	0.405214	1	89.1569	48.0055	71.9374	340.563	64.4909	199.885	89.832	34.6241	208.947	281.775	52.697	107.048
Cacna1a	2.89158	1.53186	0.215701	1.36149	0.445191	1	1.6981	0.763918	1	8.10732	6.56682	5.57361	26.9671	10.9795	20.6732	5.35021	5.82122	16.4251	28.5777	9.73376	8.55129
Camk4	2.89126	1.5317	0.257192	1.86455	0.898826	1	1.03871	0.0547981	1	130.223	69.6531	126.667	516.417	100.578	327.204	117.314	43.8524	447.738	394.745	66.8377	170.884
Cd200r1	2.89087	1.5315	0.310961	0.813857	-0.297153	1	0.817249	-0.291152	1	7.64607	3.91228	3.46579	11.5199	15.5882	16.3772	6.26755	5.23851	0.704493	0.474993	5.68754	3.8115
Steap2	2.89087	1.5315	0.303369	1.86249	0.897231	1	1.16618	0.221786	1	36.4622	16.0603	34.4424	165.44	18.7552	67.2907	31.6337	10.8278	119.555	125.782	13.4433	49.7094
Gm4297	2.88848	1.53031	0.276435	3.0696	1.61805	1	0.761872	-0.392379	1	23.5769	13.4118	8.58182	56.6242	14.664	60.4121	33.4743	6.75476	99.7314	66.0501	10.5905	29.9818
Gm10220	2.88755	1.52985	0.317141	1.89339	0.920968	1	1.03972	0.0561959	1	20.9217	10.8298	19.1947	86.7869	9.40839	50.9922	16.4531	6.16015	73.8935	71.9257	8.0323	20.3762
Pax7	2.88662	1.52938	0.346748	3.57622	1.83843	1	1.02596	0.0369723	1	0.337066	1.37867	1.22808	4.27515	1.53418	2.75005	1.63347	2.14059	6.83293	7.09887	1.92992	1.85042
Cyp2j5	2.88598	1.52906	0.276394	1.70871	0.772911	1	1.11525	0.157363	1	2.75566	2.71501	1.13657	9.06316	6.16135	3.89932	4.85898	2.22978	4.22043	7.76256	3.3488	1.51231
8030442B05Rik	2.8849	1.52852	0.254283	1.867	0.900724	1	1.29827	0.376587	1	26.2911	19.3921	27.6407	140.226	28.638	42.7489	38.1321	14.9841	83.8216	132.686	17.6338	27.4674
Il2ra	2.8844	1.52827	0.24805	1.9611	0.971662	1	1.06558	0.0916429	1	421.007	227.045	412.164	1486.98	321.863	1249.32	473.233	145.495	1460.51	1262.56	229.266	723.761
Cyp2e1	2.88301	1.52758	0.258667	1.47591	0.561603	1	1.1427	0.192453	1	28.9167	17.6687	28.3611	130.571	19.1988	66.3842	26.9493	11.5919	72.1062	80.8399	9.09646	36.4982
Kcnmb1	2.88154	1.52684	0.276864	1.6774	0.746225	1	1.79013	0.840068	1	10.2036	5.38165	9.62983	32.4151	5.71158	34.6082	9.18531	5.67257	27.4752	48.2899	5.21859	22.2788
Mapk11	2.88018	1.52616	0.226002	1.28267	0.359149	1	1.71152	0.775278	1	6.90098	3.36202	8.65563	24.7686	6.3462	23.4575	8.6349	4.27524	11.3763	19.7415	6.73968	15.0985
Gm12250	2.87999	1.52606	0.0462864	1.20432	0.268214	1	1.41024	0.495944	1	45.0308	15.3952	22.324	85.6177	68.6683	84.1091	44.5594	21.7686	33.3395	30.1979	54.2181	56.1397
Vmn2r30	2.87897	1.52555	0.42601	1.67086	0.740593	1	0.809217	-0.305401	1	4.32272	0.834458	14.4861	39.6132	4.23901	12.7754	3.11898	3.63306	26.1054	18.0823	2.23353	6.26439
Gm20337	2.87845	1.52529	0.261816	1.77903	0.831092	1	1.13545	0.183269	1	53.0258	29.8863	46.9919	216.616	37.076	120.311	41.3931	18.6172	171.14	168.593	25.6721	68.1859
Lrrc61	2.87782	1.52497	0.263723	1.43539	0.521446	1	1.37413	0.458518	1	26.6075	11.6824	12.1568	65.5403	10.2032	69.5105	21.0043	8.40182	43.0328	62.1916	7.37096	29.9818
Cmtm8	2.87724	1.52469	0.276394	2.47964	1.31013	1	0.866216	-0.207201	1	20.017	9.41487	13.3377	83.8459	11.6881	27.6065	20.3414	11.5354	74.2392	65.4775	13.8641	12.5718
Man1c1	2.87718	1.52466	0.262305	1.18781	0.248302	1	2.11038	1.0775	1	42.695	15.7701	35.52	143.791	17.489	109.215	42.3489	11.8952	57.4097	137.872	15.2109	82.5713
Abcc9	2.87616	1.52414	0.26096	1.66532	0.735804	1	1.47213	0.557901	1	24.1919	14.993	22.7225	94.3258	14.5038	69.3053	26.4492	8.84184	67.8433	96.3423	11.7659	43.7185
Nfib	2.87548	1.5238	0.381259	0.766393	-0.383843	1	4.30211	2.10505	1	1.60254	1.6145	1.84213	7.59627	2.73256	4.28241	1.47367	0.332981	2.07108	13.7683	2.08623	0.903695
Cspg4	2.87514	1.52363	0.315294	1.2288	0.297255	1	1.94219	0.957682	1	4.03888	1.72334	2.28494	15.0706	3.03139	5.11016	1.28429	1.62923	6.99927	8.54337	3.3488	7.35866
Gm19589	2.87498	1.52355	0.362602	2.37929	1.25053	1	1.15843	0.212174	1	2.61965	3.67645	3.76691	16.3546	5.09544	7.54553	5.13715	0.939482	17.9189	19.3446	1.78562	6.66398
Gm17644	2.87452	1.52332	0.253338	1.52857	0.612179	1	1.31838	0.398766	1	223.303	104.703	197.81	723.375	152.303	635.87	203.693	53.9132	546.178	598.869	105.394	355.423
Parp14	2.87336	1.52274	0.0100047	1.21886	0.285535	1	1.34893	0.431814	1	94.7924	87.8449	63.3408	218.255	267.994	220.572	93.1196	103.284	103.417	82.2194	182.056	140.146
Impg2	2.87315	1.52264	0.296261	1.78491	0.835852	1	1.0007	0.00101067	1	6.20615	3.17759	6.41201	21.9137	4.73192	18.8125	7.20562	4.12064	16.9046	11.055	1.40686	15.7808
Dnahc2	2.87287	1.52249	0.261382	1.59542	0.673934	1	1.201	0.264241	1	12.3532	4.96442	7.29765	35.46	8.30551	27.0285	8.20286	3.63306	27.4752	26.9445	7.22066	13.039
Mettl21e	2.87222	1.52216	0.179885	1.34209	0.424482	1	1.55302	0.635075	1	126.057	117.009	111.974	492.352	177.281	350.193	91.0719	57.0617	328.401	439.87	123.851	176.331
Cyyr1	2.87219	1.52215	0.316773	1.3325	0.414133	1	1.18046	0.239347	1	0.431681	1.72334	3.22667	7.08699	4.6395	3.78987	4.32337	1.80464	1.04369	1.86093	2.32071	4.29716
Olfr856-ps1	2.8707	1.5214	0.260931	1.75143	0.80853	1	1.19791	0.260515	1	1539.72	827.928	1606.68	5313.56	1167.78	4927.82	1664.45	464.253	4832.08	4947.44	678.814	2712.1
Ifna5	2.87069	1.5214	0.363168	1.46757	0.553425	1	3.19642	1.67646	1	0.780573	1.6145	1.89822	6.40555	1.20454	4.7818	1.16592	0.939482	4.22043	7.09887	1.49403	11.6497
4932416K20Rik	2.87006	1.52108	0.257192	1.25905	0.332334	1	1.33915	0.42132	1	26.8647	12.9885	24.6798	84.8215	12.1564	88.3162	26.0645	7.34342	47.8664	68.0119	11.5675	29.2625
5830418P13Rik	2.86996	1.52103	0.316773	0.394093	-1.34339	1	2.96613	1.56858	1	3.8733	2.41267	2.34694	1.05803	15.5266	8.22278	1.23102	0.826506	1.33071	1.95853	2.89187	5.24389
Mfsd4	2.86959	1.52084	0.269175	1.60215	0.680007	1	1.25597	0.328802	1	32.2637	21.8773	42.2508	160.648	27.7199	88.3162	26.2184	12.7722	115.485	125.782	17.1769	51.0495
Iffo2	2.8693	1.5207	0.211553	1.25944	0.33278	1	1.69758	0.763477	1	25.5904	12.2327	25.6835	81.9594	20.2924	80.0524	22.3211	13.3965	44.2917	80.8399	13.1246	41.865
Lrrc39	2.8687	1.5204	0.247419	1.55648	0.638285	1	1.49647	0.581563	1	46.4619	31.2075	60.3296	184.003	47.5441	164.408	53.869	16.8542	144.108	209.797	30.5901	81.0989
Myh7	2.86743	1.51976	0.303369	1.58031	0.660209	1	1.04748	0.0669194	1	6.96011	3.43458	2.28494	25.6007	5.55754	5.27435	4.92408	1.71842	13.4278	6.2595	5.17651	9.57179
Prkcb	2.86679	1.51944	0.274934	2.10139	1.07135	1	1.05498	0.0772163	1	176.868	98.6535	225.743	856.901	164.477	415.722	202.876	71.2788	779.254	728.561	95.7624	286.994
Ank3	2.86679	1.51944	0.274846	1.56727	0.648255	1	1.10695	0.146588	1	5.10329	6.56682	10.0904	30.1914	6.11206	26.1528	7.25592	5.38716	21.4936	25.0575	3.24659	9.48265
Rp1	2.86636	1.51922	0.292829	1.10578	0.145071	1	1.35166	0.434735	1	3.81712	1.48751	3.22667	13.1411	2.23041	9.15999	2.08031	1.96221	5.40764	5.91464	1.99605	4.86274
Trpc7	2.86422	1.51814	0.257192	1.77088	0.82447	1	1.47389	0.559633	1	2.68766	1.6145	1.54101	3.52915	3.48733	9.77909	3.74041	3.21089	3.4181	6.92969	2.83175	5.54205
Slc23a1	2.86338	1.51772	0.254938	2.1553	1.10789	1	0.978287	-0.0316706	1	26.8647	17.7383	25.6835	118.212	22.378	60.7473	32.557	16.8542	102.132	96.9051	10.4793	40.863
Ngfr	2.86308	1.51757	0.257192	1.55727	0.639023	1	1.15349	0.20601	1	138.386	78.2274	152.04	588.801	110.196	356.569	119.024	52.0164	403.094	445.335	65.1422	151.778
Hps3	2.86289	1.51747	0.245312	1.21517	0.28116	1	1.77487	0.827713	1	154.086	69.7256	137.103	546.985	87.9903	398.367	164.513	50.3901	223.69	497.962	64.5049	215.995
Gm20139	2.86205	1.51705	0.28973	2.16952	1.11738	1	1.65914	0.730435	1	5.58524	6.40356	10.2911	28.2045	7.33817	28.294	7.50449	5.9996	34.8854	53.8011	4.94203	21.5411
Reep3	2.86198	1.51701	0.264204	1.7954	0.844307	1	0.979235	-0.0302734	1	611.183	351.76	742.76	2881.5	451.116	1549.15	765.956	230.613	2065.9	1846.47	245.472	906.922
Cdhr3	2.86192	1.51698	0.441386	2.63398	1.39724	1	0.30997	-1.6898	1	2.01057	0.834458	2.13143	6.70323	1.75599	5.84898	0.819694	1.45085	10.9001	0.923959	2.958	0.172132
Enho	2.86125	1.51665	0.396519	0.257626	-1.95665	1	0.395914	-1.33674	1	3.51258	1.48751	1.48787	3.2494	8.90932	6.45098	0.0532653	1.03462	0.564247	0.0227736	0.60122	0.00614758
Pla2g2d	2.86049	1.51626	0.25931	2.36278	1.24049	1	0.980854	-0.0278903	1	22.8259	16.1691	18.563	97.5357	20.6467	46.5388	25.1442	11.5354	99.3792	83.8786	11.5675	37.9982
Dscam	2.85995	1.51599	0.404103	1.80328	0.850626	1	2.36938	1.24451	1	2.8148	3.36202	2.51521	10.5372	3.88781	10.494	3.36755	0.124868	12.2177	20.8086	2.83175	13.5923
Asb13	2.85979	1.51591	0.246215	1.59913	0.677284	1	1.21009	0.275116	1	173.346	104.247	174.494	692.251	148.513	452.191	152.303	72.5542	498.129	569.816	89.7321	215.325
Card10	2.8597	1.51587	0.453417	2.15894	1.11032	1	0.816944	-0.29169	1	0.591344	2.32802	1.16904	6.90049	4.73192	0.109455	1.16592	1.03462	6.66659	1.66573	1.85476	3.70699
Fbxo41	2.85915	1.51558	0.442578	4.0105	2.00378	1	2.17069	1.11816	1	1.88639	0.580493	1.16904	4.38991	2.04557	4.02246	3.74041	0.606501	10.3326	27.3804	2.83175	1.67214
Gm19619	2.85822	1.51512	0.289562	1.13211	0.179011	1	2.01347	1.00969	1	20.5847	11.9848	31.9243	105.562	11.5649	67.2907	18.1872	6.83206	48.0164	87.0409	8.64254	51.3784
Gpm6b	2.85791	1.51496	0.307982	2.21126	1.14487	1	1.54701	0.629478	1	9.7276	8.09666	10.8432	49.2789	9.77191	22.9513	12.1563	5.8569	45.43	78.042	6.83588	13.2726
4933408N05Rik	2.85762	1.51481	0.319102	0.890391	-0.167488	1	2.82111	1.49626	1	28.7275	8.09666	31.2748	92.8338	7.03011	94.8151	26.1207	5.38716	29.1321	107.078	9.50529	54.5321
Gm7337	2.85632	1.51416	0.259866	1.50221	0.587083	1	0.691329	-0.532555	1	2.99811	3.82762	3.46579	15.0706	3.75227	10.6445	4.78204	3.69847	6.99927	6.2595	1.56919	2.87092
4932411N23Rik	2.85388	1.51293	0.264148	2.15906	1.1104	1	1.00828	0.011893	1	30.2531	29.0851	23.6878	131.468	41.4967	64.0515	29.651	9.93889	139.724	124.819	29.1532	26.8158
Tnni3k	2.85246	1.51221	0.370526	2.04909	1.03498	1	0.824253	-0.27884	1	2.68766	1.48751	0.52843	10.7309	1.09056	1.66918	1.68674	2.71736	5.27065	3.72837	1.78562	2.45289
Gm5622	2.85243	1.51219	0.257192	1.79462	0.843682	1	1.06155	0.0861724	1	9.83404	5.75051	2.99936	29.2446	7.08556	16.7534	8.20286	4.79552	20.3912	20.8086	7.0944	7.53694
Pcdhga1	2.85227	1.51211	0.339838	1.60871	0.685908	1	0.854279	-0.227221	1	1.366	4.63789	0.52843	11.9073	3.51813	3.26312	3.23439	2.30708	4.98364	4.20987	1.17539	3.60248
Nol3	2.85192	1.51193	0.316848	2.41233	1.27043	1	0.983834	-0.0235135	1	116.205	72.9486	120.222	576.04	86.8042	219.546	103.219	39.702	603.457	527.717	68.2656	138.321
Dcbld2	2.85174	1.51184	0.25931	0.973493	-0.0387568	1	1.37767	0.462232	1	1.68237	8.97043	11.0262	32.0421	6.90072	22.9513	5.69939	5.54176	9.86942	16.1823	7.0944	5.81561
A530050N04Rik	2.85136	1.51165	0.516367	0.984758	-0.0221594	1	4.99284	2.31986	1	2.40085	0.45351	3.76691	0.717306	2.48303	15.7375	3.11898	0.124868	3.28111	20.3596	0.667355	11.6497
Ehf	2.84975	1.51084	0.274143	0.954908	-0.066567	1	3.22076	1.6874	1	3.92061	2.41267	2.2259	4.5262	7.64008	12.276	0.864082	4.03145	3.28111	15.6553	4.53921	6.19984
Acer1	2.84973	1.51082	0.252879	1.26431	0.338354	1	2.15226	1.10586	1	54.649	26.4185	53.6696	182.917	28.0465	173.082	46.7137	17.1188	106.545	205.926	31.7084	129.069
Cxcl11	2.84779	1.50984	0.247195	1.58965	0.668712	1	1.22769	0.295945	1	3.81712	2.51547	1.99564	9.83427	5.60067	8.34592	4.32337	2.8898	6.05016	8.74508	4.61136	2.9324
Mir467d	2.84727	1.50958	0.319392	1.15186	0.203971	1	2.8572	1.5146	1	2.96263	1.05214	0.52843	8.43194	1.4356	3.1434	1.81694	1.71842	1.70252	5.40711	3.3488	6.26439
4930405A21Rik	2.84713	1.50951	0.433705	1.65894	0.730261	1	0.702392	-0.509651	1	3.8733	0.955394	1.68271	7.94058	1.86689	8.79742	8.79766	1.45085	0.564247	0.474993	2.15838	4.95495
Prokr2	2.84599	1.50893	0.370066	1.80408	0.851263	1	2.5089	1.32706	1	4.51786	4.17229	1.34026	13.8189	3.03139	11.7595	11.4698	1.23679	5.40764	30.1979	1.71348	13.5923
Naaa	2.84544	1.50865	0.247988	1.2087	0.27345	1	1.91402	0.936608	1	82.5752	39.7275	92.4959	337.787	56.9925	216.501	82.5554	29.8286	147.265	298.471	36.7376	161.777
Ifitm3	2.84392	1.50788	0.113354	0.946881	-0.0787442	1	1.80275	0.850201	1	28.5619	21.0489	9.55307	60.6052	54.3493	53.3557	21.1286	25.7198	9.15188	55.6458	23.7242	21.6579
Asxl3	2.84326	1.50754	0.294671	1.95625	0.968092	1	0.640276	-0.643233	1	3.8733	5.53282	8.02387	33.778	4.78121	11.0754	9.18531	2.8898	22.0643	12.3498	5.78975	3.70699
Gm6460	2.84294	1.50738	0.254938	1.42584	0.51181	1	1.87872	0.909749	1	11.475	5.46026	13.2285	38.9497	7.3813	39.5029	17.1869	4.35254	21.4936	41.7343	8.48923	30.6396
Myo1e	2.84285	1.50734	0.248641	1.7163	0.779303	1	1.22143	0.288566	1	19.1418	18.219	16.957	79.9725	20.1877	54.3306	19.3886	8.47912	65.4004	78.042	13.0345	22.8383
B630005N14Rik	2.84152	1.50666	0.200197	1.61128	0.688205	1	1.17088	0.22759	1	47.3903	56.7764	54.573	242.995	95.1744	112.964	42.2868	44.8751	168.654	202.79	42.1005	54.6336
Pou6f2	2.84136	1.50658	0.374098	1.72158	0.783736	1	1.29411	0.371963	1	1.47245	1.48751	5.46733	12.7609	3.16078	8.0928	0.864082	2.30708	11.3763	7.09887	2.23353	9.48265
Cnnm1	2.84004	1.50591	0.277131	0.488195	-1.03447	1	3.44069	1.7827	1	3.28787	1.93195	3.66654	12.56	2.11026	10.6445	2.08031	0.725423	1.51988	4.20987	6.43907	4.29716
Grik4	2.83931	1.50554	0.362149	1.86755	0.901146	1	0.691518	-0.532162	1	0.821967	0.955394	3.93223	6.90049	1.53418	7.84653	3.03612	1.1476	6.51656	3.84549	2.39286	1.1496
A730082K24Rik	2.83768	1.50471	0.247195	1.61024	0.687275	1	1.27474	0.350206	1	5.32209	3.99693	4.61712	21.9137	4.93525	12.7754	6.49837	4.40605	11.5654	16.833	5.6154	6.19984
Src	2.83467	1.50318	0.217506	1.06285	0.0879396	1	0.791616	-0.337128	1	5.84247	4.81325	8.40765	18.0008	18.1637	17.93	7.59327	4.62011	8.05601	3.19482	10.3771	2.45289
4930578E11Rik	2.83453	1.50311	0.271751	1.91017	0.933702	1	1.24944	0.321277	1	20.5847	17.8078	35.52	137.54	17.985	54.0638	24.2239	16.8542	100.155	124.217	24.9025	27.3383
Pot1b	2.83445	1.50307	0.226002	1.43014	0.516152	1	1.40631	0.49192	1	228.058	127.872	209.483	783.693	206.251	612.768	174.912	83.5604	550.183	632.092	121.425	383.695
Creg2	2.83279	1.50222	0.325107	1.33223	0.413843	1	2.08293	1.05861	1	25.8476	8.16016	23.0856	84.4879	8.50267	68.8196	25.7449	5.91041	44.4287	106.255	6.83588	45.4061
Scg3	2.83223	1.50194	0.395316	2.26943	1.18233	1	0.818671	-0.288645	1	0.0295672	2.21918	1.99564	3.10594	2.17496	6.79303	2.64847	1.1476	5.8773	2.36195	2.51911	3.02461
Lgi1	2.83104	1.50133	0.331502	0.933646	-0.0990531	1	1.8264	0.869002	1	5.89569	3.43458	1.68271	14.0377	1.75599	15.4536	4.16061	2.04545	4.07693	10.3002	1.40686	7.10046
Tbc1d24	2.83068	1.50115	0.224919	1.3023	0.38106	1	1.72485	0.786472	1	115.667	67.4037	113.81	390.623	77.2973	372.536	101.32	57.2965	228.04	358.665	57.7592	250.502
Slc8a3	2.83033	1.50097	0.277131	1.62952	0.70445	1	1.34397	0.4265	1	8.50943	4.48068	6.68361	22.4266	4.10962	29.221	9.43388	3.69847	18.9593	23.0176	4.44302	15.6702
Gm10069	2.8296	1.5006	0.267548	1.76591	0.82041	1	1.18563	0.245652	1	74.4383	36.3624	79.2291	325.643	55.332	156.814	63.655	28.0358	243.931	259.633	41.5413	96.7415
4930452B06Rik	2.82921	1.5004	0.370075	1.13637	0.18443	1	1.46121	0.547168	1	2.05788	3.75506	3.66654	19.1736	2.9328	4.7818	1.10674	3.31197	6.36653	9.40226	5.51319	0.848367
Adarb2	2.82876	1.50017	0.30414	1.22295	0.290371	1	0.487986	-1.03509	1	2.51617	2.88432	1.22808	5.25068	2.48303	11.0754	1.47367	2.14059	4.50745	2.13422	0.667355	1.1496
Dux	2.82876	1.50017	0.311113	1.62564	0.701011	1	1.3886	0.473629	1	43.4874	20.3112	42.5637	189.756	19.4699	91.7264	34.7349	11.2976	126.913	162.025	18.7941	59.3303
Jag1	2.82872	1.50015	0.253999	0.983241	-0.0243837	1	1.29351	0.371289	1	2.01057	3.36202	2.17572	5.96082	4.60253	10.8429	2.91184	1.71842	2.79188	4.87031	2.89187	1.85042
Ggcx	2.82814	1.49985	0.159566	1.59542	0.673939	1	0.980016	-0.0291234	1	9.154	14.343	7.95893	53.2062	21.6633	14.1607	19.3886	10.8278	19.9867	23.6846	12.2469	13.2726
Itm2c	2.82749	1.49952	0.0123203	0.963203	-0.0540879	1	1.00771	0.0110857	1	35.7349	23.0806	23.0856	82.4651	62.5716	86.6128	24.4665	28.1666	26.2554	33.217	24.0127	22.2788
Rtp3	2.82735	1.49945	0.285596	1.60857	0.685781	1	1.36745	0.451485	1	17.3678	8.67716	14.678	71.0815	8.72448	35.412	18.4416	6.9153	40.1822	63.2977	7.42507	18.9038
Nradd	2.82662	1.49908	0.434101	1.37916	0.463793	1	1.53739	0.620485	1	1.366	2.62431	0.52843	7.59627	2.48303	2.75005	3.36755	2.77088	0.0913232	5.51773	3.24659	0.848367
D430020J02Rik	2.82479	1.49814	0.285925	1.86667	0.900463	1	2.64268	1.402	1	0.869275	3.67645	1.09229	7.42771	2.70483	5.84898	3.03612	4.7093	2.79188	13.9765	4.53921	9.39351
Snord22	2.82454	1.49802	0.0931543	1.07689	0.106866	1	3.83687	1.93993	0.171551	9.3107	15.3044	8.21281	25.945	42.8276	23.9706	13.8076	14.6928	6.83293	66.0501	28.6482	41.029
Phex	2.82438	1.49793	0.293631	1.27331	0.34858	1	1.59379	0.67246	1	22.2937	20.1298	24.4938	113.672	10.9426	64.462	28.858	7.37315	48.9949	91.511	7.13949	37.1929
Ptprk	2.82374	1.49761	0.325345	0.924269	-0.113616	1	2.75404	1.46155	1	20.8478	3.75506	26.764	78.5558	7.15333	59.4168	17.3053	5.67257	24.5072	74.652	6.73968	49.4204
A630072M18Rik	2.82364	1.49756	0.147568	1.43305	0.519094	1	1.41881	0.504686	1	24.6531	18.7027	20.9601	96.5064	43.6717	41.5038	19.2406	15.3647	57.6053	74.2421	30.3797	26.1949
Pafah2	2.82089	1.49615	0.139833	1.28148	0.357811	1	0.782502	-0.353833	1	17.1076	17.4329	8.65563	30.1914	42.6366	49.063	19.3886	16.209	19.7649	4.3335	20.8112	18.1507
Lepr	2.82077	1.49609	0.296983	1.56813	0.649045	1	1.29862	0.376975	1	105.283	43.6095	101.358	411.748	50.8497	243.379	100.592	29.344	262.525	335.527	32.3396	141.788
Slc35f3	2.82045	1.49593	0.27885	1.32363	0.404495	1	1.21025	0.275311	1	1.82134	2.98107	1.34026	10.3292	3.16078	3.89932	3.50072	2.04545	2.58966	5.28999	1.99605	2.57584
Gm5415	2.81992	1.49565	0.249274	0.860176	-0.217295	1	3.43922	1.78208	1	8.96477	7.81851	9.81876	31.8376	7.97279	35.2786	6.1847	4.4893	12.2177	45.9377	5.36289	27.4674
Chrna5	2.81975	1.49557	0.454067	1.62835	0.703414	1	1.52666	0.610375	1	0.337066	0.955394	1.00372	3.2494	0.264938	3.02368	0.517857	1.62923	1.6112	4.3335	1.25054	0.172132
Gm9159	2.81918	1.49528	0.242746	1.67969	0.748195	1	1.19764	0.260196	1	368.413	203.42	352.737	1261.43	301.457	1043.73	375.521	121.116	1056.4	1077.33	217.858	564.785
Iglon5	2.81678	1.49404	0.275965	0.863864	-0.211124	1	1.42229	0.508212	1	1.60254	3.82762	6.2585	16.3546	2.48303	14.1607	3.23439	3.31197	3.54856	5.40711	3.24659	5.71725
Snai2	2.81579	1.49354	0.257192	1.54167	0.624494	1	1.28851	0.365707	1	183.311	107.458	198.772	738.754	150.516	489.255	161.329	71.8347	521.586	646.03	89.6901	236.78
Fam83a	2.81504	1.49315	0.249527	1.49956	0.58454	1	1.70186	0.767109	1	21.8324	13.3513	19.053	79.3126	16.6511	56.7933	22.111	7.84289	51.4117	89.6436	12.8842	35.948
Exph5	2.8137	1.49247	0.155006	1.41693	0.502765	1	0.783171	-0.3526	1	10.2776	6.84498	8.65563	28.5595	17.0146	27.0285	10.6827	6.9153	18.9593	9.40226	6.17153	13.039
Slc7a13	2.8133	1.49226	0.312363	2.35528	1.2359	1	0.912596	-0.131951	1	46.0686	29.5991	38.5311	215.672	30.7606	74.9183	29.3581	21.5219	218.151	172.969	22.5337	50.0044
B3gat1	2.81187	1.49153	0.374946	1.0601	0.0842032	1	2.19194	1.13221	1	3.14003	0.163264	1.99564	3.10594	2.55696	9.30023	1.95898	2.14059	1.51988	6.43518	1.33471	4.59225
Pi15	2.81172	1.49145	0.265597	1.517	0.601219	1	1.42647	0.51245	1	35.6344	16.1691	33.973	120.479	19.0078	101.772	37.0194	9.83483	83.303	102.625	15.9564	67.0824
Cerkl	2.81141	1.49129	0.254975	1.79683	0.845452	1	0.711246	-0.49158	1	9.48219	8.73158	12.0742	53.3532	7.74482	24.1348	17.5243	7.12342	29.8105	24.0425	4.88792	9.79925
Ccdc116	2.81135	1.49126	0.28539	2.27254	1.18431	1	1.18836	0.248973	1	9.89909	5.59934	5.77435	38.0172	7.88037	13.9828	9.51674	6.24934	32.6317	40.446	6.79379	10.2726
2500004C02Rik	2.81112	1.49114	0.280018	1.66109	0.732134	1	1.26151	0.335156	1	44.611	20.677	30.9737	144.383	20.3386	105.959	38.1321	17.8858	103.919	140.1	12.812	48.8518
Fam107a	2.81015	1.49065	0.260931	1.22995	0.298605	1	2.22276	1.15236	1	18.4736	5.89261	12.4698	50.3119	10.9056	42.3761	13.8076	5.79149	25.7303	67.0293	8.92211	24.8239
Lrrc2	2.80934	1.49023	0.268063	1.72248	0.784488	1	1.32225	0.402997	1	57.1622	37.469	73.4666	272.598	44.4295	155.296	58.7043	33.3576	197.525	266.722	29.1532	87.0313
Itgam	2.80824	1.48966	0.259705	1.44495	0.531023	1	1.61799	0.694199	1	29.2597	12.9885	9.13092	93.3287	17.1594	33.8762	22.7621	7.75667	43.7503	64.4169	11.1767	44.5761
Aqp3	2.80695	1.48901	0.274279	2.18118	1.12511	1	0.79419	-0.332443	1	5.38123	6.11331	6.22898	30.9697	7.77563	11.0754	6.10776	5.50608	27.0969	19.3446	5.84687	5.54205
Tcp10c	2.80671	1.48888	0.279288	1.35078	0.433791	1	1.36345	0.447258	1	7.32675	9.19113	26.5868	38.7812	9.2944	72.9789	13.9733	6.43367	37.8469	48.4428	11.5675	19.4141
Thbs4	2.80561	1.48831	0.499581	1.47872	0.564351	1	1.20418	0.268049	1	2.05788	4.88581	0.52843	11.2868	1.09056	8.6435	3.03612	2.30708	5.72074	11.9594	0.126256	1.24796
Flnc	2.80416	1.48757	0.307982	1.93483	0.952209	1	1.54694	0.629422	1	3.51258	4.17229	5.28135	26.5977	3.21623	6.62201	9.51674	3.69847	11.9046	22.7867	3.3007	12.787
Msrb3	2.8026	1.48677	0.239765	2.1064	1.07478	1	1.46829	0.554139	1	6.60531	4.42021	3.40675	18.7827	10.4681	11.2601	15.0504	5.67257	9.70635	30.4061	7.64151	6.66398
Tyr	2.80182	1.48637	0.274143	1.46707	0.552942	1	1.45266	0.538694	1	170.591	68.099	152.492	543.661	121.659	430.779	128.553	40.6713	404.705	538.252	69.5432	225.924
Dnalc1	2.80146	1.48618	0.307982	2.20655	1.14179	1	0.931698	-0.102065	1	66.4197	38.1613	59.258	305.91	47.5995	105.555	54.8515	23.1362	283.588	242.787	38.6945	55.3897
Stxbp5l	2.80045	1.48566	0.292057	1.41632	0.502143	1	2.21269	1.1458	1	9.56794	7.81851	13.4794	43.892	4.93525	37.6866	12.0261	4.62011	27.0969	65.4775	8.48923	22.8383
Syt7	2.80012	1.48549	0.350248	1.59397	0.672621	1	1.05081	0.0714997	1	2.8148	2.02568	5.28135	12.9474	0.616135	14.8516	5.91245	2.71736	7.52764	3.84549	3.73358	9.39351
2010111I01Rik	2.79982	1.48533	0.125533	1.18395	0.243607	1	0.861852	-0.214487	1	10.9753	14.4821	7.20318	28.7783	41.8233	20.8682	11.0378	14.782	12.8505	11.2307	15.8903	6.19984
Uba1y	2.79981	1.48533	0.291556	1.39268	0.477862	1	1.57544	0.65575	1	66.1595	28.9702	72.7994	252.391	37.2485	180.607	53.6737	19.7351	160.494	228.361	21.5748	118.562
2610028H24Rik	2.79847	1.48464	0.238553	1.88178	0.912101	1	1.06546	0.0914779	1	428.754	239.613	432.291	1448.13	350.834	1281.28	516.313	166.651	1388.29	1209.87	265.282	731.679
Pappa	2.7984	1.4846	0.25931	2.13323	1.09304	1	0.819617	-0.286977	1	4.68344	4.88581	3.40675	21.2753	5.49285	9.61491	8.20286	3.09791	16.4251	8.74508	4.16646	9.79925
Mmp15	2.79807	1.48443	0.276864	0.959394	-0.059804	1	1.39727	0.482614	1	3.81712	2.02568	2.17572	5.80659	12.0023	4.6655	1.34347	2.14059	4.22043	2.28387	2.65739	5.81561
Gm4541	2.7969	1.48383	0.700083	0.703472	-0.507436	1	7.44664	2.89659	1	5.89569	4.63789	0.52843	0.00717306	0.104743	30.8799	3.36755	4.31092	0.0913232	54.7543	0.126256	3.1906
Gabrg1	2.79632	1.48353	0.390072	2.29238	1.19685	1	1.70383	0.768783	1	2.51617	0.075585	0.52843	3.52915	1.99628	3.26312	3.23439	1.80464	2.15262	7.58037	3.03015	1.67214
Zmat1	2.79588	1.4833	0.407767	0.685926	-0.543876	1	0.799389	-0.32303	1	4.38186	9.11253	4.91824	3.52915	20.8038	27.1858	1.34347	9.93889	1.33071	0.650676	8.10445	1.31866
Kl	2.79551	1.48311	0.322815	2.01055	1.00759	1	0.934603	-0.0975747	1	1.22999	4.55929	3.82005	12.1296	1.66357	13.1346	7.33878	2.30708	9.70635	7.96427	2.89187	7.22649
Rgs9bp	2.79518	1.48294	0.254283	1.69159	0.758379	1	1.38289	0.467686	1	36.1932	25.2424	45.3623	178.652	20.2924	99.6585	36.5814	25.3363	118.782	153.69	28.6482	67.5466
2810410L24Rik	2.79482	1.48276	0.436389	1.57666	0.656871	1	1.17625	0.2342	1	1.73559	2.32802	0.52843	5.68107	7.03011	0.164182	0.757551	5.16121	1.33071	3.50063	2.58525	2.45289
Gria1	2.79462	1.48265	0.345755	1.797	0.845587	1	0.973152	-0.0392623	1	10.4727	5.82307	5.20755	33.9465	3.56126	22.6571	3.90612	4.27524	30.5019	22.7867	3.62235	11.2255
Tmem69	2.79073	1.48064	0.265393	1.51759	0.60178	1	1.23145	0.300355	1	144.85	80.4889	204.706	610.88	113.622	475.717	147.314	55.4443	449.91	489.829	73.7307	240.162
Cux2	2.78993	1.48023	0.305321	2.07819	1.05533	1	1.00418	0.00601463	1	3.05133	1.8352	2.17572	7.94058	5.97035	5.84898	2.71061	2.30708	9.70635	9.93582	2.39286	2.45289
2018-09-03	2.7896	1.48006	0.247419	1.05216	0.0733499	1	0.852282	-0.230597	1	5.05007	4.63789	1.72994	17.782	7.51069	6.62201	4.04225	3.75198	4.22043	4.09926	3.42094	2.71723
Vmn1r65	2.78947	1.47999	0.24805	1.53109	0.614555	1	1.2786	0.354564	1	223.824	128.748	216.149	814.1	214.354	558.055	199.248	71.1806	600.371	683.203	111.448	318.746
Gimap8	2.78947	1.47999	0.00915758	1.10932	0.149673	1	1.72722	0.78845	1	33.1566	32.8039	27.6407	80.3957	84.3305	96.4193	30.1127	29.6264	44.1156	54.5331	50.5356	74.2966
Armc2	2.78904	1.47977	0.261878	1.51836	0.602512	1	1.32475	0.405718	1	6.20615	4.09671	2.28494	20.4361	3.48733	11.2601	3.82919	4.79552	10.5152	10.8793	6.22263	8.25006
Mfap3l	2.78877	1.47963	0.170994	1.26379	0.337762	1	2.39584	1.26053	1	3.81712	5.53282	7.06738	20.1993	12.5137	13.1346	4.43878	5.9996	10.3326	21.6154	14.9884	13.1681
Ppap2b	2.78763	1.47904	0.260931	2.12064	1.0845	1	0.528927	-0.91886	1	1.0112	4.42021	2.65691	5.96082	5.55754	11.0754	5.69939	3.79361	7.69071	2.95407	3.24659	2.87092
Rufy2	2.78747	1.47896	0.19571	1.53167	0.615101	1	1.53808	0.62113	1	26.6696	17.8078	25.3824	95.3085	22.8278	76.6798	35.6049	14.4252	57.0052	81.8159	18.1118	64.7033
Tmem184b	2.78744	1.47894	0.193197	0.807783	-0.30796	1	1.62197	0.697751	1	4.68344	9.48138	10.1878	11.0716	29.9812	26.8574	5.50408	8.4375	5.72074	14.8354	11.2699	5.81561
Ctcfl	2.7868	1.47861	0.270527	1.56101	0.642476	1	1.73501	0.794942	1	18.5859	9.91675	21.1963	76.1636	12.2796	50.1371	20.2823	9.7397	47.5924	94.5269	10.3771	29.7666
Rhox8	2.78665	1.47853	0.255783	1.4515	0.537545	1	1.37189	0.456164	1	196.959	103.963	158.547	717.457	149.364	413.636	112.541	60.0198	494.397	570.291	122.628	222.063
Gm9839	2.78518	1.47777	0.297432	1.41087	0.496582	1	3.11231	1.63798	1	8.10732	5.97424	5.70646	16.8926	7.08556	31.198	5.27919	3.21089	19.4584	56.0817	5.3208	25.5955
Kcnj10	2.78488	1.47761	0.273907	1.47413	0.559859	1	1.69644	0.76251	1	24.0677	14.0165	33.2232	103.314	16.5463	78.8005	26.2983	9.13319	69.7187	110.703	14.5796	53.0998
Gm11696	2.78402	1.47717	0.269175	1.5298	0.613347	1	1.52947	0.613032	1	58.2059	25.4752	46.9152	223.635	38.2559	101.772	44.2517	22.4941	133.077	224.844	34.8287	45.9532
4930433I11Rik	2.7838	1.47706	0.317141	1.6323	0.706903	1	1.32113	0.401771	1	7.64607	6.11331	4.07393	34.1294	3.9864	11.6022	12.4996	3.58549	13.0462	27.6082	3.66744	7.22649
Unc5d	2.78218	1.47621	0.265679	1.43231	0.518339	1	1.75415	0.810773	1	9.36097	6.11331	6.81941	34.5813	5.49285	22.0277	9.09062	5.3158	17.5504	34.7688	5.21859	16.0821
Rogdi	2.78171	1.47597	0.417998	2.48532	1.31343	1	0.409545	-1.28791	1	1.94552	2.79967	0.52843	5.54478	3.32713	5.84898	7.38613	4.79552	0.95237	0.299311	4.44302	0.614758
Ppm1k	2.78135	1.47579	0.238138	1.59533	0.673853	1	1.11862	0.16172	1	131.816	85.0301	159.512	489.956	98.212	458.697	154.215	74.2607	371.979	409.737	70.2766	191.663
Dcaf4	2.78134	1.47578	0.0439004	1.05114	0.0719517	1	0.7912	-0.337885	1	14.5116	26.8115	28.671	64.6974	72.8765	57.1422	22.6141	30.3905	20.5608	11.9594	27.3255	18.9038
Aaas	2.77996	1.47507	0.0155112	0.811038	-0.302158	1	1.1649	0.220207	1	23.1511	36.6013	23.7587	77.591	86.2004	68.3955	22.04	29.2399	16.4251	25.4382	27.5599	25.8936
Lhcgr	2.77937	1.47476	0.26998	1.5959	0.674369	1	1.23669	0.306486	1	1.366	2.71501	2.04877	8.27054	4.2883	4.53553	1.34347	5.03634	3.4181	4.87031	2.958	4.29716
Myt1	2.77865	1.47438	0.303559	2.11674	1.08184	1	1.41062	0.496329	1	6.09084	2.21918	4.84739	21.9137	3.64752	11.0754	6.26755	5.41689	16.2131	27.3804	4.44302	7.53694
Ahi1	2.77815	1.47412	0.140399	1.1416	0.191053	1	1.32588	0.406951	1	14.9639	17.9711	6.03414	29.944	34.1863	44.1718	14.1923	17.4399	12.8505	8.33515	28.1732	22.4694
Muc13	2.77645	1.47324	0.0091545	1.19947	0.262402	1	0.933376	-0.0994696	1	441.816	313.895	238.738	824.264	1042.11	894.71	347.089	402.235	443.508	352.634	410.664	350.05
Pira2	2.77634	1.47318	0.595559	2.86742	1.51975	1	0.767019	-0.382666	1	2.51617	0.356761	0.52843	2.32407	0.104743	7.07351	3.03612	0.725423	6.05016	0.0227736	0.733489	6.75619
Tmem181b-ps	2.77615	1.47308	0.180663	1.62382	0.699396	1	1.31402	0.393984	1	97.9324	68.5465	63.6566	317.437	86.946	234.589	87.4498	61.435	224.857	295.836	72.0713	123.191
Tgtp2	2.77569	1.47285	0.00924299	1.13855	0.187199	1	1.44678	0.532847	1	304.376	231.943	195.862	651.415	789.3	591.63	339.259	285.008	209.345	403.126	424.846	378.119
Mapk4	2.77517	1.47258	0.396363	1.91709	0.93892	1	1.81599	0.860755	1	2.05788	0.580493	0.52843	5.25068	1.66357	1.9394	1.28429	0.606501	4.22043	6.43518	3.3488	1.31866
Ankar	2.77401	1.47197	0.476827	1.05781	0.0810819	1	1.22866	0.297084	1	1.54341	0.701429	2.91079	12.3592	1.31853	0.694353	0.464592	1.71842	3.28111	4.99719	0.94091	0.780743
B430306N03Rik	2.77317	1.47153	0.24805	0.705815	-0.502637	1	3.62022	1.85608	1	2.56643	3.26527	3.82005	8.59692	5.09544	13.1346	2.08031	2.77088	1.9504	12.968	3.7937	7.95497
Slc34a1	2.77313	1.47151	0.3511	1.79584	0.84466	1	1.4188	0.504673	1	2.18501	0.356761	0.52843	3.10594	2.44298	3.02368	1.81694	0.606501	3.12456	2.95407	3.66744	1.24796
Ano10	2.772	1.47093	0.204104	0.994666	-0.00771657	1	1.16537	0.220782	1	6.13223	6.04075	3.56617	13.8189	9.61171	20.256	5.35021	5.63689	4.664	3.61776	7.26274	7.35866
Mcmdc2	2.77136	1.47059	0.245312	1.25218	0.324444	1	1.36008	0.443695	1	1039.91	483.502	919.404	3164.5	797.403	2808.1	890.786	231.779	1936.32	2223.15	466.445	1470.74
Gm5797	2.7704	1.47009	0.296983	1.11649	0.158966	1	2.11208	1.07866	1	8.80511	11.9848	21.9048	71.6697	5.49285	41.196	20.6018	4.03145	23.0461	42.9218	9.32192	48.4798
Igsf10	2.76985	1.46981	0.276394	1.77151	0.824979	1	0.67086	-0.575916	1	5.25704	4.88581	9.26377	28.3695	6.64502	18.8125	5.50408	3.93037	24.9899	6.92969	4.49112	11.6497
Ctnnd2	2.76938	1.46956	0.358013	1.21069	0.275835	1	1.1682	0.224292	1	3.05133	1.48751	3.82005	12.1296	2.29202	8.79742	2.36735	0.606501	7.16887	6.2595	2.15838	3.4242
Setbp1	2.76929	1.46952	0.21055	1.29394	0.371765	1	1.86832	0.901743	1	15.3808	11.6824	7.66371	47.5144	17.6615	31.0646	10.6827	5.3158	28.969	38.507	14.4353	31.0576
Plekhh2	2.76903	1.46938	0.291556	1.40763	0.493269	1	1.56337	0.644659	1	13.2579	6.04075	4.74111	46.1587	7.91118	12.5736	6.41847	5.61014	21.8393	29.827	5.45307	17.6682
Slc29a3	2.76883	1.46928	0.153466	1.5002	0.585151	1	1.50658	0.591276	1	45.3028	29.1516	30.3478	107.976	58.5637	123.711	44.8612	20.4248	91.9787	132.686	35.962	68.2781
4933426M11Rik	2.76861	1.46916	0.0188441	0.91011	-0.135887	1	1.16122	0.215643	1	28.1361	37.8409	26.3625	66.5517	104.201	84.9163	30.3938	28.0834	25.5509	21.2315	43.5885	32.7482
Gm581	2.76789	1.46879	0.45404	1.52337	0.607265	1	2.55291	1.35214	1	1.54341	3.07177	1.68271	6.56335	0.72704	10.1998	1.89388	0.725423	6.99927	19.3446	3.47505	1.75821
Sfrp1	2.76722	1.46844	0.25931	1.76706	0.821354	1	2.13098	1.09152	1	7.51006	3.07177	4.84739	13.4638	4.93525	24.3673	12.0261	4.93228	10.3326	34.9608	6.93808	16.2972
Gm5591	2.76642	1.46802	0.275965	2.08906	1.06285	1	0.980418	-0.0285311	1	26.6075	12.2327	27.6407	97.0157	17.794	69.1822	35.528	9.16887	94.239	90.4699	16.7079	29.032
Gm6307	2.76562	1.4676	0.291556	1.72311	0.785011	1	1.48684	0.572247	1	38.189	18.4065	18.1615	118.614	14.5038	73.7074	29.8759	12.4452	86.532	127.178	14.267	50.1397
Fgf13	2.76555	1.46757	0.303341	1.2944	0.372284	1	1.55871	0.640357	1	8.89972	3.5918	9.76267	25.2097	4.10962	32.2994	11.168	3.37738	14.279	25.6692	3.7937	15.4796
Plxnb2	2.7655	1.46754	0.0256982	0.821046	-0.284465	1	1.33214	0.413742	1	31.9326	22.9899	21.0191	61.4947	80.1654	68.3955	27.2245	18.8967	16.2131	18.9802	28.8225	35.2502
Slc38a6	2.76531	1.46744	0.267834	1.77179	0.825208	1	1.24082	0.311299	1	41.6069	24.5198	50.2097	179.197	32.2978	110.289	43.1952	17.5945	145.38	166.651	25.4376	63.7259
Siglech	2.76498	1.46727	0.312996	1.80318	0.850545	1	1.17717	0.235324	1	35.0135	17.4329	52.6128	196.208	32.7969	61.558	31.1218	14.7463	143.619	163.147	29.5921	30.3137
Lpp	2.76485	1.4672	0.180799	1.46059	0.546547	1	1.36282	0.446592	1	50.8378	36.0329	62.095	175.597	59.377	176.974	61.554	28.4699	127.591	161.81	37.5312	97.224
Dnase1l3	2.76393	1.46672	0.274685	1.54871	0.631064	1	2.3067	1.20583	1	7.23804	4.42021	6.03414	26.4148	5.97035	16.5892	5.84735	4.83417	16.7513	34.7688	4.39492	24.1262
Prosapip1	2.76367	1.46659	0.316773	2.07889	1.05581	1	1.25003	0.321963	1	40.9121	21.7231	39.2514	172.939	30.3262	78.3901	35.8831	16.768	159.212	201.703	18.5537	44.5761
Lingo4	2.76348	1.46648	0.505136	1.66185	0.732787	1	1.79673	0.845373	1	0.591344	0.163264	1.68271	4.5262	1.09056	1.18348	0.25449	0.826506	3.00062	6.07731	0.420854	0.848367
Gm12505	2.76345	1.46647	0.311612	1.6527	0.724822	1	1.51172	0.596187	1	7.91218	9.70511	13.6654	52.5929	7.59695	26.3307	10.3631	6.0115	35.3616	60.2461	9.19867	8.76953
Rdh19	2.76286	1.46616	0.319679	2.5336	1.34119	1	0.503596	-0.98966	1	1.68237	2.62431	4.4459	10.5372	3.21623	10.494	5.50408	1.8968	14.8335	5.91464	1.92992	3.33814
Ppp1r1c	2.76235	1.4659	0.346695	1.35198	0.435076	1	1.16871	0.224921	1	1.0112	2.51547	2.51521	10.3292	1.31853	5.11016	4.23755	1.1476	2.79188	5.28999	1.63532	2.64346
Lama2	2.76121	1.4653	0.326978	1.67286	0.742317	1	2.64444	1.40296	1	3.7432	1.6145	1.16904	12.1296	2.17496	3.78987	3.56878	3.01467	4.35742	17.3991	3.03015	8.55129
Cers4	2.76006	1.4647	0.015449	0.93989	-0.0894361	1	1.10512	0.144206	1	47.4612	48.7946	31.1803	91.8224	120.19	139.753	37.8066	38.5634	43.4079	55.1317	47.0275	30.2154
Bambi-ps1	2.75985	1.46459	0.260931	1.47266	0.558427	1	1.19326	0.254912	1	40.8441	25.7654	41.4124	164.428	33.9367	99.8363	33.1725	15.0912	110.853	125.782	17.8202	46.2606
Tspan15	2.75875	1.46402	0.265679	1.86363	0.898117	1	1.26394	0.337926	1	29.2153	23.77	36.0277	137.838	18.6751	89.1303	38.6647	19.1078	108.159	134.573	16.8522	58.3006
Speer4f	2.75826	1.46376	0.481627	0.852073	-0.230951	1	3.26927	1.70897	1	3.34109	1.05214	1.48787	11.2868	0.859509	4.14217	2.97694	1.23679	0.789293	14.8354	0.94091	0.670087
Gm10548	2.75654	1.46286	0.230426	1.57634	0.656576	1	1.32858	0.409887	1	87.2764	56.2564	84.4189	340.835	82.8949	204.708	84.1356	43.4362	231.798	304.373	52.5948	120.48
Gja8	2.75549	1.46231	0.311113	1.39328	0.478483	1	1.56035	0.641871	1	23.6951	15.3952	42.2508	121.311	11.8544	91.0458	43.1952	10.5662	59.5916	122.574	10.4793	43.8323
Ifngr2	2.75538	1.46225	0.127683	1.4592	0.545182	1	1.55676	0.63855	1	21.0991	9.41487	12.6646	52.0191	29.5006	37.5293	23.6853	11.6781	27.6709	54.7543	19.1429	24.2491
Cntn3	2.75509	1.4621	0.329313	1.73634	0.796048	1	1.65447	0.726366	1	12.8055	2.98107	9.8719	36.7619	4.97837	29.026	13.0293	5.45256	26.1054	49.4318	4.07627	20.2717
Gm12597	2.75443	1.46176	0.557935	0.621219	-0.686826	1	8.62376	3.10832	1	0.508555	1.72334	3.35361	0.993469	0.104743	14.342	0.98245	1.1476	1.33071	19.1624	0.420854	10.4693
Neurl3	2.75366	1.46135	0.0962983	1.10406	0.142813	1	1.73438	0.794418	1	49.8739	31.3436	29.7987	135.829	55.5138	114.442	31.5035	23.0738	68.0227	105.234	50.3883	57.0004
Stxbp3b	2.75365	1.46134	0.241732	1.54112	0.623982	1	1.23091	0.299721	1	43.1356	40.06	44.4531	216.928	44.1245	90.5258	34.2467	25.2055	137.311	156.91	45.825	39.4521
Epha5	2.75284	1.46092	0.301899	1.66134	0.732348	1	1.40208	0.48757	1	4.32272	3.26527	3.96765	15.5404	3.37642	12.9635	3.50072	2.30708	13.4278	10.6971	3.47505	12.787
Slc1a7	2.75261	1.4608	0.275052	1.46834	0.554189	1	1.37616	0.460652	1	67.9099	29.0186	73.7145	224.19	51.4596	194.138	51.7443	20.1364	178.719	219.889	30.8186	94.1533
Ces2d-ps	2.75189	1.46042	0.370066	0.711646	-0.490769	1	3.98724	1.99539	1	5.77743	2.62431	3.6075	17.1149	1.15217	14.8516	5.57215	1.34976	1.6112	22.1685	3.42094	8.55129
Rhbdl2	2.75179	1.46037	0.255629	1.54794	0.630351	1	1.05083	0.0715229	1	13.9734	9.37254	18.1083	53.676	14.6209	45.8512	12.3753	5.95204	45.8834	40.446	10.7198	16.2972
Trpm3	2.75176	1.46036	0.287609	1.55968	0.641252	1	1.13304	0.180204	1	194.587	105.16	267.403	844.492	156.314	559.936	204.219	63.9621	616.431	670.131	84.6007	247.569
Ccr9	2.75172	1.46033	0.368025	1.59634	0.67477	1	0.930813	-0.103436	1	2.56643	2.62431	6.03414	22.4266	2.97902	5.55482	6.66409	3.58549	7.69071	13.1632	1.78562	1.75821
A230072C01Rik	2.75138	1.46016	0.317141	1.38928	0.474338	1	1.67272	0.742193	1	55.4976	26.742	87.377	264.435	33.6102	168.711	57.2011	18.4269	160.047	290.858	32.6643	70.7003
4931420L22Rik	2.7507	1.4598	0.260931	1.3682	0.45228	1	0.626608	-0.674364	1	5.32209	5.82307	5.20755	25.7585	3.37642	15.9222	7.90694	3.58549	10.9001	5.91464	3.15039	4.95495
Rasgrp1	2.75058	1.45973	0.306655	2.37905	1.25039	1	1.22635	0.294373	1	4.45282	2.79967	7.66371	18.381	7.54766	15.1663	7.25592	4.44768	23.8419	31.1804	3.73358	8.67732
Pnpla3	2.75053	1.45971	0.311113	2.22326	1.15268	1	1.03802	0.0538305	1	5.05007	3.26527	5.70646	26.9671	4.2883	7.38819	4.92408	3.37738	22.9286	16.4165	8.0323	7.95497
Gm20257	2.75017	1.45952	0.193237	1.58831	0.667494	1	1.5444	0.627049	1	8.02453	9.48138	5.40829	28.7783	11.3554	22.9513	9.80082	7.66451	18.9593	28.4183	9.4572	18.3813
Fcrl5	2.74953	1.45918	0.411348	1.16359	0.218583	1	0.574346	-0.800009	1	1.366	4.7286	5.77435	14.2314	3.61055	14.8516	1.0298	1.23679	11.5654	5.14684	0.859745	1.92419
A930011G23Rik	2.74914	1.45898	0.4594	2.52095	1.33397	1	0.864174	-0.210607	1	1.82134	0.955394	0.52843	2.78315	0.807137	5.55482	0.932143	0.939482	6.51656	2.61572	0.420854	4.1988
D630045M09Rik	2.74913	1.45897	0.361461	2.53989	1.34477	1	0.929561	-0.105378	1	9.83404	4.63789	12.3281	47.127	5.75471	20.8682	11.5823	4.62011	51.9303	40.973	3.55321	18.7993
Fbxl20	2.74885	1.45883	0.0063846	0.935956	-0.095488	1	0.994395	-0.00810942	1	37.4084	37.7078	34.9	89.3979	110.325	102.73	33.2968	30.1853	39.4973	38.1003	31.4138	32.8834
Ppp1r16b	2.7483	1.45854	0.264412	1.54667	0.629165	1	1.38168	0.466419	1	110.144	60.2291	127.16	399.783	88.6927	329.308	99.0351	37.2404	323.949	391.245	60.2393	184.391
Zic1	2.74825	1.45851	0.312996	1.72331	0.785185	1	1.14954	0.201059	1	71.3397	35.8847	68.6812	293.493	38.9398	151.075	60.2342	21.6913	221.256	248.672	27.3676	72.4769
Trafd1	2.74806	1.45841	0.0308516	1.01484	0.0212585	1	1.00757	0.010878	1	36.0838	32.3262	34.3952	106.14	108.415	68.0055	40.4402	36.7825	27.0969	36.2687	49.4353	19.4141
Crx	2.74801	1.45839	0.287609	1.4577	0.543694	1	1.54707	0.629538	1	103.595	40.7917	73.6555	302.811	51.7246	244.72	86.7692	19.5924	211.511	289.531	40.0473	162.192
Ceacam1	2.74699	1.45785	0.254207	2.2423	1.16498	1	1.19783	0.260419	1	19.2394	11.3377	14.8669	68.7825	16.4539	39.6739	22.259	11.4997	68.1988	77.1734	11.5675	33.3814
Bmp3	2.74698	1.45785	0.298217	1.29969	0.378173	1	1.7249	0.786509	1	15.7238	6.64543	10.7634	48.5007	5.40351	37.1872	12.3043	5.38716	25.3944	42.9218	5.3208	26.0842
Gbp5	2.74609	1.45738	0.179885	1.57187	0.652481	1	1.41651	0.50234	1	85.393	32.8039	47.5705	212.839	88.7605	153.691	68.8454	30.9583	160.807	203.753	74.1124	91.2824
Sec14l3	2.74548	1.45706	0.286275	1.74744	0.805242	1	1.20838	0.273075	1	8.58039	5.03698	4.80015	31.2028	4.78121	14.6567	9.18531	4.7093	18.3233	25.6692	7.00121	6.26439
Cd209c	2.7448	1.4567	0.260465	1.46706	0.552928	1	1.22072	0.287733	1	273.828	137.401	262.131	982.136	224.779	641.397	261.912	68.1571	657.827	761.219	134.649	310.072
Syt15	2.74401	1.45629	0.282747	1.68128	0.749556	1	1.39888	0.484272	1	24.2628	11.1019	29.8401	90.1152	19.7009	69.1822	24.289	8.87157	76.5092	98.8376	12.4873	42.0864
Sgms2	2.74382	1.45619	0.24805	1.6624	0.733272	1	1.39129	0.476425	1	6.33329	5.67492	6.99063	24.1015	6.94077	21.159	10.1145	5.79149	15.7076	27.7676	5.00215	11.2255
Btla	2.74176	1.4551	0.358013	1.02024	0.0289072	1	1.92648	0.94597	1	1.366	2.71501	1.72994	3.2494	3.11765	9.61491	3.50072	1.62923	0.789293	3.2794	0.94091	7.22649
Slc14a2	2.74134	1.45488	0.276394	0.750474	-0.414126	1	1.46891	0.55475	1	7.51006	4.55929	5.46733	18.7827	2.70483	26.659	3.23439	3.09791	6.83293	7.23551	3.85382	8.25006
Malat1	2.74071	1.45455	0.301338	1.05661	0.0794395	1	2.45453	1.29545	1	1836.53	4088.82	1551.64	1734.29	15095.3	3662.68	1711.39	4283.24	1905.6	1291.23	14729.9	3370.3
Acot2	2.74004	1.4542	0.0443859	1.09783	0.134653	1	1.66802	0.738136	1	34.4162	23.8546	30.4128	90.8612	49.2662	102.952	34.7349	26.3412	36.2944	80.5341	31.9068	50.0044
Cldn12	2.73976	1.45405	0.234604	2.20677	1.14194	1	0.604324	-0.726605	1	6.09084	7.81851	2.91079	5.41208	15.81	24.8941	14.281	11.2976	11.5654	4.99719	6.49919	10.9366
Gm2863	2.73843	1.45335	0.291556	1.50964	0.594204	1	0.309227	-1.69326	1	5.77743	5.46026	11.7672	39.3299	5.49285	18.2516	5.42715	4.12064	25.2182	3.2794	3.55321	3.89142
Ildr2	2.73557	1.45184	0.262305	0.97947	-0.0299274	1	1.58655	0.66589	1	5.65029	2.71501	3.6075	11.5199	4.54708	16.7534	2.21051	3.47846	6.05016	6.43518	3.42094	8.76953
Scnn1b	2.73546	1.45178	0.429642	3.3598	1.74838	1	0.974692	-0.0369819	1	0.272018	2.51547	1.22808	4.05278	2.55696	4.42265	4.23755	0.606501	8.71484	8.92727	1.56919	2.71723
Slfn5	2.7353	1.4517	0.223337	1.29359	0.371375	1	1.58424	0.663788	1	88.8582	56.5315	88.3659	346.839	93.8005	198.831	72.3047	41.2807	188.83	305.707	53.4966	119.893
2610005L07Rik	2.73495	1.45152	0.153867	1.23596	0.30563	1	1.75324	0.810025	1	47.2957	67.6818	51.0481	190.574	83.4648	180.101	53.1499	35.8965	116.183	214.111	48.9634	96.7415
Dffb	2.73369	1.45085	0.0581546	1.05745	0.0805935	1	0.960088	-0.0587609	1	12.566	13.4723	21.6332	47.9519	40.4801	41.9485	13.4584	17.5053	19.4584	21.7911	11.832	14.7911
Optc	2.7328	1.45038	0.301992	1.15928	0.213234	1	1.84121	0.880656	1	7.57511	1.93195	3.40675	18.7827	4.97837	11.6022	2.21051	4.22767	8.55176	11.9594	2.958	12.6886
Ces2c	2.73256	1.45025	0.385941	1.06692	0.0934461	1	2.5727	1.36328	1	4.57109	3.07177	2.28494	16.5411	0.72704	9.92959	6.96592	1.03462	2.58966	8.92727	3.90192	14.4714
Fcer2a	2.73191	1.44991	0.276813	1.94817	0.962118	1	1.6838	0.751723	1	11.2178	5.82307	4.55218	31.2028	9.92594	17.93	10.005	4.83417	27.273	46.2956	7.05232	17.5636
Mroh2b	2.73188	1.44989	0.3511	1.89977	0.925828	1	1.46178	0.54773	1	4.92589	3.17759	0.932871	4.16755	3.26552	17.3075	2.97694	3.01467	11.2132	14.4287	4.22658	6.49492
Rtl1	2.73099	1.44943	0.273647	0.978741	-0.0310007	1	2.76581	1.4677	1	30.8859	12.9522	19.3128	105.301	14.7503	52.4938	16.2252	7.55153	38.0491	116.783	16.0706	38.1642
9230105E05Rik	2.73036	1.44909	0.307905	3.17661	1.66749	1	0.674466	-0.568182	1	13.7694	10.2554	14.678	61.3512	13.5119	30.8799	17.3852	10.4057	95.237	61.7198	10.7799	10.4693
Ppm1d	2.72919	1.44847	0.015449	1.16484	0.220131	1	0.780394	-0.357725	1	19.4522	19.9968	22.7225	54.6946	49.4449	65.5975	24.2239	23.5257	24.6768	18.772	17.7631	19.9796
Gbp6	2.72828	1.44799	0.0177855	1.39967	0.485082	1	1.32324	0.404073	1	26.9712	23.3527	22.324	39.9827	73.3324	84.9163	31.8083	33.7589	36.1314	40.01	51.0887	43.4696
Syn3	2.72824	1.44797	0.291556	1.27007	0.344909	1	1.97023	0.978362	1	32.9556	12.8918	23.0856	108.5	17.489	62.1531	35.3297	8.99643	43.2415	109.366	7.42507	55.7617
Fgf10	2.72776	1.44772	0.326518	1.53109	0.614559	1	1.53343	0.616763	1	6.96011	4.09671	8.21281	30.6326	3.56126	18.4431	6.33857	3.21089	19.9867	26.3393	3.85382	15.0985
Izumo4	2.72722	1.44743	0.547644	2.13582	1.09479	1	0.885499	-0.175437	1	1.22999	3.99693	0.52843	4.92789	9.96907	0.834592	4.23755	7.12342	0.95237	3.2794	7.61746	0.00614758
Slc37a2	2.72719	1.44741	0.363476	1.00035	0.000509486	1	2.59759	1.37718	1	2.05788	3.26527	2.0901	10.5372	3.11765	6.62201	2.29633	4.06713	1.04369	15.0404	1.63532	2.64346
Nlrc5	2.72688	1.44725	0.0161486	0.978825	-0.0308766	1	1.24188	0.312526	1	55.4118	65.3719	57.8439	130.073	200.503	156.541	45.1453	58.9109	70.8015	50.3363	100.061	66.7259
Dbpht2	2.72624	1.44691	0.284239	1.16768	0.22365	1	2.35552	1.23605	1	8.42073	3.07177	7.29765	25.4285	5.20018	20.6732	6.41847	3.97496	11.5654	25.6692	4.01615	22.0606
Stxbp4	2.72591	1.44674	0.162847	1.54827	0.630659	1	1.13567	0.183538	1	36.7313	34.0284	33.0845	146.539	44.5404	92.0719	38.7357	23.8944	98.192	100.022	36.93	45.6766
9530082P21Rik	2.72558	1.44656	0.262543	1.33016	0.411602	1	1.14343	0.193366	1	14.9639	12.0513	27.0651	95.5595	18.7552	33.1648	16.7372	7.47126	47.7587	51.0195	10.8881	20.3762
Gm6602	2.72491	1.44621	0.311612	1.50948	0.594051	1	1.44774	0.533807	1	64.894	32.8039	65.053	193.859	32.9386	216.754	54.8515	14.4787	176.374	213.877	24.614	117.222
F5	2.72403	1.44574	0.180799	1.79818	0.84654	1	0.848145	-0.237617	1	7.23804	8.61064	8.65563	17.782	17.6615	31.3588	9.80082	11.7435	22.5568	20.8086	6.79379	9.79925
Bend6	2.7232	1.4453	0.415981	2.06278	1.04459	1	0.885382	-0.175628	1	2.05788	1.48751	0.52843	5.10722	3.56126	2.47641	2.59816	0.124868	5.72074	3.06468	2.72653	1.67214
Gm6289	2.72312	1.44526	0.317051	1.60762	0.684928	1	1.34222	0.424621	1	10.3337	5.53282	5.70646	38.5911	6.77133	13.4561	13.3104	3.47846	17.9189	26.9445	2.65739	16.9919
Sfxn4	2.72184	1.44458	0.260251	1.58107	0.660902	1	1.25214	0.3244	1	35.0578	18.9688	37.5451	128.003	29.402	91.9145	27.0588	15.8939	101.871	119.806	19.6629	41.865
Wdr91	2.72105	1.44416	0.0745178	0.858268	-0.2205	1	0.927981	-0.107833	1	22.2049	21.3089	22.5897	58.5107	67.0725	54.3306	16.6632	24.7238	15.3358	10.3002	30.545	11.7788
Dcaf10	2.72057	1.44391	0.239616	1.68198	0.750159	1	1.28243	0.358881	1	100.65	61.7832	97.8777	381.937	74.6387	251.698	129.103	46.2487	262.525	338.241	62.7854	160.52
Zfp473	2.71993	1.44357	0.377166	1.26973	0.344517	1	0.953434	-0.0687955	1	7.76434	1.37867	0.52843	18.0008	3.70914	4.6655	3.74041	3.14548	5.40764	2.52462	4.49112	4.69675
Gpd1	2.71786	1.44247	0.283109	1.99761	0.998273	1	0.873901	-0.194458	1	2.90941	1.05214	2.17572	9.9849	2.97902	3.78987	5.21113	3.14548	3.93342	4.47014	3.55321	2.71723
Gm3558	2.7165	1.44175	0.240132	1.37059	0.4548	1	1.52862	0.612227	1	69.199	32.3262	58.4521	200.86	44.6329	189.165	73.4973	21.4594	124.336	200.499	40.5673	94.1533
Gm9776	2.71411	1.44048	0.285487	1.50385	0.588663	1	1.40907	0.494744	1	53.2032	27.6399	66.163	209.08	38.5824	151.403	47.3647	17.0772	156.671	208.899	32.0992	70.562
Mir3471-1	2.71376	1.44029	0.262305	2.18403	1.12699	1	1.15316	0.205594	1	5.10329	6.72404	2.99936	12.1296	7.29196	20.8682	13.7129	5.10175	13.6006	24.4621	4.49112	8.44063
Gm4262	2.71357	1.44019	0.262075	1.44629	0.53236	1	1.31689	0.397136	1	804.422	435.333	803.173	2450.81	584.934	2507.96	801.596	186.749	1966.36	1997.69	406.978	1486.35
Ccbe1	2.71321	1.44	0.414273	1.6648	0.735351	1	1.33224	0.413858	1	0.124182	1.93195	2.59787	0.896633	4.3838	7.38819	1.3849	2.83628	3.54856	2.70681	1.92992	5.71725
Tgfb3	2.71059	1.43861	0.318226	0.706775	-0.500677	1	3.29696	1.72114	1	3.44753	4.88581	2.59787	22.7673	1.99628	4.93914	2.21051	2.22978	3.28111	9.93582	4.53921	11.0349
Fat2	2.71051	1.43856	0.301899	1.37472	0.459137	1	1.97165	0.979406	1	5.46993	7.15336	13.9517	38.7812	7.3813	25.9408	4.37368	6.08582	26.1054	41.7343	6.68256	23.6743
Mrgpre	2.71036	1.43848	0.287009	1.42857	0.514567	1	1.37554	0.460002	1	413.917	156.038	405.262	1309.98	230.509	1102.77	377.941	109.482	905.769	1048.9	141.401	726.091
Lnx1	2.70983	1.4382	0.365723	0.888746	-0.170156	1	1.45985	0.545816	1	3.57171	4.55929	1.62957	15.5404	2.17496	8.79742	2.01816	3.529	3.12456	7.39493	4.61136	0.670087
Zfp963	2.70924	1.43789	0.274934	1.24762	0.319173	1	2.04957	1.03532	1	16.4541	6.56682	15.1621	60.6052	7.51069	35.412	22.9633	8.63372	16.05	51.5758	6.49919	39.6212
Adamts7	2.70921	1.43787	0.36995	2.30572	1.20522	1	0.953965	-0.0679911	1	1.94552	3.5918	0.52843	9.28194	4.54708	2.65428	5.57215	1.45085	6.99927	8.33515	2.65739	2.38526
Gm3383	2.70906	1.43779	0.24805	1.30454	0.383537	1	1.74838	0.806016	1	97.4534	58.3486	94.71	300.903	67.5962	310.229	97.1145	30.0486	199.668	331.682	60.0379	179.706
Plxdc2	2.70832	1.4374	0.0851775	1.04015	0.0567893	1	1.02739	0.0389869	1	15.4814	16.1691	16.7267	26.5977	48.6069	55.8492	14.6243	16.8958	18.806	10.1082	25.7022	15.8731
Ston2	2.70728	1.43685	0.175013	1.15959	0.21361	1	1.28198	0.358377	1	19.2394	14.213	27.0651	76.7267	28.4963	58.6951	15.9086	13.0398	41.2585	46.1134	12.9563	30.9254
Ghr	2.70683	1.4366	0.354018	1.47672	0.562392	1	1.19906	0.261905	1	2.25302	3.26527	0.52843	2.98399	5.20018	8.22278	3.23439	4.56065	1.13502	2.85647	6.26472	1.59837
Intu	2.70674	1.43656	0.264965	1.47691	0.562584	1	1.37051	0.454715	1	364.362	160.156	376.148	1161.66	267.076	1009.21	386.481	94.9085	848.849	979.345	165.035	678.724
Akr1b10	2.70594	1.43613	0.232996	1.15897	0.212848	1	0.724405	-0.465132	1	8.80511	12.6318	5.77435	21.6483	34.3557	17.6564	14.0443	13.5452	3.93342	2.95407	9.73376	10.1404
Slc35f1	2.7052	1.43573	0.351525	2.39141	1.25786	1	1.16161	0.216121	1	24.6531	16.5199	34.3391	133.189	19.7718	51.3855	20.8623	15.2606	144.519	160.723	14.5074	34.5986
Bmp4	2.70374	1.43496	0.253338	1.39818	0.483555	1	1.5812	0.661015	1	3.51258	2.51547	2.51521	7.94058	5.60067	9.61491	4.78204	2.95521	4.22043	6.2595	2.958	9.70704
4933406F09Rik	2.70296	1.43454	0.422828	1.24776	0.319342	1	4.40238	2.13828	1	7.32675	1.93195	6.81941	37.325	4.6395	1.56657	7.59327	2.30708	10.176	60.4478	5.73564	22.2788
Gm7609	2.7029	1.43451	0.276813	1.61954	0.695586	1	1.32246	0.403219	1	58.4957	33.3904	73.5226	246.735	54.7929	145.629	57.642	25.1668	185.119	243.21	29.2915	81.8182
Nmrk2	2.70285	1.43448	0.260931	2.19481	1.1341	1	1.07735	0.10749	1	13.5004	5.89261	6.68361	43.2177	7.4768	19.866	21.3298	8.13425	27.8144	37.313	8.10445	16.2972
Yeats2	2.70245	1.43427	0.00755673	1.27972	0.355829	1	1.02891	0.0411134	1	57.5436	44.0026	39.0979	116.856	136.067	127.2	64.457	51.1007	64.4415	64.0818	64.4087	56.7084
Adamtsl1	2.702	1.43403	0.333414	0.938509	-0.0915577	1	1.87178	0.904413	1	3.96792	4.7286	9.93685	24.3059	4.54708	21.5626	3.50072	1.62923	12.3743	12.7858	3.24659	16.7276
6430548M08Rik	2.70186	1.43395	0.288806	1.34328	0.425756	1	0.736723	-0.440806	1	2.8148	2.21918	6.41201	20.0415	4.83666	6.12262	4.43878	5.54176	5.40764	1.7373	4.34081	5.24389
Oas1b	2.7012	1.4336	0.257192	1.46276	0.548693	1	1.73905	0.798296	1	19.3754	14.0165	31.4017	98.9381	15.4157	60.7473	28.1596	11.6335	55.0157	93.2288	14.5796	57.0742
Ybey	2.70026	1.4331	0.268063	1.71033	0.774273	1	1.1644	0.219589	1	120.98	82.9198	132.751	496.15	107.864	305.105	109.809	50.4466	415.573	442.837	71.6565	155.995
Acsm2	2.69957	1.43273	0.44957	2.178	1.123	1	0.928282	-0.107366	1	53.4604	13.7534	59.748	195.943	10.1662	136.702	64.0309	6.66557	205.875	190.576	13.5816	52.5741
Slc2a10	2.6994	1.43264	0.32356	0.877104	-0.18918	1	1.21998	0.286862	1	2.05788	2.21918	2.04877	2.41015	6.21681	8.48958	1.68674	2.71736	1.13502	0.923959	1.25054	4.59225
Arrdc4	2.69848	1.43215	0.115605	1.08645	0.119628	1	0.603983	-0.727421	1	27.119	25.8984	28.5913	45.4629	84.5215	90.2693	28.3608	33.8511	26.4511	5.14684	24.4576	23.9172
Eppk1	2.69819	1.43199	0.276394	1.13811	0.186643	1	1.0483	0.0680583	1	18.2755	13.8865	34.2564	83.1537	34.5652	61.558	14.281	5.74392	55.5962	49.9914	6.896	22.3772
Arhgef5	2.69795	1.43186	0.0429975	1.13591	0.183845	1	1.16947	0.225857	1	24.73	23.1653	16.774	75.0446	45.6803	53.8175	23.999	17.541	31.937	34.6322	31.017	20.2717
Kalrn	2.69766	1.43171	0.0983039	1.53991	0.62285	1	1.28035	0.356543	1	20.5847	17.1729	20.0685	72.473	27.7569	55.8492	23.5196	18.4269	47.1423	51.8784	24.7613	37.4142
Sfi1	2.69765	1.4317	0.172449	1.50378	0.588595	1	1.37833	0.462922	1	120.551	94.2998	102.811	357.757	153.113	346.144	134.388	57.7009	285.646	366.571	102.186	189.711
Zfp651	2.69725	1.43149	0.221291	0.835312	-0.259613	1	1.987	0.990593	1	6.83593	5.53282	7.49839	17.782	11.3184	24.5486	4.62225	4.62011	7.35804	19.9953	5.78975	7.22649
Rhbdd2	2.69681	1.43125	0.231733	1.57114	0.651816	1	1.18504	0.244931	1	76.9042	64.6947	69.0827	278.946	81.5086	207.786	61.4564	36.836	232.763	207.923	43.7298	140.644
4931429L15Rik	2.69625	1.43095	0.401696	1.60607	0.683534	1	1.27561	0.351192	1	3.67816	0.701429	6.75446	20.8808	1.99628	7.21717	5.91245	2.47357	9.5237	5.64461	2.51911	14.6804
Cln8	2.69591	1.43077	0.238553	1.31498	0.395039	1	1.77422	0.827185	1	83.1547	40.2566	77.2394	248.805	81.7119	210.495	66.1319	30.1229	167.63	300.345	48.7289	119.116
Zfp612	2.69576	1.43069	0.299063	0.780334	-0.357836	1	1.85863	0.894239	1	3.96792	3.67645	6.16699	18.1981	10.2956	8.79742	0.98245	3.75198	6.05016	11.5625	6.49919	1.99182
Smad9	2.69382	1.42966	0.325659	1.45667	0.542675	1	1.13791	0.186382	1	2.35355	2.12847	5.95739	4.92789	8.22849	15.0158	5.91245	1.45085	7.86684	9.10295	1.85476	6.37504
Selp	2.69361	1.42954	0.226002	1.4248	0.510761	1	0.806207	-0.310778	1	2.68766	4.7286	5.95739	14.4322	9.07568	12.5736	7.97796	5.03634	6.05016	7.58037	4.2837	3.51027
Ift46	2.69264	1.42902	0.207911	1.88958	0.918065	1	0.966285	-0.0494786	1	30.7883	19.0656	17.5651	69.6074	24.6762	87.3243	26.7244	20.0502	80.671	63.0179	16.8883	43.2298
Cmya5	2.6923	1.42884	0.240132	1.2493	0.321124	1	1.83916	0.879049	1	23.0861	11.8306	21.9579	80.1733	20.7022	52.3262	12.0942	13.8187	45.1723	68.3827	11.5675	50.7821
Cox6b2	2.69104	1.42817	0.267548	1.08239	0.114224	1	0.748282	-0.418346	1	11.274	28.1297	9.41137	17.782	84.5646	29.026	6.26755	36.0452	10.5152	7.96427	22.0738	9.48265
Fam214a	2.68965	1.42742	0.113703	1.01799	0.0257265	1	1.4275	0.513489	1	11.3774	17.3664	9.62983	19.3565	49.0567	34.8066	14.0443	14.1101	10.9001	23.8863	14.4353	17.4591
Fat3	2.68923	1.42719	0.274143	1.259	0.332274	1	1.26589	0.340147	1	13.8552	5.97424	11.5192	45.0397	9.01406	30.3258	14.1923	7.37315	17.9189	36.8608	6.93808	6.19984
Adgb	2.68882	1.42697	0.398139	1.46537	0.55126	1	2.52315	1.33522	1	4.21037	2.21918	1.38159	14.4322	3.61055	3.02368	2.08031	2.39033	6.99927	21.6154	1.63532	5.71725
Skint7	2.68846	1.42678	0.427747	1.63702	0.711071	1	1.14183	0.191353	1	9.3107	2.32802	9.00988	25.0053	1.86689	28.7079	11.9669	1.1476	20.7173	25.4382	3.62235	9.57179
P4ha3	2.68781	1.42643	0.335746	1.05749	0.0806406	1	2.26714	1.18088	1	17.5806	4.7286	16.6146	52.0191	5.49285	47.1818	12.6298	5.16121	23.3853	58.3689	5.12841	29.8773
Prr11	2.68744	1.42623	0.260798	1.58147	0.661268	1	1.23267	0.301791	1	72.9481	43.8453	64.5866	272.139	39.1801	176.208	80.9811	37.5139	168.387	225.479	29.4989	98.6564
Hoxb4	2.68627	1.4256	0.318244	1.78168	0.833236	1	1.23602	0.305699	1	24.1505	9.74744	28.2312	110.749	16.9222	39.3011	17.8912	9.41861	83.4302	91.8884	14.3421	30.6396
2010015L04Rik	2.68398	1.42438	0.242746	1.60063	0.67864	1	1.08891	0.122881	1	58.7855	38.9716	39.2514	210.529	35.0797	122.199	66.4811	22.723	130.132	145.615	35.8688	57.3508
Loxl2	2.68342	1.42408	0.292057	1.67898	0.747589	1	1.03724	0.052756	1	143.578	85.9613	180.726	617.178	113.35	370.463	122.173	57.3976	509.303	480.42	68.6954	165.407
Wnt4	2.68318	1.42394	0.246567	1.8903	0.918616	1	1.12718	0.172721	1	45.4034	46.7448	67.9815	227.085	67.9259	134.718	48.2466	32.2338	222.268	213.402	57.5849	70.2515
Glra2	2.68298	1.42383	0.318394	1.19058	0.251659	1	2.07381	1.05229	1	4.57109	2.12847	5.86882	17.782	2.87735	13.1346	5.91245	1.8968	7.16887	15.447	3.3488	12.289
Fam81a	2.68228	1.42346	0.318226	2.00929	1.00669	1	1.30149	0.380164	1	19.4522	11.8941	18.3327	79.9725	11.4047	41.9485	19.868	8.52075	71.4799	94.9466	11.0144	24.0155
Ttn	2.68201	1.42331	0.325662	1.45928	0.545253	1	1.43814	0.524201	1	54.9595	38.3246	90.8959	299.866	33.8566	160.324	60.9533	21.2751	186.573	266.11	25.2933	95.1707
Prg4	2.68186	1.42323	0.475416	1.3733	0.457651	1	1.16195	0.216554	1	22.0601	8.33854	7.42164	57.883	1.80836	41.8014	13.8845	2.8898	35.1855	52.6494	4.53921	3.1906
Trim2	2.68119	1.42287	0.309334	1.84877	0.886566	1	0.969205	-0.0451267	1	50.6959	40.06	77.9006	278.2	45.6218	128.452	42.1802	24.8844	244.792	204.794	34.7926	62.6562
Vsnl1	2.68113	1.42284	0.356726	1.15133	0.203302	1	1.88367	0.913549	1	2.68766	2.02568	3.82005	14.6295	1.39863	6.92301	3.36755	1.34976	5.12062	9.55842	2.23353	6.75619
Ranbp3l	2.68059	1.42255	0.266892	2.09682	1.0682	1	1.0871	0.120489	1	17.3678	10.7573	21.3734	66.2253	16.5463	49.9866	24.7891	9.97159	69.0827	75.0815	11.3991	26.4039
H2-Q4	2.68006	1.42227	0.10864	1.39703	0.482363	1	1.27348	0.348782	1	821.116	520.273	716.238	2409.83	1180.9	1923.91	834.538	436.568	1603.5	1709.98	730.825	1219.96
Sbk1	2.67957	1.422	0.0908104	0.755301	-0.404876	1	1.41853	0.504399	1	14.1568	15.0626	10.8992	39.6132	28.9953	38.9488	7.59327	14.3182	8.37564	17.3991	12.5535	13.039
Nat14	2.67949	1.42196	0.304899	1.48406	0.569549	1	1.78167	0.833233	1	8.68684	6.84498	11.466	44.8065	7.15333	20.4543	7.90694	6.08582	26.1054	51.4652	7.19661	12.787
Tmem127	2.67812	1.42122	0.0186239	1.37427	0.458662	1	0.560447	-0.835349	1	26.8647	30.2824	23.8	77.218	78.9886	60.6174	36.9425	40.2848	34.0179	14.4287	26.4777	21.4151
5830416P10Rik	2.67802	1.42116	0.29352	1.32676	0.407909	1	1.27749	0.353311	1	32.3347	18.0588	44.2228	141.352	24.5838	87.5227	22.8124	12.7187	90.0348	108.825	14.1648	37.4142
Htr1a	2.6777	1.421	0.29824	1.04236	0.0598539	1	0.8493	-0.235654	1	2.05788	1.72334	4.07393	12.7609	2.79109	5.55482	2.16021	1.96221	4.07693	2.13422	2.89187	1.92419
2510009E07Rik	2.67756	1.42092	0.253999	0.922234	-0.116796	1	1.64015	0.713832	1	3.96792	5.53282	3.12335	16.3546	3.70914	13.805	3.50072	3.47846	4.664	8.33515	5.73564	5.04102
Ttc26	2.67606	1.42011	0.306599	1.25196	0.324194	1	1.98226	0.987145	1	25.9895	11.0354	23.2982	85.8472	11.799	63.8565	14.1212	9.32941	52.0999	96.762	10.0825	42.9194
Cyp2j13	2.67562	1.41988	0.25931	1.3078	0.387146	1	1.25338	0.325822	1	14.9639	8.61064	18.7401	64.4787	10.08	38.7401	11.4698	9.41861	34.481	42.3915	10.1847	16.8198
Irf7	2.67534	1.41972	0.163249	1.05617	0.0788422	1	2.0808	1.05714	1	11.3301	17.7383	10.5922	42.5614	37.4333	26.1528	22.8124	13.0041	6.05016	45.9377	22.1369	19.1282
Atp2b2	2.67445	1.41924	0.2998	3.0123	1.59086	1	0.818044	-0.28975	1	2.61965	2.62431	2.91079	14.0377	2.73256	5.11016	9.66174	4.44768	10.5152	8.33515	2.23353	9.57179
Tnfsf15	2.67404	1.41902	0.318028	1.79347	0.842753	1	1.2265	0.294548	1	31.7729	27.2076	41.6309	173.38	27.11	68.6212	27.8519	14.6928	137.944	159.832	21.4305	40.1007
Pyhin1	2.67313	1.41853	0.287009	1.26012	0.333564	1	2.08342	1.05895	1	66.3192	18.6544	38.2536	189.311	21.46	118.71	80.4188	19.2772	55.5962	178.513	23.5799	121.485
5430427O19Rik	2.67311	1.41852	0.180799	1.33244	0.414071	1	1.58737	0.666639	1	25.4219	21.1245	30.8143	102.729	27.4673	76.6798	31.2135	18.5607	53.3327	97.289	22.9185	43.4696
Slc5a3	2.67251	1.41819	0.116707	0.917501	-0.124218	1	0.889989	-0.16814	1	22.9441	27.4011	23.4605	61.6453	81.3022	54.3306	15.3286	30.5451	21.8393	6.61737	26.8084	26.8158
Myh7b	2.67232	1.41809	0.318394	0.922253	-0.116765	1	1.92252	0.942998	1	6.67035	1.16703	2.70415	9.46844	6.3462	12.4163	5.57215	1.1476	3.00062	4.60678	3.96805	10.1404
Kif21a	2.67155	1.41768	0.1253	1.07346	0.102272	1	1.36326	0.447061	1	11.2178	10.334	16.774	33.5843	37.7876	31.0646	8.20286	9.5851	23.3853	22.5817	18.734	14.7911
Flrt1	2.67111	1.41744	0.291556	1.4065	0.492112	1	1.52908	0.612663	1	10.3958	6.64543	14.9318	41.1949	7.8126	36.4689	12.5647	5.16121	27.273	38.507	5.00215	25.3004
Ncf1	2.67086	1.4173	0.217506	1.15977	0.21384	1	1.78201	0.833507	1	45.0899	18.0588	14.1112	125.844	35.7851	44.8012	45.6691	15.9415	27.9971	89.4289	23.628	46.6663
Chrna1	2.67082	1.41728	0.276394	1.13923	0.188058	1	1.46023	0.546192	1	78.9858	38.7751	104.792	314.327	53.6315	226.516	57.0768	23.9271	172.562	227.906	40.1435	102.21
Slc4a8	2.67009	1.41689	0.327693	2.44945	1.29246	1	1.26793	0.34247	1	5.25704	4.34765	2.59787	15.3073	4.20204	13.1346	17.0982	4.27524	8.55176	24.0425	1.92992	11.9939
Ptprn2	2.6674	1.41543	0.3511	2.31216	1.20924	1	0.91631	-0.126092	1	57.3278	32.3262	44.3763	246.205	36.3273	75.0517	40.5349	19.0156	250.408	210.455	29.3666	44.1888
Gm15097	2.66735	1.41541	0.346666	0.983757	-0.0236256	1	1.96142	0.971902	1	29.4075	12.9522	33.1228	106.958	6.74668	87.7074	25.881	5.72014	42.6675	77.6354	8.58543	59.4656
Slc5a9	2.6663	1.41484	0.327693	1.51634	0.600589	1	0.724153	-0.465634	1	2.61965	1.6145	3.56617	7.24479	1.20454	12.4163	3.95939	3.529	4.35742	2.03661	2.23353	4.29716
Foxl2os	2.66555	1.41443	0.285487	0.66895	-0.58003	1	2.591	1.37351	1	2.75566	2.71501	4.0267	9.83427	4.10962	11.4346	3.03612	1.23679	2.07108	7.76256	2.23353	6.49492
Pdxk-ps	2.66484	1.41405	0.311612	2.02144	1.01538	1	0.992829	-0.0103833	1	101.137	66.6236	129.279	510.686	97.8423	183.111	85.3695	49.4239	465.709	417.792	62.1872	116.208
Thsd7a	2.66467	1.41396	0.324591	2.02107	1.01512	1	1.99786	0.998453	1	4.63909	3.26527	4.13297	15.5404	5.75471	10.8429	3.68123	3.14548	17.5504	31.1804	3.73358	13.789
Slc6a2	2.66433	1.41377	0.353882	2.45106	1.29341	1	0.718716	-0.476506	1	11.75	8.29016	15.4101	73.8933	10.4312	10.1998	13.3104	6.05015	67.5922	39.2227	8.868	14.3915
Smok2a	2.66284	1.41296	0.287009	0.830453	-0.26803	1	1.76232	0.817478	1	13.5595	7.67943	16.095	63.7327	5.60067	30.1616	11.168	4.31092	15.5315	30.4061	7.05232	17.2071
Zfp248	2.6626	1.41284	0.24805	1.3772	0.46174	1	1.61441	0.69101	1	39.7619	18.473	33.7634	110.749	27.6429	106.64	38.9636	16.9642	70.8015	119.614	15.7339	69.2525
A830052D11Rik	2.66003	1.41144	0.283264	1.12567	0.170785	1	1.48866	0.574018	1	31.7729	20.9461	31.7649	124.747	20.1415	79.9156	20.9096	10.1857	64.0306	101.548	17.225	22.8383
Gm5531	2.65936	1.41108	0.270988	1.38341	0.468229	1	1.39636	0.481667	1	61.2277	31.6489	73.0769	258.492	51.9248	130.99	60.2342	20.2108	149.17	202.119	31.2995	87.2035
Aqp7	2.65882	1.41078	0.301265	1.4652	0.551097	1	1.61533	0.691825	1	23.3758	9.55999	22.0228	88.5873	15.3603	42.2529	21.1286	6.94503	52.4847	88.3813	11.2308	30.5197
Gal3st3	2.65795	1.41031	0.285487	1.57396	0.654401	1	1.54924	0.631565	1	25.8949	18.6544	29.7987	110.049	20.4803	67.1573	22.5312	11.3927	83.1367	115.632	14.6698	51.0495
Junb	2.65767	1.41016	0.156595	0.91044	-0.135364	1	3.0736	1.61993	0.788428	23.9346	20.5954	16.1717	90.1152	40.9545	30.3258	25.7449	21.2751	8.22235	85.8274	53.1719	30.9254
Zbtb8b	2.65748	1.41006	0.262075	1.36459	0.448465	1	1.56075	0.642242	1	6.02283	4.34765	5.1367	23.1546	5.71158	12.4163	6.41847	3.86496	10.9001	19.3446	5.17651	8.55129
Mks1	2.65733	1.40998	0.307905	1.55367	0.635681	1	0.867679	-0.204766	1	2.18501	3.17759	2.81042	11.7064	5.40351	4.6655	2.16021	5.28607	5.27065	1.1517	3.66744	6.19984
St8sia1	2.65678	1.40968	0.263668	1.52431	0.608156	1	1.53986	0.622802	1	23.8282	13.2757	23.7587	83.8459	16.3707	61.558	23.6232	10.0192	59.1676	88.7196	13.4794	40.7154
2018-03-05	2.65647	1.40951	0.246759	1.4096	0.49529	1	1.2906	0.368046	1	197.325	109.795	200.919	607.558	170.793	571.312	183.339	76.2408	456.59	556.685	101.693	265.908
Hmcn1	2.65501	1.40872	0.310791	1.17483	0.232451	1	1.26041	0.333894	1	5.71238	8.4111	18.6279	58.3457	10.4312	18.2516	9.74164	4.73903	24.018	32.3191	6.49919	9.70704
Casc4	2.65402	1.40818	0.220162	1.62749	0.70265	1	1.17703	0.235156	1	145.825	119.772	196.682	605.485	151.939	469.554	193.619	106.298	452.48	530.795	117.779	237.02
Ifitm1	2.65356	1.40793	0.122407	1.84085	0.880374	1	1.36387	0.447703	1	13.7694	20.677	5.95739	38.7812	30.2584	38.2168	20.8179	19.1078	34.481	45.9377	22.7953	32.7482
Kcna2	2.65313	1.4077	0.3107	1.94964	0.963204	1	1.01426	0.0204305	1	183.624	108.207	216.367	827.915	155.272	365.202	154.049	78.0068	758.798	704.304	110.546	190.126
Pld2	2.65269	1.40746	0.227497	0.853822	-0.227993	1	2.88068	1.52641	1	5.32209	5.67492	2.41484	12.3592	12.908	10.3503	4.48908	4.06713	2.8832	16.4165	9.86001	6.75619
Nlrp1c-ps	2.65034	1.40618	0.385811	0.375933	-1.41145	1	2.41323	1.27097	1	2.56643	1.48751	1.03324	2.98399	5.60067	4.93914	1.47367	0.124868	0.290277	2.13422	1.99605	0.485659
Ube2j2	2.65008	1.40603	0.275284	1.35982	0.443421	1	1.74548	0.803623	1	20.3422	16.1238	28.8482	94.0173	15.6683	63.4769	17.0419	11.8268	59.9797	108.468	20.1138	26.5022
Rab11fip5	2.6498	1.40588	0.105829	1.50494	0.589706	1	1.03725	0.0527601	1	17.8763	13.2757	7.49839	37.325	30.5357	34.6082	22.259	17.5945	18.3233	11.9594	21.6499	26.7266
Sbf2	2.64966	1.40581	0.293846	1.34369	0.426204	1	1.00968	0.0139	1	3.67816	7.67943	7.74637	16.8926	4.93525	28.8516	2.29633	7.18585	16.2131	6.43518	11.6246	7.86276
5730577I03Rik	2.64761	1.40469	0.272368	1.35185	0.434938	1	1.21284	0.27839	1	709.547	330.318	648.233	2202.26	519.261	1747.98	638.196	135.827	1508.07	1520.62	309.238	937.949
Strc	2.64681	1.40425	0.376482	1.81139	0.857096	1	0.828506	-0.271416	1	2.40085	3.99693	5.34925	8.83004	1.86689	20.4543	3.74041	2.04545	15.5315	6.61737	2.89187	8.13633
Tbx18	2.64643	1.40405	0.32041	1.88013	0.910831	1	0.958263	-0.0615065	1	19.1418	17.4329	32.3907	130.571	23.521	28.4924	18.9269	13.1468	97.6375	88.2349	15.0365	21.0186
Zfp811	2.64621	1.40393	0.311612	1.58077	0.660629	1	1.43717	0.523234	1	93.6452	33.5053	54.7737	287.568	45.6803	148.236	53.4695	23.3443	210.806	280.311	43.3269	89.7178
Gm10406	2.6456	1.4036	0.246215	1.43102	0.517045	1	1.38641	0.471354	1	57.5939	38.4758	67.7837	210.529	48.4991	174.539	66.5905	23.8141	144.108	193.537	39.4882	92.1031
Igf2	2.6449	1.40322	0.24805	1.26924	0.343966	1	1.87843	0.909527	1	6.90098	4.09671	4.67616	18.9871	6.3462	16.1924	6.96592	3.79361	9.15188	16.4165	5.12841	15.8731
Gad2	2.6449	1.40321	0.276813	1.49506	0.580201	1	1.24684	0.31828	1	32.0686	25.0972	44.1018	157.994	31.9497	77.9728	29.9174	13.0695	108.453	125.392	25.0709	38.3517
Slc7a2	2.64397	1.40271	0.254283	1.82421	0.867274	1	1.01921	0.0274579	1	19.2394	17.6687	19.3128	100.825	20.2924	27.6065	21.1878	12.5046	68.9131	61.1928	17.4805	25.8936
Gm20745	2.64389	1.40266	0.261816	1.48437	0.569847	1	1.19177	0.253102	1	6.33329	7.15336	8.83866	30.1914	7.74482	21.159	9.09062	4.62011	19.4584	23.0176	5.39595	11.1148
Ppl	2.64301	1.40218	0.475644	2.50931	1.32729	1	3.08161	1.62368	1	6.4693	1.26983	1.44064	7.24479	2.73256	14.342	2.29633	2.47357	18.3233	61.1928	3.62235	6.37504
3632454L22Rik	2.64272	1.40202	0.29082	1.41569	0.501507	1	1.60971	0.686805	1	15.1827	10.7028	21.769	61.1719	10.2956	54.5426	18.0333	6.618	42.8436	67.2701	9.25879	32.1211
Tctn1	2.64223	1.40176	0.338388	1.01028	0.0147512	1	0.939566	-0.0899331	1	3.28787	5.53282	1.89822	1.87217	13.5119	12.9635	2.76388	6.53475	1.51988	3.2794	3.55321	3.33814
Dclre1c	2.64173	1.40148	0.265183	1.49861	0.583627	1	1.36291	0.446686	1	83.4859	54.5512	102.456	324.868	67.8088	242.716	84.541	38.8993	237.003	307.919	42.6836	140.644
Kif2a	2.64112	1.40115	0.223523	1.38795	0.472956	1	1.40796	0.493604	1	160.828	123.893	220.069	569.452	164.755	599.08	214.458	90.4608	395.736	567.643	113.549	305.301
Gm10845	2.6402	1.40065	0.24805	1.92464	0.944586	1	0.947203	-0.0782549	1	1301.86	874.325	1299.84	4301.95	1299.85	3575.66	1430.93	560.336	4698.87	3567.21	860.449	1909.25
Vps37a	2.64001	1.40054	0.247988	1.3125	0.392316	1	1.81485	0.859852	1	102.666	48.7946	74.1751	298.496	52.7412	244.522	106.084	37.6358	152.451	279.777	50.262	207.478
Mrap2	2.63995	1.40051	0.257447	1.46657	0.552442	1	1.64287	0.716218	1	15.7238	15.3952	20.9601	80.3957	17.6615	39.5029	16.1453	9.39482	50.8735	76.7016	13.5816	35.2502
Pgpep1	2.63969	1.40037	0.162847	1.08963	0.123834	1	0.760138	-0.395667	1	9.68621	14.8691	10.4623	32.8813	33.8566	25.7355	14.3816	13.7474	10.0195	5.28999	16.7079	6.98366
Kng1	2.63964	1.40034	0.557483	0.621495	-0.686185	1	3.4917	1.80393	1	0.591344	0.163264	3.76691	4.92789	0.616135	6.45098	0.0532653	2.30708	0.437047	4.99719	0.859745	3.99593
Rapgef4	2.63947	1.40025	0.248641	1.65384	0.725819	1	1.11228	0.153517	1	51.234	60.4378	72.2591	285.581	77.1186	122.853	53.4695	37.945	212.822	220.8	49.9073	67.6788
Abcc2	2.63884	1.3999	0.350431	1.11666	0.159193	1	1.96222	0.972487	1	4.92589	3.43458	3.12335	14.6295	6.27842	9.45415	3.74041	0.725423	8.37564	17.2234	3.03015	4.95495
Apol6	2.63882	1.39989	0.325107	1.54043	0.623335	1	1.42556	0.511524	1	7.14934	8.29016	13.8337	39.6132	8.12683	29.5733	11.529	3.97496	29.6213	46.9267	5.51319	11.8925
Stxbp6	2.63874	1.39985	0.273537	1.46912	0.554953	1	2.25661	1.17416	1	7.0843	5.89261	9.48222	31.8376	7.43367	20.0644	10.5169	6.618	15.8837	53.8011	7.37096	13.371
Itgb3	2.63795	1.39942	0.118753	1.25362	0.326096	1	0.873968	-0.194348	1	35.451	41.8801	42.7645	82.4651	142.451	91.9145	39.7359	55.813	55.0157	13.5861	74.0343	43.9368
Gsdmc4	2.63656	1.39865	0.376811	1.15577	0.208857	1	1.39275	0.477937	1	1.13538	2.71501	1.44064	6.11145	0.973494	6.92301	0.642143	2.8898	2.58966	3.06468	3.7937	1.67214
Zfp937	2.63598	1.39834	0.25931	1.44673	0.532797	1	1.15245	0.204707	1	915.252	451.781	871.024	2782.21	689.887	2427.44	877.475	243.29	2117.14	1961.44	426.848	1343.23
Hyal3	2.63579	1.39824	0.276394	1.64144	0.714959	1	0.984928	-0.0219105	1	34.0259	25.5901	46.7498	164.069	33.5671	82.7956	31.4325	18.8669	124.336	118.983	24.151	28.8629
Ccdc136	2.63504	1.39782	0.25931	2.1701	1.11776	1	1.99838	0.998832	1	3.05133	4.7286	2.34694	5.96082	6.11206	14.6567	4.23755	5.23851	12.5439	21.2315	8.48923	14.287
D3Bwg0562e	2.63431	1.39743	0.334614	2.82765	1.4996	1	1.05523	0.0775556	1	21.9862	20.7405	28.5382	120.73	22.4766	44.5959	27.0588	17.2942	157.232	156.019	15.5656	41.1273
Gm6455	2.63407	1.39729	0.289076	1.16977	0.226228	1	1.91898	0.940338	1	15.0674	6.11331	15.2389	59.3212	6.64502	30.0453	15.3937	5.38716	21.8393	46.1134	9.09646	26.5944
Nmnat2	2.63342	1.39694	0.311991	1.29856	0.376917	1	2.02318	1.01663	1	8.29064	4.7286	4.74111	21.2753	5.30493	20.256	7.38613	3.47846	12.2177	33.6529	4.07627	8.99392
Phyhd1	2.63215	1.39624	0.473631	1.12512	0.170078	1	1.28548	0.362302	1	0.272018	2.62431	1.89822	5.41208	6.21681	1.02956	0.464592	3.97496	0.95237	4.87031	1.02207	1.06046
Zfp113	2.63118	1.39571	0.264412	1.61004	0.687094	1	1.21511	0.281085	1	210.134	126.463	271.888	809.882	196.412	594.811	219.548	88.3648	671.812	718.378	126.112	345.974
Cabp5	2.63096	1.39559	0.349155	2.10554	1.07419	1	1.08012	0.111191	1	9.63003	6.19495	15.6994	49.4654	9.40839	24.1348	11.0378	7.37315	48.0164	54.9691	5.12841	11.6497
Gm2933	2.63092	1.39557	0.276553	0.915311	-0.127666	1	0.449057	-1.15503	1	7.57511	5.59934	11.9443	40.8506	5.24947	20.0644	5.13715	4.62011	13.2484	4.47014	2.58525	3.25822
Trim66	2.63038	1.39527	0.235663	1.19952	0.262455	1	1.0035	0.00503905	1	4.14532	3.91228	4.55218	15.5404	7.91118	9.77909	4.68735	3.09791	7.35804	5.51773	4.12738	5.54205
Tmtc3	2.63016	1.39515	0.304779	0.950146	-0.0737791	1	0.868192	-0.203913	1	7.51006	15.2077	4.67616	23.1546	30.9978	17.93	5.00102	17.5945	3.4181	1.86093	14.3421	6.37504
Galnt13	2.62826	1.39411	0.343366	1.9775	0.98368	1	1.21727	0.283654	1	50.6959	24.2174	49.6311	193.483	34.2633	99.6585	46.8439	15.4242	184.068	214.879	18.25	66.7259
Ccdc33	2.62782	1.39387	0.299876	1.86612	0.900043	1	1.97504	0.981879	1	2.29441	1.26983	0.52843	3.63674	2.39061	4.7818	2.59816	2.47357	2.58966	5.28999	4.53921	5.32996
A930004D18Rik	2.62777	1.39384	0.417296	0.981707	-0.0266349	1	2.81669	1.494	1	1.06738	2.02568	0.52843	3.2494	1.53418	4.7818	0.25449	0.826506	2.48529	1.86093	1.92992	6.26439
Kctd11	2.62765	1.39378	0.503887	2.66349	1.41332	1	0.728398	-0.457201	1	0.0295672	1.05214	2.04877	0.372999	4.97837	2.90739	2.16021	3.63306	2.58966	4.47014	1.02207	0.614758
Mafb	2.62761	1.39375	0.292057	1.41396	0.499744	1	1.46477	0.550671	1	7.91218	4.88581	11.3598	29.944	6.74668	26.8574	10.1737	4.87579	19.1355	27.3804	3.7937	18.9038
Lrrc51	2.62622	1.39299	0.284437	1.49949	0.584473	1	1.48429	0.569769	1	2.01057	1.05214	1.48787	2.41015	3.88781	5.69848	2.45908	2.30708	2.07108	3.61776	2.65739	3.89142
Slc6a18	2.62604	1.39289	0.318081	1.31616	0.396338	1	1.94468	0.959531	1	24.5408	14.6726	33.4623	114.805	15.1107	61.0073	29.4972	9.78132	56.3986	132.491	11.0144	42.572
Mfsd11	2.6259	1.39281	0.279408	1.61092	0.687889	1	1.13103	0.177637	1	79.5682	38.1613	73.809	280.223	37.1869	185.628	76.2789	32.3884	199.926	203.365	34.8287	110.829
Abt1	2.62516	1.39241	0.25931	1.33734	0.419368	1	1.48765	0.573038	1	165.83	87.9749	186.686	600.601	109.949	445.891	177.101	61.218	350.798	523.716	96.4418	256.247
Rin2	2.6233	1.39138	0.260931	0.822119	-0.282582	1	0.713255	-0.48751	1	11.8269	10.5396	2.28494	30.8011	14.0571	19.866	7.13755	6.75476	6.36653	7.23551	5.36289	1.85042
Lhx6	2.62238	1.39088	0.318394	1.58998	0.669013	1	1.39908	0.484476	1	6.26824	5.82307	10.7634	29.944	4.83666	25.2225	7.66429	4.35254	24.3572	30.4061	5.00215	15.4796
Mbd4	2.62208	1.39071	0.157801	1.90271	0.928057	1	1.14028	0.189391	1	49.797	41.735	40.5533	183.308	48.1325	114.982	70.2037	42.8505	138.315	144.157	54.7531	87.7137
Zfp879	2.62183	1.39057	0.385811	1.9303	0.948822	1	0.346853	-1.5276	1	1.13538	2.88432	2.0901	1.24094	5.20018	9.61491	4.32337	4.4893	3.00062	1.47703	2.39286	0.209018
Zfp462	2.62179	1.39055	0.220162	1.63313	0.707639	1	1.00713	0.010247	1	14.5648	13.6779	21.3261	64.8481	19.9166	45.2698	21.247	12.1538	47.5924	50.3363	16.6418	14.5882
4930572O03Rik	2.62133	1.3903	0.439483	1.35754	0.440991	1	1.46555	0.551439	1	23.5769	9.2516	5.1367	77.3579	6.64502	15.5836	30.45	4.03145	17.0676	59.8947	2.89187	12.787
Unc13c	2.62074	1.38997	0.373055	1.09886	0.136013	1	0.711505	-0.491054	1	2.29441	4.88581	13.0189	34.3733	2.04557	16.5892	7.66429	2.47357	12.071	7.09887	4.39492	4.29716
Foxr1	2.61993	1.38953	0.323888	1.41461	0.500402	1	1.30159	0.380278	1	25.1084	12.0513	40.6803	107.786	19.0078	77.2134	24.7329	9.54942	75.8635	94.9466	9.50529	38.9111
B020004J07Rik	2.61987	1.38949	0.285925	1.20291	0.266532	1	1.25958	0.332946	1	16.9006	7.67943	16.6146	47.9519	8.50267	51.5429	16.9976	5.10175	27.4752	34.9608	6.73968	20.745
Gm8221	2.6198	1.38946	0.287009	2.19168	1.13204	1	1.06869	0.0958496	1	8.29064	7.60083	12.5288	30.6326	8.04365	35.8464	14.9143	6.43367	40.9943	32.5598	6.11441	27.9408
Aldh4a1	2.61974	1.38943	0.196119	0.903069	-0.147091	1	0.556206	-0.846309	1	10.8985	14.0951	19.4545	21.2753	55.3967	39.7936	11.168	15.1744	13.7963	3.61776	13.816	4.86274
Zfp617	2.61949	1.38929	0.142062	1.57744	0.657589	1	1.12443	0.169193	1	52.8779	48.4409	61.7998	195.132	77.707	154.526	65.0429	48.6925	143.619	165.141	60.3806	63.8488
Cdc14b	2.61917	1.38911	0.290266	1.42575	0.511718	1	1.55997	0.641522	1	124.75	76.4315	129.521	436.215	98.5385	331.483	121.62	32.5905	317.322	466.521	58.1621	210.893
Pak6	2.61913	1.38909	0.266822	1.02677	0.0381182	1	1.86407	0.898458	1	11.75	8.73158	16.1717	54.8739	17.7385	23.4575	10.7418	5.41689	21.4936	47.688	6.31883	16.1927
1110057K04Rik	2.61895	1.38899	0.172449	1.35036	0.433347	1	1.25428	0.326856	1	40.4597	46.5513	35.2454	162.448	39.5682	118.245	45.1453	28.9396	91.0361	105.741	35.8207	65.5394
Scn8a	2.61878	1.3889	0.34566	2.01104	1.00794	1	1.41936	0.505237	1	8.02453	2.88432	3.76691	20.0415	5.49285	12.9635	10.1145	3.01467	16.4251	30.4061	3.19248	8.36071
Papln	2.61867	1.38883	0.379315	1.75822	0.814116	1	1.05102	0.0717858	1	2.05788	0.580493	1.48787	1.51352	6.77133	2.55166	1.0298	2.47357	3.78339	3.61776	0.94091	3.09838
9530036O11Rik	2.61858	1.38879	0.355618	2.61243	1.3854	1	0.897438	-0.156116	1	11.475	14.4821	17.2522	79.5995	10.7947	22.8213	14.8226	10.9943	87.1288	74.652	8.43212	18.2706
Bard1	2.61801	1.38847	0.303369	2.0461	1.03288	1	0.952288	-0.07053	1	165.588	105.734	139.535	646.845	86.8042	342.053	167.005	94.9085	578.793	564.194	69.9039	166.492
Ly6a	2.61796	1.38845	0.24805	0.822864	-0.281274	1	3.39685	1.7642	1	4.08027	6.64543	3.82005	8.43194	21.3183	8.34592	4.16061	4.79552	3.00062	8.54337	9.58345	22.5709
BC055111	2.61789	1.3884	0.423275	1.1606	0.21487	1	1.65752	0.72903	1	1.94552	1.37867	0.52843	4.16755	2.70483	3.26312	0.174592	1.03462	3.28111	2.52462	1.02207	3.89142
Draxin	2.61727	1.38806	0.287009	1.86142	0.896404	1	1.71036	0.774304	1	14.5648	6.48217	6.61866	25.945	10.9056	35.6206	12.3753	6.9153	32.2501	56.4982	6.83588	24.8239
Dnahc5	2.61597	1.38734	0.370075	1.78247	0.833875	1	0.970363	-0.0434037	1	3.92061	2.41267	9.34347	20.4361	3.88781	16.7534	5.00102	3.84712	19.1355	17.6561	2.39286	7.10046
Ckmt1	2.61587	1.38729	0.25931	0.775797	-0.366249	1	1.15874	0.212563	1	2.40085	2.12847	3.46579	8.83004	7.19646	4.93914	2.52714	1.71842	1.9504	2.2123	2.51911	2.45289
Rpusd2	2.61544	1.38705	0.113214	1.16954	0.225941	1	1.60965	0.68675	1	53.8034	48.2172	52.7722	145.341	63.16	196.427	59.6098	45.4489	75.9939	137.553	41.7878	112.107
Gm8989	2.61505	1.38684	0.159559	1.12496	0.169871	1	1.12088	0.164636	1	69.4237	40.2566	31.57	205.835	83.0427	80.5757	82.6471	38.3998	37.8469	27.3804	65.7675	84.9565
Hivep3	2.61464	1.38661	0.213031	1.60205	0.67992	1	1.80824	0.854583	1	6.90098	8.90089	10.3915	17.782	19.5531	31.198	8.71184	5.82122	27.4752	34.4598	23.7242	17.7542
Slc5a12	2.6142	1.38637	0.331502	1.66253	0.73338	1	1.22317	0.290624	1	10.7329	8.4111	10.7634	49.2789	8.90932	20.0644	14.6776	4.06713	31.0107	41.8937	3.96805	15.0001
4931428F04Rik	2.61373	1.38611	0.24062	1.72843	0.789464	1	1.2593	0.332617	1	21.04	17.7383	37.2086	99.6984	32.0052	66.9794	41.3221	12.1538	77.9052	98.2455	21.2471	45.9532
Zfp11	2.61362	1.38605	0.252999	1.39295	0.47814	1	1.52462	0.608447	1	59.8262	29.1516	71.9994	221.167	67.2419	132.399	61.0687	25.6395	137.559	213.402	32	96.5201
Slc25a27	2.61339	1.38592	0.301899	1.59856	0.676775	1	1.31908	0.399527	1	25.7175	13.1881	35.3723	113.994	25.6528	54.5426	24.6145	11.6335	82.53	112.046	15.1207	29.5084
Mkl2	2.61304	1.38573	0.137894	1.38822	0.473235	1	1.31789	0.398226	1	52.4137	35.1652	25.6835	122.283	56.0098	117.739	39.8306	31.9602	85.4785	107.492	38.8268	60.9379
Gm19434	2.61263	1.3855	0.301899	1.10175	0.139799	1	1.54211	0.624906	1	25.6643	15.4556	19.4545	97.2165	10.9795	50.1371	18.5186	6.98071	41.2585	66.5674	9.25879	27.1262
9330159M07Rik	2.61234	1.38534	0.293846	2.09232	1.06511	1	1.04515	0.0637083	1	19.8514	16.1691	12.7473	70.5758	13.9431	42.9473	15.0504	9.36212	77.6801	67.6507	14.2159	24.8239
Scd3	2.6122	1.38527	0.245312	1.35721	0.440644	1	1.70922	0.77334	1	28.6329	16.6468	21.0664	85.0151	26.8081	61.558	23.4663	11.4462	55.1657	100.022	16.1428	37.8015
Efcab6	2.60978	1.38393	0.376811	1.25462	0.327248	1	0.85246	-0.230297	1	3.05133	5.46026	3.82005	22.1038	8.72448	1.40923	4.09551	2.04545	9.34758	7.23551	3.96805	1.99182
Lrrc10b	2.60888	1.38343	0.286419	1.28472	0.361459	1	1.79186	0.841459	1	1.22999	1.16703	2.0901	3.52915	3.56126	4.6655	1.23102	2.47357	2.07108	3.2794	4.44302	2.64346
Gm20753	2.60837	1.38315	0.309334	1.71092	0.774776	1	0.929296	-0.10579	1	33.9047	17.9197	38.844	159.784	26.1211	50.6672	27.0943	11.8952	116.183	82.369	16.1428	45.6766
Sumf2	2.60811	1.38301	0.288704	1.59272	0.671489	1	1.23834	0.308402	1	140.894	71.3099	146.88	494.246	98.4646	343.893	125.582	45.886	400.491	454.224	74.7407	179.307
Gm10857	2.60801	1.38295	0.366862	1.69129	0.758127	1	1.40338	0.488908	1	7.32675	0.955394	3.71968	17.1149	3.61055	10.6445	3.82919	3.25846	13.2484	13.5861	3.3007	11.6497
B230208H11Rik	2.60794	1.38291	0.323758	1.53456	0.617829	1	1.30133	0.379983	1	11.8269	11.2773	4.91824	43.5333	7.08556	22.5271	12.6298	6.69827	23.6984	40.01	3.7937	12.1968
Dab2ip	2.60687	1.38232	0.134848	1.13905	0.187835	1	0.637982	-0.648412	1	26.6932	27.0231	12.4698	31.6332	70.4828	70.4409	21.4186	24.3582	29.6213	10.8793	26.2583	10.9366
Nhsl1	2.60629	1.382	0.300761	0.948607	-0.0761179	1	1.28045	0.356647	1	3.09864	6.04075	4.84739	18.5926	5.34806	12.5736	1.75776	5.63689	5.8773	6.76052	8.30887	1.92419
Ap5z1	2.60596	1.38182	0.247195	1.73048	0.79117	1	1.16816	0.224233	1	38.0559	27.0897	38.478	148.425	43.0987	78.5884	37.2384	19.7975	122.331	128.918	27.0579	53.5424
Tshz2	2.6056	1.38161	0.393172	1.26022	0.333676	1	1.42527	0.511233	1	3.51258	3.51319	4.20382	21.096	4.54708	3.68041	2.83786	1.62923	9.70635	13.9765	1.92992	4.29716
4930571K23Rik	2.60213	1.37969	0.414986	0.927366	-0.108789	1	1.67275	0.742221	1	2.8148	3.26527	1.48787	3.52915	2.23041	13.9828	0.642143	0.826506	5.56419	4.74342	2.51911	4.49388
Cdk7	2.60085	1.37898	0.246215	1.39709	0.482423	1	1.26694	0.341351	1	292.555	177.885	354.125	1072.33	286.217	786.096	279.303	119.832	752.894	814.9	189.865	454.78
1810030O07Rik	2.59996	1.37849	0.256228	1.38097	0.465682	1	1.33723	0.419246	1	428.133	207.659	374.01	1219.93	310.19	1095.4	396.543	121.609	876.389	972.721	203.748	688.345
Mycl1	2.59972	1.37836	0.500784	0.515996	-0.954567	1	1.39169	0.476838	1	0.869275	1.26983	3.87614	9.06316	2.73256	3.89932	1.16592	0.124868	1.80689	3.19482	1.07618	0.0491807
Serpina12	2.59925	1.3781	0.342153	1.47527	0.560983	1	2.57725	1.36583	1	4.08027	3.43458	3.12335	5.80659	4.41153	17.4854	4.54531	4.16821	6.99927	28.7468	2.08623	9.70704
Opcml	2.599	1.37796	0.391583	1.23522	0.304766	1	1.47606	0.561755	1	1.73559	2.88432	3.76691	7.24479	0.807137	13.805	3.11898	1.03462	6.22302	5.14684	3.96805	6.19984
Tmem8b	2.59848	1.37767	0.31689	1.6427	0.716067	1	1.39344	0.478652	1	76.3188	34.2037	47.1572	225.284	45.2182	139.295	52.8422	19.2118	187.007	248.672	29.5921	82.7188
Stat1	2.5977	1.37724	0.0248228	1.24207	0.312741	1	1.24527	0.316457	1	116.56	89.4866	67.4058	266.092	275.234	169.06	111.129	134.495	94.0172	118.397	162.372	142.187
Gm16938	2.59739	1.37706	0.315006	1.50927	0.593849	1	1.67469	0.743891	1	24.3249	13.2757	24.0657	89.5987	13.0374	57.6074	25.8159	7.84289	59.4449	106.255	11.9823	37.6878
Mettl7a2	2.59685	1.37676	0.325197	1.51638	0.600627	1	0.863981	-0.210929	1	3.96792	10.0407	2.59787	33.3476	5.81632	4.02246	5.57215	9.9151	9.70635	8.74508	5.2727	7.74596
Kcna6	2.59613	1.37637	0.482942	2.4383	1.28588	1	1.68856	0.755795	1	1.13538	2.71501	1.9484	1.75023	4.54708	8.79742	0.98245	2.30708	10.9001	19.9953	1.17539	2.79715
Sall1	2.59579	1.37617	0.404103	1.95433	0.966676	1	1.9731	0.980466	1	1.366	0.955394	4.91824	7.78277	2.58161	8.48958	3.23439	1.80464	9.15188	18.772	2.39286	6.84841
AF366264	2.59551	1.37602	0.255029	1.09725	0.13389	1	2.67812	1.42122	1	15.3395	8.29016	13.1251	40.6713	14.2081	40.5872	10.5998	4.95309	24.8008	67.2701	12.6797	28.1313
Abca5	2.59544	1.37598	0.319497	1.77604	0.828661	1	0.704795	-0.504724	1	2.8621	5.75051	1.99564	5.41208	11.799	10.3503	9.26225	7.63181	1.9504	1.95853	7.50323	3.8115
Prr5l	2.59523	1.37586	0.280608	1.17283	0.229993	1	1.85638	0.892494	1	13.3762	8.67716	16.0389	62.1905	11.1859	25.5577	10.5998	7.84289	26.2554	53.2383	7.37096	22.3772
BC053749	2.59521	1.37585	0.24805	1.28388	0.360513	1	1.66161	0.732578	1	17.8024	11.8306	14.9732	69.6074	11.6265	34.6082	17.3053	11.9873	27.9971	60.7861	11.1767	23.2471
Mei4	2.59476	1.3756	0.295313	1.42413	0.510083	1	1.90213	0.927619	1	12.0871	5.1942	9.8719	33.778	9.14037	27.6065	11.1029	7.60505	19.9867	55.3465	5.89797	12.3812
Prm3	2.59393	1.37514	0.483253	1.52641	0.610139	1	2.40133	1.26383	1	0.721439	1.93195	1.99564	6.56335	1.26924	4.28241	0.25449	2.04545	4.82056	5.91464	0.60122	10.5984
Fam78b	2.59392	1.37513	0.41097	0.922272	-0.116735	1	2.55301	1.3522	1	5.00277	0.834458	2.28494	16.1466	1.20454	3.78987	1.95898	3.37738	2.15262	10.5084	3.42094	5.24389
Pou3f2	2.5939	1.37512	0.308945	1.71879	0.781395	1	1.33158	0.413142	1	32.1513	19.2832	39.6884	136.073	25.6528	74.7096	31.8083	14.003	110.853	145.462	18.0607	45.0864
Itih1	2.5936	1.37496	0.495714	0.687501	-0.540567	1	1.83341	0.874528	1	2.25302	1.8352	6.2585	21.4403	1.31853	4.14217	2.52714	1.03462	3.54856	10.5084	0.47797	2.07481
F12	2.59323	1.37475	0.514106	3.57719	1.83883	1	0.522863	-0.935495	1	0.591344	0.356761	1.68271	3.63674	0.104743	3.1434	6.41847	1.45085	1.6112	1.66573	2.89187	0.387298
5031410I06Rik	2.59242	1.3743	0.303999	1.41455	0.500341	1	1.07804	0.108407	1	22.2049	15.0626	22.1527	84.2046	17.8679	52.0388	14.8226	6.508	62.7586	56.4982	9.03935	25.1037
Sorl1	2.59182	1.37397	0.217506	1.36964	0.453797	1	1.15866	0.212461	1	13.0716	13.7534	4.07393	43.2177	18.6751	18.2516	19.9597	9.51374	12.8505	22.3963	12.6797	13.9796
Ptk6	2.59097	1.37349	0.291556	1.10107	0.138907	1	1.16104	0.215418	1	11.2178	5.1942	6.2585	38.7812	4.45158	15.5836	4.54531	5.10175	15.3358	9.73411	8.0323	11.2255
Colec12	2.59043	1.37319	0.283743	1.47532	0.561023	1	1.22527	0.293106	1	679.519	294.739	658.093	2035.56	466.981	1726.03	668.22	162.911	1577.14	1573.19	296.504	1081.09
Gm21319	2.58779	1.37172	0.306975	1.77239	0.825699	1	1.01722	0.0246338	1	19.949	9.2516	22.7225	69.4209	15.1662	49.8498	20.1343	9.36212	62.5759	68.0119	10.852	14.7911
Spock2	2.5874	1.3715	0.271235	1.55119	0.633373	1	1.39065	0.475756	1	21.9862	18.2795	24.727	89.0966	19.4699	59.6665	25.0465	10.4057	65.4004	93.8567	14.4654	31.9275
4632415L05Rik	2.58693	1.37124	0.249527	1.48831	0.573675	1	1.1928	0.254348	1	72.6229	50.2247	71.837	264.686	68.4034	170.619	76.9507	27.5631	185.275	208.899	41.5834	95.1707
Serpina1a	2.58655	1.37103	0.335306	0.900461	-0.151265	1	3.54692	1.82657	1	7.14934	5.03698	18.2973	20.0415	5.05231	53.8175	9.57592	2.5479	15.3358	46.4615	11.832	39.1417
Lrrc8e	2.58651	1.37101	0.339672	1.75243	0.809361	1	1.40927	0.494946	1	10.8985	14.993	29.9759	68.7825	15.1662	60.6174	13.7129	8.24128	75.9939	97.9006	13.2208	26.908
4921508A21Rik	2.58648	1.37099	0.301899	1.41505	0.500851	1	1.39785	0.483205	1	557.258	267.595	556.393	1536.84	354.161	1681.63	533.701	103.95	1316.91	1348.86	260.611	1122.7
2900052N01Rik	2.58629	1.37089	0.31689	0.909387	-0.137034	1	1.90371	0.928816	1	4.68344	6.80567	8.79143	25.0053	5.30493	22.2056	6.90674	2.39033	9.15188	22.7867	3.24659	9.11072
D130020L05Rik	2.58605	1.37075	0.28298	1.67797	0.746716	1	1.40356	0.489087	1	15.0674	14.5788	22.8731	81.3963	14.701	39.7936	21.9512	9.93889	56.2746	79.0864	11.3991	33.2584
Tacc2	2.58522	1.37029	0.247195	0.958164	-0.0616547	1	1.69023	0.757224	1	16.3388	14.0165	5.95739	52.7866	21.0872	20.0644	7.74715	7.07585	19.9867	32.5598	8.43212	17.8464
A430105I19Rik	2.58485	1.37008	0.320515	1.32377	0.404652	1	0.980902	-0.0278194	1	2.75566	2.88432	2.99936	11.5199	5.92722	4.93914	2.59816	4.03145	4.82056	7.76256	2.15838	1.31866
8030423F21Rik	2.58478	1.37004	0.321593	1.44195	0.528023	1	1.47498	0.560697	1	24.4284	10.2554	27.5669	72.473	12.1564	76.3446	22.8124	7.69424	59.2883	90.2552	12.2108	29.9818
Pcdhb19	2.58369	1.36943	0.485593	3.01618	1.59272	1	1.46148	0.547432	1	1.06738	0.356761	2.75728	2.32407	2.83114	5.69848	5.84735	0.606501	6.22302	13.9765	0.859745	3.70699
Mroh2a	2.58364	1.36941	0.325137	1.32573	0.40679	1	1.50664	0.591338	1	29.514	16.2508	27.0651	111.817	16.2475	60.1727	19.868	8.87157	67.8433	101.388	10.6476	33.4797
Tmco1	2.58341	1.36927	0.260931	1.25159	0.323759	1	1.69993	0.765477	1	396.508	166.172	309.796	975.773	192.832	1085.43	412.57	150.389	529.042	881.288	145.531	829.518
Bbs1	2.58275	1.36891	0.261936	1.33473	0.416545	1	1.48701	0.572414	1	23.2014	13.4723	26.9765	97.2165	17.603	49.6514	22.111	9.13319	53.7437	72.7846	16.5997	36.99
4833420G17Rik	2.58273	1.3689	0.239617	1.41726	0.503102	1	1.35953	0.443113	1	132.958	108.304	155.63	519.33	122.041	383.769	124.718	74.2607	363.557	444.444	98.9669	221.368
Gm10636	2.58197	1.36847	0.33173	1.55068	0.632899	1	1.46872	0.554556	1	15.6056	9.91675	17.6744	74.3918	11.0596	26.1528	13.1447	6.98071	46.8944	70.9041	9.25879	18.2706
Rabgap1	2.58043	1.36761	0.0245176	0.976126	-0.0348609	1	0.982114	-0.0260373	1	71.7418	77.9493	75.35	180.546	207.274	192.917	67.3215	74.445	77.9052	41.2073	83.8642	90.6461
Zfp93	2.57923	1.36694	0.255783	1.3615	0.445197	1	1.22449	0.292181	1	8.42073	6.98405	5.57361	22.4266	16.1489	15.5836	6.33857	10.6732	11.5654	24.4621	3.7937	6.75619
2200002D01Rik	2.57914	1.36689	0.405291	2.33924	1.22604	1	1.4359	0.521951	1	3.14003	2.71501	0.52843	10.8959	2.48303	3.1434	1.47367	4.35254	9.15188	12.558	3.62235	5.32996
Satb2	2.57783	1.36616	0.334192	1.92255	0.94302	1	1.20366	0.267433	1	6.90098	4.96442	5.40829	27.8171	4.50395	12.276	4.92408	3.97496	24.3572	23.4829	6.26472	10.2726
Kcna1	2.57702	1.3657	0.433278	2.06516	1.04625	1	0.815797	-0.293718	1	2.18501	2.32802	0.52843	0.545153	6.02581	6.45098	6.26755	1.80464	2.36136	1.1517	2.65739	4.69675
Car5b	2.57672	1.36553	0.274846	1.6902	0.757191	1	1.26273	0.336552	1	36.4622	15.9152	35.3723	112.983	32.8616	80.3329	37.9545	13.5452	96.858	125.034	19.6178	42.6827
Slc16a5	2.57544	1.36482	0.343034	0.833953	-0.261962	1	1.85996	0.895274	1	2.61965	1.48751	6.54781	16.1466	3.51813	7.84653	1.95898	3.14548	3.78339	9.26562	2.51911	4.77053
Zscan5b	2.5749	1.36452	0.301899	1.51441	0.598757	1	1.23958	0.309856	1	15.9367	11.9848	15.9238	75.2562	12.1564	25.5577	17.7906	6.66557	41.976	56.7129	13.6417	11.9939
Kcnk3	2.57446	1.36427	0.289562	1.51273	0.597156	1	1.48779	0.573172	1	11.3774	8.01201	15.7584	46.1587	7.3813	37.0196	13.6478	6.73097	32.8242	45.7425	8.30887	25.1037
Itga9	2.57353	1.36375	0.217506	1.52633	0.610063	1	1.22922	0.297746	1	10.4727	8.29016	11.8085	42.296	11.5649	24.8941	13.0293	9.47807	24.1876	28.2621	10.335	18.7993
Bmp8b	2.57294	1.36342	0.36995	1.06822	0.0952138	1	2.98752	1.57895	1	9.20722	3.99693	13.4794	26.5977	4.93525	37.1872	13.5146	3.43089	11.5654	48.0914	2.958	34.1836
Slc11a1	2.57294	1.36342	0.337587	1.42446	0.510418	1	1.3317	0.413267	1	39.4663	16.3989	42.487	153.134	16.192	83.8012	35.3297	12.0289	92.7713	118.13	13.281	55.1992
Tshz3	2.57279	1.36334	0.341684	2.2223	1.15205	1	0.988103	-0.0172666	1	3.09864	2.79967	1.68271	10.8959	6.27842	2.38064	2.59816	4.27524	10.0195	9.73411	3.24659	3.70699
Hrg	2.57273	1.3633	0.406033	1.54199	0.624792	1	1.58165	0.661427	1	4.32272	1.37867	0.932871	4.64097	4.3838	8.0928	0.757551	1.45085	8.05601	8.13019	2.958	5.13938
Zfp14	2.57198	1.36288	0.325197	0.735103	-0.443982	1	1.52684	0.610545	1	3.51258	3.36202	2.41484	8.59692	7.24883	8.0928	0.642143	5.03634	1.13502	4.3335	2.39286	3.70699
Unc80	2.57039	1.36199	0.323888	1.09883	0.135965	1	1.49556	0.58069	1	10.6117	13.055	6.54781	51.1152	8.16996	18.4431	9.92511	4.79552	18.4929	33.8579	3.73358	12.0923
Parp11	2.56802	1.36066	0.0523528	1.01748	0.0249973	1	1.06163	0.0862817	1	19.3754	22.7843	25.9994	49.0924	58.5637	67.4172	21.6731	27.905	19.7649	20.3596	34.985	18.2706
Bzrap1	2.56775	1.3605	0.177649	1.4179	0.503758	1	0.954457	-0.0672476	1	17.4387	16.4533	9.34347	30.6326	45.4153	34.9981	16.1453	13.456	31.7315	32.9827	16.0706	9.48265
A330069E16Rik	2.56719	1.36019	0.255783	1.50687	0.591554	1	1.22744	0.295657	1	17.0011	10.0407	16.3607	50.4876	14.0571	46.9492	18.7553	9.06184	37.6186	50.8243	9.4091	20.0872
0610043K17Rik	2.56708	1.36013	0.365895	0.731189	-0.451683	1	1.14998	0.201614	1	2.75566	2.21918	5.1367	15.0706	5.24947	5.69848	2.45908	4.35254	0.564247	1.32738	4.94203	2.22235
Slc22a12	2.567	1.36009	0.370075	1.3662	0.450169	1	1.09142	0.12621	1	8.29064	3.17759	2.45617	15.5404	3.88781	16.3772	4.62225	3.21089	11.2132	14.8354	1.85476	4.10044
Pkd1l3	2.56664	1.35988	0.347306	1.76282	0.817884	1	1.74553	0.803662	1	15.4814	6.56682	15.109	52.3777	6.21681	36.8452	19.9597	9.62077	35.9552	87.2946	6.49919	20.619
Synrg	2.56601	1.35953	0.220162	1.5451	0.6277	1	1.13749	0.185851	1	145.089	114.242	157.691	498.815	124.62	446.725	159.837	96.505	388.039	408.754	107.456	216.758
LOC100861615	2.56516	1.35905	0.226002	1.61213	0.688967	1	1.28736	0.364411	1	33.2305	19.7307	29.722	110.451	31.2812	70.4409	43.287	17.1188	72.9281	107.283	24.151	40.2175
Gm15880	2.56416	1.35849	0.403078	1.17465	0.232232	1	2.2167	1.14841	1	15.5464	3.17759	20.2811	51.1152	6.85143	42.1161	14.1923	4.16821	27.4752	70.9041	4.12738	26.5944
Gm9573	2.56379	1.35828	0.390248	1.23784	0.307829	1	2.38689	1.25513	1	40.4597	30.8417	61.4042	156.111	29.2541	154.926	56.2541	7.87857	100.155	223.943	7.96617	160.249
Myo16	2.56309	1.35788	0.396843	0.916917	-0.125137	1	2.22331	1.15271	1	4.38186	4.29927	3.46579	19.5538	2.48303	9.15999	3.03612	2.22978	5.8773	19.3446	1.56919	3.89142
Crp	2.563	1.35783	0.45404	0.533635	-0.906076	1	6.7614	2.75732	1	12.158	3.5918	15.6285	16.5411	2.9328	61.0073	11.0378	3.43089	2.25699	73.5621	3.24659	36.4982
Gm14005	2.56287	1.35776	0.301899	1.67529	0.74441	1	1.47742	0.563075	1	40.507	17.8683	42.8707	137.54	25.7514	96.2619	45.3288	17.3745	106.952	168.593	19.3413	62.7207
Pla2g4e	2.56278	1.35771	0.477734	0.742297	-0.429932	1	3.70811	1.89068	1	0.431681	1.6145	2.53883	4.77726	0.905719	6.12262	0.642143	1.96221	0.789293	9.10295	0.47797	3.09838
9530091C08Rik	2.5624	1.3575	0.271345	1.37355	0.457907	1	1.35595	0.439306	1	338.367	177.77	336.69	1058.21	261.827	865.321	291.462	93.4309	786.54	861.865	170.097	556.436
3110070M22Rik	2.56222	1.35739	0.455635	1.49065	0.575944	1	1.73246	0.79282	1	46.1691	11.634	61.7289	162.448	17.0731	126.81	35.2617	8.84184	134.108	253.035	13.0345	42.6827
Ggps1	2.56002	1.35616	0.237083	1.52059	0.60463	1	1.34796	0.430776	1	76.0231	43.2679	63.3408	250.555	66.7644	150.298	74.6632	37.1066	165.977	232.06	47.4934	94.8357
Lhx5	2.55981	1.35604	0.343184	2.00718	1.00517	1	1.21003	0.275048	1	19.2394	11.0354	15.9238	65.3466	11.6265	41.3533	16.2252	7.47126	69.0827	80.8399	9.361	22.0606
Cd200r2	2.55891	1.35553	0.325345	1.46612	0.552003	1	1.43936	0.52543	1	13.2579	6.80567	12.1568	43.2177	7.19646	32.1044	11.3869	5.03634	30.8477	42.3915	5.2727	20.3762
Tnfsf10	2.55803	1.35503	0.276394	1.46175	0.547696	1	1.35755	0.441002	1	169.444	81.5774	148.185	555.575	112.522	353.155	156.485	46.8403	380.25	463.248	92.4917	236.485
Pcdh17	2.55792	1.35497	0.291556	1.27072	0.345644	1	1.83009	0.871917	1	10.8275	7.37407	9.41137	31.2028	7.19646	32.2994	9.92511	4.79552	20.3912	40.2475	6.06631	17.954
Pkhd1	2.55754	1.35476	0.280165	2.57447	1.36427	1	0.864368	-0.210282	1	3.81712	3.51319	4.13297	14.6295	6.90072	7.84653	4.78204	4.40605	20.3912	10.3002	5.94607	9.30129
2010109I03Rik	2.55706	1.35449	0.369418	2.41077	1.2695	1	0.689755	-0.535843	1	10.2036	9.98931	4.4459	46.3236	6.81446	9.92959	6.84164	5.72014	46.8944	21.7911	6.63146	12.5718
Prob1	2.55705	1.35448	0.335426	1.99264	0.994678	1	0.937794	-0.0926571	1	1.22999	5.53282	1.99564	9.28194	10.5914	2.55166	2.97694	5.95204	8.55176	3.50063	5.45307	7.42628
Hyal1	2.55619	1.354	0.286007	1.67905	0.747642	1	1.05126	0.0721218	1	16.531	10.3944	16.3607	56.4735	19.0879	35.152	14.9143	8.94292	48.8644	55.6458	10.0825	10.7183
Gm13247	2.55588	1.35382	0.286007	1.42293	0.508865	1	1.33073	0.412223	1	17.8024	7.15336	6.41201	22.1038	6.90072	51.2316	14.3816	8.96076	21.3142	23.8863	6.93808	28.6047
Gm11166	2.55545	1.35358	0.379348	1.36312	0.446913	1	1.11649	0.158973	1	2.29441	5.89261	8.93313	36.3029	3.9864	3.52991	8.20286	3.58549	11.5654	11.3868	4.88792	9.79925
Lilrb3	2.55521	1.35344	0.282304	2.29073	1.19581	1	0.670191	-0.577356	1	8.65136	2.79967	3.35361	22.9646	5.00918	9.92959	9.43388	6.98071	17.5504	8.13019	6.06631	8.55129
Apba2	2.55521	1.35344	0.317051	2.18714	1.12904	1	0.822501	-0.28191	1	53.8034	65.7468	77.9006	342.062	66.7644	95.7694	52.3066	40.9834	338.62	233.514	53.0817	68.6378
Tspan18	2.55459	1.35309	0.3107	1.53122	0.614684	1	1.49153	0.576798	1	12.2172	8.53808	15.4101	44.8065	8.90932	38.7401	18.6517	5.74392	31.0107	42.5672	4.8278	35.2502
Tmod1	2.55396	1.35273	0.291556	1.76856	0.822579	1	1.05934	0.083167	1	85.2836	46.004	76.0083	308.643	78.4587	142.394	62.7347	28.3569	275.574	250.035	54.5247	83.853
Gm4884	2.5528	1.35208	0.307982	1.14763	0.198663	1	2.07959	1.0563	1	22.4592	12.6318	30.1176	75.7762	15.7053	75.0517	17.7906	8.07479	48.9949	108.825	13.4794	33.3814
Dsg4	2.55224	1.35176	0.325197	1.76546	0.820042	1	0.823265	-0.280572	1	3.51258	2.21918	1.84213	5.80659	3.64752	9.92959	2.97694	1.71842	8.71484	3.06468	3.85382	4.10044
Ffar2	2.55076	1.35093	0.272283	1.65142	0.723709	1	1.33926	0.421437	1	17.1076	16.7557	18.9733	87.1671	15.1107	32.5696	15.9086	11.797	59.5916	72.7846	21.8423	22.2788
Sat1	2.5507	1.35089	0.111233	1.14894	0.200301	1	0.69625	-0.522323	1	15.5464	20.9461	25.3351	64.8481	46.2194	46.6927	19.3116	26.5136	25.2182	7.39493	19.7621	22.2788
Arhgef4	2.54965	1.3503	0.323888	1.20426	0.26815	1	1.70122	0.766573	1	2.8621	3.51319	1.77718	1.95825	9.87665	8.97528	3.29653	4.44768	2.07108	8.74508	4.2837	3.70699
Ctla2a	2.54892	1.34989	0.252394	1.15632	0.209543	1	1.35323	0.436402	1	1258.54	576.568	1203.99	3425.45	1054.22	3266.84	1161.71	310.618	2041.88	2523.77	558.84	1672.9
Trio	2.54883	1.34984	0.0355952	0.955129	-0.0662323	1	1.56493	0.646094	1	40.779	63.3886	38.1296	90.5599	163.972	108.155	41.7955	54.2343	39.8691	66.0501	83.1818	63.4615
Gm14015	2.54861	1.34971	0.305346	1.47518	0.560896	1	1.62825	0.703322	1	1.94552	1.6145	2.59787	4.92789	3.43187	7.38819	2.97694	3.529	2.58966	8.92727	2.89187	3.02461
Zfp697	2.54828	1.34952	0.327693	2.12511	1.08754	1	0.502219	-0.993613	1	1.82134	2.88432	3.28867	11.9073	4.73192	3.78987	4.78204	3.25846	8.98881	4.60678	2.78365	1.1496
Gm14124	2.54801	1.34937	0.381259	3.86076	1.94889	1	0.749192	-0.416592	1	0.390287	4.17229	2.81042	1.63187	5.92722	11.2601	9.34511	4.7093	14.4878	9.93582	7.05232	4.3863
4930431F12Rik	2.54784	1.34928	0.323949	1.6396	0.713345	1	1.33057	0.412041	1	46.4619	18.6544	36.9311	149.393	27.6768	83.0008	32.915	12.9446	121.499	145.881	19.1429	57.652
Ttbk1	2.54648	1.3485	0.28413	1.11148	0.152481	1	1.67577	0.744823	1	14.8309	7.67943	22.5218	61.6453	11.9068	41.196	7.74715	10.5989	31.7315	51.8784	11.2308	20.8096
Rrnad1	2.54611	1.34829	0.196145	1.55783	0.639541	1	1.36595	0.449899	1	17.6398	16.6468	14.4861	53.2062	25.3478	45.6905	17.4562	16.3696	42.1913	65.2693	18.6859	19.8813
Nefl	2.54606	1.34826	0.430052	1.89929	0.925464	1	0.501577	-0.995456	1	2.56643	4.48068	2.59787	18.381	3.32713	2.90739	11.168	1.45085	5.72074	3.96261	0.733489	4.49388
E230008N13Rik	2.54589	1.34817	0.371375	1.91592	0.938034	1	1.79981	0.847844	1	2.75566	4.7286	3.51598	14.4322	2.55696	11.0754	5.50408	4.22767	11.3763	29.6122	4.88792	3.51027
Smim3	2.54519	1.34777	0.24805	1.13619	0.184202	1	1.35726	0.440698	1	9.63003	10.3944	3.87614	29.4382	21.0872	10.3503	9.80082	11.1251	6.22302	19.7415	11.1286	6.00926
2310081J21Rik	2.54457	1.34742	0.308467	1.06098	0.0854024	1	2.21554	1.14766	1	9.89909	8.84647	26.823	64.3101	7.29196	44.4249	10.3157	9.39482	28.6559	51.5758	10.1847	45.4061
Vmn2r7	2.54452	1.34739	0.424644	0.840212	-0.251174	1	1.12901	0.175058	1	5.65029	7.29244	4.91824	36.7619	0.905719	7.84653	2.36735	2.62817	10.0195	5.28999	4.01615	7.6353
Lhx9	2.54432	1.34728	0.306599	1.71423	0.777557	1	0.892241	-0.164495	1	19.7302	7.67943	14.3178	59.852	12.3227	34.0643	11.6769	8.63372	51.2649	40.973	9.19867	13.6814
Dsg1c	2.54422	1.34722	0.462656	1.84886	0.88664	1	1.42608	0.512053	1	1.68237	3.67645	6.41201	12.1296	3.21623	14.6567	3.29653	1.8968	16.6078	25.6692	2.23353	3.1906
Dennd5b	2.54291	1.34648	0.262305	1.55337	0.635399	1	1.2087	0.273458	1	89.8251	57.7832	91.5867	342.062	71.1883	195.076	88.1423	41.1261	242.329	265.664	48.3742	135.105
Tmem82	2.54249	1.34624	0.317051	2.01639	1.01177	1	0.964416	-0.052272	1	11.75	7.89107	15.6285	48.1348	8.61357	32.9937	11.5823	7.26018	52.3282	39.4374	8.05034	21.1385
Astl	2.54239	1.34619	0.494558	0.756343	-0.402888	1	1.54034	0.623248	1	3.51258	1.6145	6.33526	24.5283	2.83114	1.84705	2.01816	0.606501	6.05016	1.00855	5.36289	6.98366
Nfkbia	2.54235	1.34616	0.0810886	0.778756	-0.360756	1	3.54483	1.82572	0.0790404	31.4772	32.5136	29.2024	104.928	90.8492	41.196	26.8783	32.0673	13.6006	93.2288	95.5219	68.564
Gm13544	2.53989	1.34477	0.321906	1.74508	0.803292	1	1.36431	0.448173	1	12.0871	7.15336	2.45617	26.1028	7.33817	21.7267	10.3157	6.66557	20.913	35.156	5.6154	10.9366
Zfp316	2.53936	1.34447	0.238553	1.39342	0.478629	1	1.36929	0.453431	1	77.259	46.0947	76.1323	252.807	67.8858	185.95	67.7624	43.8108	166.43	243.587	47.8451	89.2353
Pigv	2.53911	1.34432	0.229902	1.5284	0.612021	1	1.36203	0.44576	1	54.102	31.274	41.8464	164.069	43.0987	115.94	39.1263	29.2667	126.098	137.371	36.0732	91.4453
Fn1	2.53895	1.34423	0.303369	1.34759	0.430382	1	1.52569	0.609463	1	4.63909	7.93945	14.9732	49.0924	6.59265	14.342	7.43939	7.15909	22.5568	29.2934	14.7028	12.6886
Cadps	2.53892	1.34421	0.398103	1.23391	0.303232	1	0.681379	-0.55347	1	1.366	1.93195	6.48582	12.56	1.70053	10.6445	4.68735	1.34976	6.05016	3.72837	1.85476	2.64346
Lrrc71	2.53858	1.34402	0.353235	1.28064	0.356868	1	2.45536	1.29593	1	1.366	3.51319	4.26287	10.8959	7.08556	5.27435	4.43878	2.77088	4.50745	22.1685	3.55321	3.09838
BC018473	2.53785	1.34361	0.276813	1.09317	0.128518	1	3.2051	1.68037	1	49.3565	29.0851	80.0823	201.269	46.7924	154.321	62.0304	26.4066	84.8718	348.84	32.2825	174.395
Ccbp2	2.53765	1.3435	0.500131	2.99808	1.58404	1	1.25729	0.330319	1	0.337066	2.32802	1.00372	5.80659	1.26924	2.28487	2.45908	2.71736	5.8773	11.9594	1.33471	0.614758
Zfp12	2.53606	1.34259	0.207911	1.27697	0.352729	1	1.36112	0.444794	1	133.998	86.5841	159.208	476.499	141.711	345.042	140.508	77.8492	266.657	358.665	92.2963	209.199
BC021785	2.53549	1.34227	0.310974	1.78854	0.838779	1	1.13956	0.188476	1	149.311	102.892	172.439	644.801	140.004	291.943	142.236	64.7945	552.505	590.905	82.5926	192.032
Gm11128	2.53457	1.34174	0.367378	1.85538	0.891713	1	1.16639	0.222056	1	12.9889	8.67716	16.2367	61.3512	8.45338	26.3307	15.2043	6.08582	49.0764	61.5572	6.83588	13.6814
Elfn1	2.53296	1.34082	0.372352	1.02422	0.0345309	1	2.50118	1.32261	1	9.83404	5.46026	11.2948	29.2446	3.56126	34.6082	12.976	2.5479	11.7155	38.1003	3.66744	26.4039
Tmem181c-ps	2.53211	1.34034	0.162902	1.3503	0.433285	1	1.11756	0.160354	1	57.3278	44.7191	11.2948	141.177	83.8961	61.9753	40.0141	51.6775	61.3692	45.7425	70.8719	54.4276
Nlrp1a	2.53146	1.33997	0.303369	1.51922	0.603331	1	1.24854	0.32024	1	30.3182	25.5901	53.77	140.836	21.574	115.307	42.2868	19.5924	104.78	128.918	15.8903	63.2709
Mup7	2.52997	1.33912	0.531553	3.45349	1.78806	1	0.893896	-0.16182	1	2.45999	4.48068	0.52843	9.28194	1.31853	8.34592	0.932143	3.09791	21.8393	14.4287	0.94091	7.74596
Nr4a1	2.52923	1.3387	0.311134	1.2008	0.26399	1	2.52851	1.33828	1	7.8353	5.67492	1.77718	15.9314	16.9222	5.84898	7.90694	6.37124	4.07693	25.6692	16.7079	4.10044
She	2.5292	1.33868	0.446559	1.46269	0.548628	1	1.20738	0.27188	1	3.51258	5.67492	2.59787	20.8808	3.70914	5.27435	3.74041	2.30708	11.2132	13.9765	0.60122	6.26439
Zbtb42	2.52916	1.33866	0.384675	1.02447	0.0348799	1	0.74762	-0.419623	1	3.8733	4.96442	0.52843	5.96082	5.49285	12.276	1.81694	5.82122	1.9504	1.1517	3.62235	2.38526
Zfp719	2.52838	1.33821	0.220004	1.72541	0.786936	1	0.804552	-0.313743	1	7.9654	12.795	5.06584	24.7686	23.9738	16.5892	18.8175	10.923	14.8335	4.99719	15.3672	15.4796
AY358078	2.52745	1.33768	0.346748	2.19757	1.13591	1	0.715939	-0.482092	1	5.96666	6.3189	1.26941	22.2293	3.11765	8.97528	10.9549	5.07201	13.7963	10.5084	3.85382	6.98366
Thbs1	2.52717	1.33752	0.3511	2.01194	1.00858	1	0.564439	-0.82511	1	3.20804	5.67492	3.07021	23.5061	4.3838	2.38064	8.91603	7.28991	7.86684	6.61737	4.88792	2.07481
Lace1	2.52577	1.33673	0.285487	2.1471	1.10239	1	0.780846	-0.356889	1	5.89569	7.89107	1.99564	6.26567	22.7662	10.8429	6.72327	13.5928	13.6006	4.47014	11.6246	10.371
Zscan4d	2.52548	1.33656	0.419704	6.01048	2.58748	1	0.458528	-1.12492	1	1.68237	4.09671	1.44064	9.46844	0.973494	7.84653	15.9086	2.62817	24.9899	6.76052	2.462	10.7183
Gcnt2	2.52502	1.33629	0.0490734	1.02176	0.0310534	1	1.33162	0.41318	1	148.717	88.6461	99.2386	263.488	231.802	354.695	123.919	83.3136	136.708	192.171	100.981	164.854
Nlrp1b	2.52436	1.33592	0.327693	1.15483	0.207675	1	2.06478	1.04599	1	1.68237	4.42021	2.75728	14.0377	6.27842	2.10016	2.76388	4.87579	2.58966	6.61737	7.55734	6.98366
Serpina1b	2.524	1.33571	0.410563	0.489555	-1.03046	1	7.86813	2.97602	0.5509	2.61965	3.07177	8.49621	11.9073	1.4356	22.5271	4.54531	0.434065	1.9504	24.8688	9.68566	20.1856
Cx3cr1	2.52358	1.33547	0.317141	1.99335	0.995198	1	0.897703	-0.155689	1	262.007	184.857	327.302	1187.65	252.933	513.151	266.818	117.667	1158.75	917.505	149.59	318.267
Gm10190	2.52341	1.33537	0.39236	1.6955	0.761708	1	1.0817	0.113295	1	7.76434	4.55929	13.8337	36.9484	2.63706	26.488	9.80082	5.45256	29.1321	28.2621	3.55321	16.1927
Slc7a14	2.52324	1.33528	0.257192	1.53856	0.621581	1	1.1576	0.211132	1	502.813	309.124	508.007	1548.93	509.68	1272	485.809	168.887	1376.16	1277.2	296.083	777.62
Otof	2.52301	1.33515	0.367889	2.07219	1.05116	1	1.86245	0.897198	1	2.18501	5.03698	5.51457	13.4638	4.3838	14.342	7.74715	2.47357	16.2131	32.768	3.55321	12.9222
B3galt1	2.52285	1.33505	0.525769	8.96518	3.16433	1	1.79509	0.844057	1	0.0295672	0.163264	0.52843	1.05803	0.807137	0	1.34347	1.80464	3.54856	4.47014	3.85382	3.70699
B230214G05Rik	2.52208	1.33462	0.362602	1.78452	0.835536	1	1.12818	0.173992	1	1.60254	1.26983	2.13143	7.42771	2.23041	3.02368	5.35021	1.23679	2.36136	3.72837	1.78562	4.59225
Unc93a	2.52123	1.33413	0.301899	1.84626	0.884605	1	1.27349	0.348784	1	3.96792	6.92963	7.42164	17.3086	6.27842	22.6571	8.11409	4.83417	20.913	27.6082	6.83588	8.67732
Serpinb5	2.52067	1.33381	0.454429	0.467832	-1.09594	1	2.89283	1.53248	1	1.68237	0.580493	1.38159	5.25068	0.973494	3.02368	0.864082	0.124868	0.704493	3.61776	0.667355	0.670087
Xirp2	2.51956	1.33317	0.325197	1.38142	0.46615	1	1.2461	0.317421	1	8.02453	6.3189	4.26287	24.5283	4.32835	18.0874	5.76449	3.75198	16.2131	18.0823	3.96805	10.0083
Rmi2	2.51899	1.33285	0.289562	1.46275	0.548683	1	1.08693	0.120263	1	79.7013	38.4758	79.4446	267.648	51.2594	178.972	71.8135	31.5024	185.79	199.5	28.4017	86.3336
Map3k10	2.51749	1.33199	0.26998	1.13045	0.176901	1	1.94785	0.961884	1	3.96792	5.46026	2.34694	7.08699	8.25313	14.342	3.11898	7.47126	2.7136	7.58037	11.0144	7.35866
D430041D05Rik	2.51682	1.3316	0.354566	1.33366	0.415391	1	0.969692	-0.0444022	1	11.6702	5.67492	20.3519	47.3279	5.81632	41.8014	6.96592	6.43367	36.9076	27.1267	6.73968	14.9048
Ppp1r12b	2.51679	1.33158	0.262075	1.34814	0.43097	1	1.36915	0.453278	1	511.418	249.007	455.111	1407.99	389.533	1261.8	448.565	145.673	1044.51	1188.3	255.398	799.985
Adtrp	2.51547	1.33083	0.312521	1.90171	0.927299	1	0.949827	-0.0742632	1	32.9556	19.6158	24.4938	103.124	17.985	72.8147	32.0835	13.7117	100.808	92.9685	12.4122	33.8609
Nkain1	2.51465	1.33036	0.348816	0.909688	-0.136556	1	2.20843	1.14302	1	0.644564	1.93195	2.17572	6.11145	1.99628	3.89932	1.89388	1.62923	0.789293	3.50063	3.55321	2.52051
Gcm1	2.51358	1.32974	0.2748	1.49562	0.580747	1	1.24951	0.321363	1	396.212	220.091	340.079	1213.22	260.197	930.59	334.113	114.513	981.802	959.909	238.709	588.705
H2-T24	2.51219	1.32895	0.228263	1.45322	0.539258	1	1.32515	0.406152	1	162.832	105.474	178.946	591.276	142.284	390.103	159.95	98.8062	391.241	473.685	123.316	264.334
Pcdh15	2.51118	1.32836	0.396843	1.35161	0.434675	1	1.53639	0.619542	1	10.7329	10.1677	16.8448	62.9436	5.24947	26.659	6.1847	5.21472	39.6473	52.1256	6.31883	19.9796
Zfp747	2.51071	1.3281	0.21055	1.32983	0.411246	1	1.59631	0.674739	1	43.2272	31.014	53.3685	154.024	37.1869	129.263	44.731	30.9851	94.0172	131.443	40.2216	99.2773
Ptpn22	2.51037	1.3279	0.132179	1.65853	0.729906	1	0.77242	-0.372543	1	15.0674	18.9688	17.6744	28.0395	61.6474	40.1357	42.4702	20.5408	22.759	13.3909	22.9726	29.8773
Tmem140	2.51029	1.32785	0.33844	2.19126	1.13176	1	0.932234	-0.101236	1	3.09864	2.79967	1.89822	1.63187	7.4768	10.494	6.41847	7.03125	3.65945	6.61737	2.58525	6.75619
Acad8	2.50718	1.32607	0.14513	0.856255	-0.223887	1	0.900539	-0.15114	1	15.7238	14.993	15.044	41.446	33.0711	40.2656	13.4584	14.996	10.7174	6.76052	9.09646	19.4141
A330050B17Rik	2.50446	1.3245	0.318908	1.31381	0.393756	1	1.31055	0.390169	1	31.6664	13.4723	28.3611	109.518	11.799	62.8338	31.2579	9.51374	55.818	71.6394	10.8881	44.0597
Cxxc4	2.50418	1.32434	0.505495	2.05074	1.03615	1	1.1957	0.257853	1	0.272018	1.72334	1.16904	3.37851	3.61055	0.97141	1.89388	0.124868	4.50745	4.47014	1.40686	1.92419
Rbm41	2.50405	1.32427	0.196145	1.42481	0.510766	1	0.972783	-0.0398108	1	41.1309	36.6013	60.2292	191.578	49.5003	104.468	46.767	33.3338	116.509	95.8705	44.9051	50.4686
Gnao1	2.50402	1.32425	0.384751	1.76522	0.819848	1	1.27486	0.350342	1	1.06738	1.26983	4.74111	7.94058	1.20454	8.6435	4.16061	3.37738	4.98364	7.58037	2.958	5.43446
Hspg2	2.50291	1.32361	0.323888	1.20607	0.270313	1	1.90656	0.930975	1	10.1061	6.64543	11.3598	35.6394	15.7546	19.0246	5.13715	4.95309	23.8419	45.4627	5.05626	14.1763
Cpped1	2.5028	1.32355	0.157801	1.25429	0.326874	1	1.02062	0.0294441	1	12.3532	21.3089	14.1879	23.3376	51.3241	45.109	17.2461	25.0211	17.7493	28.4183	22.2512	10.5984
F10	2.50262	1.32344	0.31689	2.03882	1.02773	1	0.902416	-0.148135	1	1225.86	949.487	1468.16	5582.47	1505.24	2030.66	1302.95	629.649	5495.92	4687.11	699.37	1317.13
Ccdc167	2.50257	1.32341	0.260931	1.76957	0.823396	1	1.0491	0.0691526	1	79.4263	45.481	62.6736	255.691	73.1723	140.642	63.655	42.1697	226.162	219.889	43.1406	85.2485
Nanog	2.50251	1.32338	0.311612	1.48104	0.566606	1	1.56445	0.645654	1	50.4446	27.7367	56.8815	173.703	36.6077	127.754	53.9075	15.222	130.938	203.365	25.9066	83.7239
Dsg3	2.50152	1.3228	0.392389	1.71606	0.779101	1	0.59991	-0.737181	1	6.67035	6.3189	18.7401	54.8739	4.70111	19.866	10.8188	7.37315	36.2944	21.0266	2.65739	8.99392
Myrip	2.50132	1.32269	0.379346	1.76893	0.822874	1	0.569008	-0.813479	1	1.47245	2.02568	2.75728	5.10722	1.4356	9.15999	4.37368	1.8968	4.82056	1.1517	1.25054	3.89142
Rgs7bp	2.50042	1.32217	0.311612	2.00853	1.00614	1	0.913209	-0.130983	1	1185.96	941.601	1442.43	5454.07	1474.03	1998.45	1293.15	621.081	5256.28	4538.33	682.349	1327.49
Tmem2	2.50022	1.32205	0.122407	1.24573	0.316995	1	0.713606	-0.4868	1	17.5392	19.8758	15.7584	50.007	47.9785	34.9981	25.1116	19.4853	21.6468	20.3596	19.8102	7.10046
Irak2	2.49941	1.32159	0.240132	1.60149	0.679417	1	1.40816	0.493807	1	16.4541	10.7573	22.9734	56.8394	19.4206	49.2443	16.4531	13.6403	50.3223	62.7707	15.8602	34.5986
Zfp799	2.49932	1.32153	0.253999	1.37298	0.457306	1	1.31991	0.400435	1	31.3235	24.1388	38.9385	110.264	26.959	98.7862	28.1596	20.2732	81.2124	109.112	23.2131	38.7913
1700029J07Rik	2.49871	1.32118	0.279618	1.93045	0.948938	1	0.904441	-0.144902	1	7.38292	7.74897	6.99063	24.3059	12.0023	19.0246	5.97164	9.30563	27.4752	23.6846	10.4793	4.49388
Eomes	2.49867	1.32116	0.369021	1.9124	0.935386	1	1.0823	0.114099	1	32.3347	27.0231	37.7045	153.443	24.0786	65.0708	26.2983	11.8268	147.546	145.218	21.1269	34.5986
Slc27a3	2.49839	1.321	0.477315	0.601648	-0.733009	1	2.01022	1.00735	1	0.431681	1.26983	4.55218	6.11145	6.90072	2.65428	0.591837	3.01467	0.136985	3.06468	2.65739	1.85042
Kctd21	2.49824	1.32091	0.557471	0.925177	-0.112199	1	1.18951	0.250368	1	2.90941	2.88432	1.26941	5.68107	2.55696	9.45415	0.0532653	5.82122	0.652308	0.299311	1.92992	5.54205
Magi1	2.498	1.32077	0.345474	1.02233	0.031858	1	2.03962	1.0283	1	5.25704	6.64543	3.46579	25.945	7.08556	5.41801	2.97694	4.87579	7.86684	22.3963	4.8278	4.86274
Il21r	2.4975	1.32049	0.448933	1.57859	0.658632	1	1.26005	0.333486	1	145.346	38.9716	165.331	522.192	67.5962	283.525	108.223	22.723	421.039	517.222	28.7684	149.54
Ccser1	2.49733	1.32039	0.284621	0.932516	-0.100799	1	1.48539	0.570842	1	6.52252	12.1662	3.28867	25.7585	8.72448	20.4543	5.57215	9.64158	5.27065	17.6561	8.30887	4.49388
Psmb11	2.49678	1.32007	0.355882	1.98317	0.987805	1	1.09858	0.135637	1	74.6749	35.7245	80.7672	278.946	50.4492	147.972	73.3434	20.8946	284.928	295.075	47.298	74.1645
Eif2ak2	2.49643	1.31986	0.221769	1.37967	0.464319	1	1.24058	0.311011	1	336.717	229.41	395.596	1100.04	311.758	989.149	401.993	188.402	736.495	803.975	218.832	623.297
Abcd4	2.49589	1.31956	0.294223	1.8743	0.906351	1	0.925616	-0.111514	1	32.7161	25.9529	42.487	134.646	42.4487	75.445	20.738	20.7935	148.12	113.276	26.589	35.6652
2900092D14Rik	2.49579	1.3195	0.439483	1.59835	0.676587	1	1.772	0.825376	1	20.8478	4.48068	14.9732	54.3144	4.70111	41.6338	19.6401	5.58932	39.2168	78.5658	3.42094	32.2256
Adam1a	2.49533	1.31923	0.33173	1.11481	0.156802	1	0.685408	-0.544965	1	5.00277	7.22895	1.09229	16.3546	7.64008	9.30023	3.90612	6.86773	4.07693	1.47703	5.17651	3.51027
Gab1	2.49423	1.31859	0.120316	1.12787	0.173597	1	1.35586	0.43921	1	12.0871	20.5954	12.3576	42.7801	44.029	25.5577	11.9018	17.5945	21.3142	28.7468	20.3453	19.8014
Bcmo1	2.4932	1.318	0.370066	2.13269	1.09268	1	0.974527	-0.0372259	1	141.316	93.6256	170.916	654.901	126.376	230.676	122.019	55.3759	688.231	617.725	86.0647	139.778
Alox8	2.49171	1.31714	0.284239	1.4447	0.530771	1	1.45403	0.540061	1	30.5665	24.8765	58.3399	136.518	30.662	116.405	41.257	18.0315	105.129	140.848	23.3153	74.9022
4833427F10Rik	2.49099	1.31672	0.381259	1.66851	0.738563	1	1.41717	0.503011	1	7.0843	5.32118	11.466	29.944	3.43187	26.1528	8.91603	4.12064	26.8294	27.7676	3.90192	24.8239
Kank2	2.49075	1.31658	0.242746	1.26813	0.3427	1	1.56759	0.648553	1	23.9908	14.3974	17.5651	56.8394	18.3115	64.2841	25.3957	10.2213	35.3616	64.4169	12.812	34.0484
Etv1	2.48927	1.31572	0.453302	1.63898	0.712796	1	1.32307	0.403889	1	3.20804	1.72334	0.52843	3.90932	1.09056	8.6435	1.89388	1.03462	6.05016	6.2595	2.51911	3.09838
Lrrc63	2.48926	1.31572	0.389895	1.47204	0.557821	1	0.594268	-0.750815	1	2.68766	1.05214	2.28494	4.05278	1.70053	9.30023	3.29653	1.23679	4.35742	2.85647	1.56919	0.848367
Myh15	2.48886	1.31548	0.389046	0.987758	-0.01777	1	3.49578	1.80561	1	4.14532	2.32802	6.68361	13.6432	6.38316	12.7754	1.10674	3.529	8.37564	34.7688	4.16646	6.58406
Tlcd2	2.48879	1.31544	0.257192	1.20671	0.271085	1	1.96911	0.977546	1	31.0396	20.0693	42.8058	122.968	23.3207	87.5227	36.4335	18.2485	58.6686	121.143	20.9044	81.1666
Ifnar1	2.4874	1.31464	0.28413	1.33256	0.414196	1	1.32692	0.408087	1	386.159	179.112	374.625	1138.13	249.935	949.902	365.726	118.8	767.969	925.84	159.732	576.391
Pdrg1	2.48736	1.31462	0.0274611	0.993493	-0.00941847	1	1.40589	0.491481	1	94.1685	78.3	89.78	147.528	287.094	217.692	92.3088	86.7178	81.5124	139.778	108.493	118.043
Dst	2.48679	1.31429	0.0443983	0.989021	-0.0159273	1	1.10551	0.144711	1	81.7	138.082	88.4811	193.049	343.397	230.135	83.2064	112.384	109.288	91.511	138.473	107.048
Rabggta	2.48531	1.31342	0.246614	1.46627	0.552146	1	1.51675	0.600985	1	26.1522	17.4873	26.823	85.3846	24.7378	65.0708	29.651	16.9642	56.7345	105.439	19.3984	31.9275
Gm20172	2.4853	1.31342	0.397162	1.53055	0.61405	1	1.27324	0.348506	1	77.6789	32.9671	109.63	310.78	38.7796	197.959	59.8051	21.8459	255.529	303.924	28.2213	97.1626
Mlph	2.48513	1.31332	0.352296	1.31764	0.397951	1	1.93023	0.948771	1	52.6	26.8115	80.0823	213.302	33.2898	149.84	56.2541	16.3696	137.559	256.841	24.0759	124.79
D030040B21Rik	2.48495	1.31321	0.301992	1.56564	0.646755	1	1.40567	0.49126	1	17.8763	10.8298	29.8401	70.5758	14.8057	60.1727	20.448	10.2927	60.9615	70.6438	12.0755	46.1776
Gkn1	2.4839	1.31261	0.481792	1.34456	0.427135	1	2.38266	1.25257	1	0.124182	3.07177	2.41484	5.25068	2.11026	6.62201	3.74041	2.39033	1.41551	12.3498	4.53921	1.1496
Morc4	2.48384	1.31257	0.2748	1.41175	0.497484	1	1.01534	0.0219584	1	7.71703	14.7723	4.07393	22.4266	22.911	20.6732	9.26225	11.8268	16.4251	2.78489	14.267	21.0186
Ghdc	2.48249	1.31179	0.255029	1.52191	0.605883	1	1.4508	0.53685	1	26.2024	18.7027	20.4907	87.9131	18.0743	56.4307	26.5912	15.3647	57.6053	88.4593	16.6418	39.3445
Zfyve9	2.48237	1.31172	0.4402	1.69105	0.757919	1	1.49476	0.579911	1	1.44288	3.07177	0.52843	7.24479	4.70111	0.612262	0.98245	4.56065	3.00062	4.47014	4.01615	4.29716
Myo1h	2.48221	1.31162	0.378497	1.98558	0.989561	1	0.65993	-0.599615	1	9.48219	5.25467	2.28494	22.2293	2.29202	17.7932	6.66409	4.62011	22.5568	11.3868	4.8278	6.10455
Hsbp1l1	2.48128	1.31109	0.433668	2.1254	1.08774	1	1.08801	0.121688	1	2.29441	0.834458	1.09229	7.59627	1.20454	1.73759	3.82919	1.62923	3.54856	1.60066	1.99605	6.19984
Vmn2r54	2.48021	1.31046	0.60289	1.19682	0.259207	1	2.1109	1.07786	1	0.691872	2.12847	0.52843	7.94058	0.104743	0.314682	2.36735	0.124868	1.51988	3.2794	1.02207	4.1988
Zfp277	2.47932	1.30995	0.327693	1.5196	0.603689	1	1.06007	0.0841541	1	1400.3	587.41	1312.34	3932.5	908.954	3340.5	1148.39	290.235	3576.16	3107.26	512.017	1696.71
Magi2	2.47931	1.30994	0.305208	1.84467	0.883365	1	1.30358	0.382476	1	11.75	6.19495	10.2911	42.0557	11.0596	16.9586	11.742	7.75667	32.6317	46.9267	11.2308	9.79925
Nudt18	2.4792	1.30988	0.293217	1.33189	0.413473	1	1.43727	0.523327	1	3.61311	5.89261	2.59787	3.90932	7.68937	18.4431	5.00102	6.30286	4.82056	10.1082	4.64743	8.44063
Map2	2.4781	1.30924	0.373828	1.37434	0.458738	1	0.659083	-0.601469	1	1.68237	3.5918	3.35361	7.94058	4.32835	9.15999	0.757551	3.25846	7.86684	3.50063	1.92992	2.38526
Ceacam15	2.4776	1.30894	0.391805	0.635506	-0.654022	1	2.11301	1.0793	1	5.77743	1.93195	1.77718	10.7309	2.48303	10.3503	2.21051	2.47357	1.33071	8.33515	1.49403	2.9324
4931406B18Rik	2.47723	1.30873	0.33749	1.37874	0.463353	1	1.69768	0.763566	1	12.5128	11.752	19.9829	62.1905	10.4681	37.0196	13.0914	8.07479	39.8691	74.652	7.55734	21.4151
Prrx1	2.47701	1.3086	0.394207	1.30703	0.386295	1	1.74422	0.802578	1	13.9734	6.11331	18.7401	60.7881	6.74668	28.7079	8.54021	5.79149	36.4445	61.9573	6.11441	20.496
Ctxn3	2.47689	1.30853	0.549206	1.53572	0.618912	1	2.64549	1.40354	1	0.721439	0.356761	2.41484	7.42771	0.104743	1.18348	0.757551	1.62923	3.00062	5.91464	1.78562	6.58406
Smurf1	2.47569	1.30783	0.122451	0.895345	-0.159484	1	1.07419	0.103251	1	14.6653	14.0165	12.4698	33.9465	30.4494	37.5293	10.005	11.8506	14.9966	8.92727	15.7339	14.9048
Rbms2	2.47543	1.30768	0.196145	1.78361	0.8348	1	0.949018	-0.0754933	1	21.5959	19.1411	22.5218	70.088	26.1642	60.4121	28.0116	17.8204	67.0475	51.8784	18.734	36.4982
G530011O06Rik	2.47512	1.3075	0.327121	1.45228	0.538318	1	1.09242	0.127528	1	776.694	299.153	695.113	2328.1	435.386	1619.93	758.173	147.017	1666.77	1617.98	272.647	919.027
Smad3	2.47506	1.30746	0.172661	1.27099	0.345947	1	1.16875	0.224972	1	36.5776	38.5423	9.70068	53.3532	74.0995	82.5083	25.1116	46.4033	36.2944	21.9831	48.8973	55.1131
Trappc9	2.4748	1.30731	0.266957	1.28249	0.358946	1	1.44562	0.531684	1	664.93	327.21	678.463	1867.69	505.755	1761.03	699.019	193.307	1250.23	1599.49	332.655	1165.17
AK129341	2.47432	1.30703	0.343487	2.57202	1.3629	1	0.908219	-0.138888	1	1.06738	3.5918	7.95893	15.0706	4.45158	11.7595	10.4459	6.0115	16.05	16.833	4.8278	7.86276
Ifi44	2.47185	1.30559	0.217506	0.969107	-0.0452725	1	1.59378	0.67245	1	43.4874	14.3974	30.6608	112.545	34.1401	72.2674	30.6157	12.1806	43.0328	63.0179	25.7022	48.0741
Lyz2	2.47074	1.30494	0.217506	1.02418	0.0344679	1	1.29325	0.371	1	132.402	99.2612	85.9009	523.146	107.864	153.691	182.594	73.3718	69.2654	206.378	97.7043	116.558
Galntl6	2.46967	1.30432	0.341031	1.48431	0.569788	1	0.816801	-0.291944	1	5.38123	4.22671	6.68361	12.9474	3.37642	23.9706	3.29653	4.16821	16.7513	7.76256	6.37294	5.62504
Tenm2	2.46943	1.30418	0.454176	1.3571	0.440528	1	0.743171	-0.428234	1	9.08304	4.29927	10.2439	39.6132	4.45158	14.342	6.56939	2.47357	23.0461	18.9802	1.92992	2.9324
Ctsf	2.46815	1.30343	0.334532	0.971032	-0.0424094	1	0.687383	-0.540813	1	4.38186	9.55999	6.22898	11.0716	15.4958	23.2523	9.26225	7.03125	3.28111	0.611635	5.84687	6.98366
Clec2h	2.46721	1.30288	0.422376	2.22294	1.15247	1	0.996173	-0.0055318	1	27.3082	12.4352	29.5242	98.7121	8.77377	63.4769	24.65	9.93889	119.444	107.758	9.32192	36.3568
B3gnt8	2.46679	1.30264	0.376482	0.465723	-1.10245	1	1.75868	0.81449	1	4.57109	2.62431	3.35361	15.0706	8.25313	2.75005	1.89388	2.62817	0.365293	2.2123	4.12738	2.29305
Vmn1r236	2.46642	1.30242	0.622853	0.567813	-0.816511	1	4.3154	2.10949	1	0.337066	0.834458	1.48787	3.10594	0.104743	3.39994	0.0532653	0.124868	1.33071	5.28999	0.126256	1.1496
Xist	2.46637	1.30239	0.379423	1.78191	0.833426	1	1.96198	0.972309	1	9.42602	4.48068	7.12052	35.46	6.85143	9.61491	8.20286	5.28607	24.018	54.185	5.12841	14.287
Tpd52	2.46521	1.30171	0.111832	1.18801	0.248548	1	1.27171	0.346769	1	23.7424	17.1427	12.1568	52.3777	30.2184	48.2285	28.5325	15.8315	18.6495	31.5773	22.2933	26.2871
Slc7a11	2.46491	1.30154	0.325107	1.54473	0.627353	1	1.13524	0.182998	1	7.32675	7.4557	15.8381	47.9519	11.8544	15.7375	5.42715	7.60505	34.3082	28.4183	8.10445	17.2071
Sox9	2.46432	1.30119	0.42585	1.6938	0.760261	1	0.86846	-0.203469	1	9.96414	5.82307	10.976	42.7801	5.44356	17.7932	7.50449	3.84712	34.0179	30.4061	4.12738	4.86274
Espn	2.46418	1.30111	0.398103	0.891392	-0.165868	1	0.381282	-1.39107	1	4.14532	3.82762	2.0901	5.54478	10.7947	8.48958	0.932143	6.508	1.51988	0.923959	2.08623	0.387298
Csf3r	2.46315	1.3005	0.22351	1.4264	0.512376	1	1.41927	0.505154	1	61.1508	30.1372	47.0657	159.131	76.1667	105.555	54.8515	26.1866	116.349	172.689	45.825	61.6295
Itpripl1	2.46234	1.30003	0.0903737	1.18021	0.239041	1	0.745113	-0.424469	1	13.3762	13.6779	17.9046	37.325	38.0094	35.412	18.9802	19.7975	14.279	11.9594	13.9784	13.5923
5430435G22Rik	2.46172	1.29967	0.496394	0.966999	-0.0484134	1	0.454655	-1.13716	1	4.68344	1.05214	3.56617	19.5538	0.859509	2.55166	1.47367	3.86496	3.65945	0.546567	2.462	1.06046
Dusp22	2.46168	1.29964	0.305185	1.66319	0.733949	1	1.18002	0.238809	1	26.6932	20.1298	31.1803	106.14	21.6633	64.2841	25.6029	13.9793	90.1947	99.2085	14.5796	39.3445
Itsn1	2.46107	1.29928	0.180663	1.4286	0.514602	1	1.19554	0.257661	1	204.427	157.704	208.402	603.154	269.381	531.655	205.285	129.012	480.81	513.302	183.005	278.172
Pclo	2.461	1.29924	0.271465	1.42203	0.50795	1	1.33761	0.419654	1	42.0741	31.5734	43.8745	160.648	35.625	93.0194	37.5106	18.7926	110.853	133.824	25.7924	63.9656
Ptprv	2.46087	1.29917	0.20728	0.84238	-0.247456	1	0.891318	-0.165988	1	8.29064	10.0407	6.81941	16.5411	19.9998	25.3866	6.1847	6.94503	8.05601	4.3335	8.15856	6.37504
[truncated: 11,799 more rows]

## Sheet: C. Gene ontology of DE genes
Cluster A	Enriched biological process ontology terms	Enriched gene count	% enriched genes in this ontology term	p-value	-log10(p-value)	Enriched genes
[truncated: 22 more rows]

[truncated: 1 more sheets: D. Gene Set Enrichment Analysis]
