# Supplementary material for: p53-dependent induction of P2X7 on hematopoietic stem and progenitor cells regulates hematopoietic response to genotoxic stress
Source: Cell Death Dis. 2021 Oct 8;12(10):923. doi: 10.1038/s41419-021-04202-9 (PMC8501024; doi:10.1038/s41419-021-04202-9)
Supplement: Supplementary file 3 — Supplemental Table S2 [file 41419_2021_4202_MOESM3_ESM.xlsx]

## Sheet: A. p53 Peaks
p53 peak information								p53 peak tag density and fold change				Nearest gene information								Shared site of p53 in Ba/F3 and
Row	Peak ID	Peak Group	Chr	Start	End	Annotation	Peak with p53 DNA-binding motif? (from de novo motif analysis)	p53 UT Ba/F3 Tag Density in 100 bp	p53 3Gy3hr Ba/F3 Tag Density in 100 bp	Fold Change IR vs UT	Log2FC IR vs UT	Distance to TSS	Log10 Absolute Distance to TSS	Nearest Gene	Gene Description	Gene Type	Part of "Regulation of myeloid cell differentiation" pathway?	Part of "Interleukin-4 secretion" pathway?	Part of "Erythrocyte homeostasis" pathway?	p53 in WT HPC7 cells (This study)	p53 in WT Splenic B cells (Tonelli et al. GSE71180)	p53 in WT-IR 7Gy4hr Splenic B cells (Tonelli et al. GSE71180)	p53 in p53KO-IR 7Gy4hr Splenic B cells (Tonelli et al. GSE71180)	p53 in WT Splenic non-B cells (Tonelli et al. GSE71180)	p53 in WT-IR 7Gy4hr Splenic non-B cells (Tonelli et al. GSE71180)	phopho-p53 in WT BMDM (Purbey et al. GSE100963)	phopho-p53 in WT 6Gy0.5hr BMDM (Purbey et al. GSE100963)	phopho-p53 in WT 6Gy1hr BMDM (Purbey et al. GSE100963)	phopho-p53 in WT 6Gy2hr BMDM (Purbey et al. GSE100963)	phopho-p53 in WT 6Gy6hr BMDM (Purbey et al. GSE100963)	p53 in WT DOX-treated MEF (Kenzelmann et al. GSE46240)	p53 in p53KO DOX-treated MEF (Kenzelmann et al. GSE46240)
1	p53_peak_1	I	chr4	32978741	32978841	intron	NO	0	9.42	78.5	6.29462	31689	4.50091	Ankrd6	ankyrin repeat domain 6	protein-coding	NO	NO	NO	No	No	Yes	No	No	Yes	No	No	No	No	No	Yes	No
2	p53_peak_2	I	chr11	88500539	88500639	intron	YES	0	8.17	68.0833	6.08923	20024	4.30155	0610039H22Rik	RIKEN cDNA 0610039H22 gene	ncRNA	NO	NO	NO	No	No	No	No	No	No	No	No	No	No	No	No	No
3	p53_peak_3	I	chr13	105398580	105398680	Intergenic	NO	0.36	23.1	64.1667	6.00375	208403	5.3189	Cwc27	CWC27 spliceosome-associated protein homolog (S. cerevisiae)	protein-coding	NO	NO	NO	Yes	No	Yes	No	No	Yes	No	No	No	Yes	No	Yes	No
4	p53_peak_4	I	chr10	128179782	128179882	intron	NO	0.12	6.57	54.75	5.77479	1280	3.10721	Dgka	diacylglycerol kinase, alpha	protein-coding	NO	NO	NO	No	No	No	No	No	No	No	No	No	No	No	Yes	No
5	p53_peak_5	I	chr9	123194847	123194947	Intergenic	YES	0	6.4	53.3333	5.73697	-24990	4.39777	Tmem158	transmembrane protein 158	protein-coding	NO	NO	NO	No	No	No	No	No	No	No	No	No	No	No	No	No
6	p53_peak_6	I	chr16	92327830	92327930	Intergenic	YES	0	6.04	50.3333	5.65344	-6194	3.79197	4930563D23Rik	RIKEN cDNA 4930563D23 gene	protein-coding	NO	NO	NO	No	No	Yes	No	No	No	No	No	No	No	No	Yes	No
7	p53_peak_7	I	chr12	112063367	112063467	intron	YES	0	5.86	48.8333	5.60979	15732	4.19678	Mok	MOK protein kinase	protein-coding	NO	NO	NO	No	No	No	No	No	No	No	No	No	No	No	No	No
8	p53_peak_8	I	chr14	63706076	63706176	Intergenic	YES	0	5.86	48.8333	5.60979	32216	4.50807	2700070H01Rik	RIKEN cDNA 2700070H01 gene	ncRNA	NO	NO	NO	No	No	No	No	No	No	No	No	No	No	No	No	No
9	p53_peak_9	I	chr4	151259034	151259134	Intergenic	YES	0	5.86	48.8333	5.60979	-23207	4.36562	Camta1	calmodulin binding transcription activator 1	protein-coding	NO	NO	NO	No	No	No	No	No	No	No	No	No	No	No	No	No
10	p53_peak_10	I	chr9	36743443	36743543	intron	YES	0.12	5.86	48.8333	5.60979	92249	4.96496	Fez1	fasciculation and elongation protein zeta 1 (zygin I)	protein-coding	NO	NO	NO	No	No	Yes	No	No	No	No	No	No	No	No	Yes	No
11	p53_peak_11	I	chr13	74201076	74201176	Intergenic	YES	0.12	5.86	48.8333	5.60979	-1393	3.14395	Cep72	centrosomal protein 72	protein-coding	NO	NO	NO	No	No	No	No	No	No	No	No	No	No	No	Yes	No
12	p53_peak_12	I	chr1	136183905	136184005	Intergenic	YES	0.12	5.86	48.8333	5.60979	-2626	3.41929	Myog	myogenin	protein-coding	NO	NO	NO	No	No	No	No	No	No	No	No	No	No	No	Yes	No
13	p53_peak_13	I	chr9	123083380	123083480	intron	YES	0.12	5.69	47.4167	5.56732	23366	4.36858	Clec3b	C-type lectin domain family 3, member b	protein-coding	NO	NO	NO	No	No	No	No	No	No	No	No	No	No	No	No	No
14	p53_peak_14	I	chr4	33462131	33462231	intron	YES	0.12	5.69	47.4167	5.56732	-62875	4.79848	Mir8118	microRNA 8118	ncRNA	NO	NO	NO	No	No	No	No	No	No	No	No	No	No	No	Yes	No
15	p53_peak_15	I	chr13	64162062	64162162	intron	YES	0.12	5.33	44.4167	5.47303	28397	4.45327	Hsd17b3	hydroxysteroid (17-beta) dehydrogenase 3	protein-coding	NO	NO	NO	No	No	Yes	No	No	Yes	No	No	No	No	No	No	No
16	p53_peak_16	I	chr15	102572229	102572329	Intergenic	NO	0.12	5.33	44.4167	5.47303	5061	3.70424	Gm38436	predicted gene, 38436	ncRNA	NO	NO	NO	No	No	Yes	No	No	Yes	No	No	No	No	No	No	No
17	p53_peak_17	I	chr8	121828763	121828863	intron	YES	0	5.15	42.9167	5.42347	-39625	4.59797	Hsbp1	heat shock factor binding protein 1	protein-coding	NO	NO	NO	No	No	No	No	No	No	No	No	No	No	No	Yes	No
18	p53_peak_18	I	chr16	91646530	91646630	intron	NO	0.12	5.15	42.9167	5.42347	637	2.80414	Gart	phosphoribosylglycinamide formyltransferase	protein-coding	NO	NO	NO	No	No	No	No	No	No	No	No	No	No	No	No	No
19	p53_peak_19	I	chr11	71447223	71447323	Intergenic	YES	0.24	10.13	42.2083	5.39946	-116932	5.06793	Wscd1	WSC domain containing 1	protein-coding	NO	NO	NO	No	No	No	No	No	No	No	No	No	No	No	Yes	No
20	p53_peak_20	I	chr15	74491604	74491704	Intergenic	YES	0	4.98	41.5	5.37504	11346	4.05484	Arc	activity regulated cytoskeletal-associated protein	protein-coding	NO	NO	NO	No	No	No	No	No	No	No	No	No	No	No	No	No
21	p53_peak_21	I	chr10	49447778	49447878	intron	YES	0	4.98	41.5	5.37504	60732	4.78342	Grik2	glutamate receptor, ionotropic, kainate 2 (beta 2)	protein-coding	NO	NO	NO	No	No	No	No	No	No	No	No	No	No	No	No	No
22	p53_peak_22	I	chr8	72448701	72448801	intron	NO	0.12	4.98	41.5	5.37504	-22294	4.34819	Ndufa13	NADH dehydrogenase (ubiquinone) 1 alpha subcomplex, 13	protein-coding	NO	NO	NO	No	No	No	No	No	No	No	No	No	No	No	No	No
23	p53_peak_23	I	chr1	57893672	57893772	intron	NO	0.12	4.98	41.5	5.37504	-8693	3.93917	Spats2l	spermatogenesis associated, serine-rich 2-like	protein-coding	NO	NO	NO	No	No	Yes	No	No	No	No	No	Yes	No	No	Yes	No
24	p53_peak_24	I	chr15	92859197	92859297	Intergenic	YES	0.12	4.98	41.5	5.37504	246268	5.39141	Gxylt1	glucoside xylosyltransferase 1	protein-coding	NO	NO	NO	Yes	No	Yes	No	No	Yes	No	No	No	No	No	Yes	No
25	p53_peak_25	I	chr5	149106921	149107021	intron	YES	0.12	4.98	41.5	5.37504	97420	4.98865	Slc7a1	solute carrier family 7 (cationic amino acid transporter, y+ system), member 1	protein-coding	NO	NO	NO	No	No	Yes	No	No	No	No	No	No	No	No	Yes	No
26	p53_peak_26	I	chr8	75791421	75791521	intron	YES	0	4.8	40	5.32193	84984	4.92934	Large	like-glycosyltransferase	protein-coding	NO	NO	NO	No	No	Yes	No	No	Yes	No	No	No	No	No	Yes	No
27	p53_peak_27	I	chr14	21789368	21789468	intron	YES	0.12	4.8	40	5.32193	40763	4.61027	Vcl	vinculin	protein-coding	NO	NO	NO	No	No	No	No	No	No	No	No	No	No	No	Yes	No
28	p53_peak_28	I	chr13	112685403	112685503	Intergenic	YES	0.12	4.8	40	5.32193	27309	4.43631	Gm15326	predicted gene 15326	ncRNA	NO	NO	NO	No	No	Yes	No	No	Yes	No	No	No	No	No	Yes	No
29	p53_peak_29	I	chr5	115158193	115158293	intron	YES	0.12	4.62	38.5	5.26679	455	2.65801	Tchp	trichoplein, keratin filament binding	protein-coding	NO	NO	NO	No	No	No	No	No	No	No	No	No	No	No	No	No
30	p53_peak_30	I	chr17	28907206	28907306	intron	YES	0.12	4.62	38.5	5.26679	994	2.99739	Mapk13	mitogen-activated protein kinase 13	protein-coding	NO	NO	NO	No	No	No	No	No	No	No	No	No	No	No	No	No
31	p53_peak_31	I	chr6	83204978	83205078	intron	YES	0.36	13.86	38.5	5.26679	17659	4.24697	Slc4a5	solute carrier family 4, sodium bicarbonate cotransporter, member 5	protein-coding	NO	NO	NO	No	No	No	No	No	No	No	No	No	No	No	Yes	No
32	p53_peak_32	I	chr14	33124845	33124945	Intergenic	YES	0.36	13.86	38.5	5.26679	-10310	4.01326	Ogdhl	oxoglutarate dehydrogenase-like	protein-coding	NO	NO	NO	No	No	Yes	No	No	Yes	No	No	No	No	No	Yes	No
33	p53_peak_33	I	chr1	37486407	37486507	promoter-TSS	NO	0.36	13.33	37.0278	5.21054	491	2.69108	Coa5	cytochrome C oxidase assembly factor 5	protein-coding	NO	NO	NO	No	No	No	No	No	No	No	No	Yes	No	No	No	No
34	p53_peak_34	I	chr9	34836498	34836598	intron	NO	0	4.44	37	5.20945	-87765	4.94332	4930581F22Rik	RIKEN cDNA 4930581F22 gene	ncRNA	NO	NO	NO	No	No	No	No	No	No	No	No	No	No	No	No	No
35	p53_peak_35	I	chr17	29984327	29984427	intron	NO	0.12	4.44	37	5.20945	40450	4.60692	Mdga1	MAM domain containing glycosylphosphatidylinositol anchor 1	protein-coding	NO	NO	NO	No	No	No	No	No	No	No	No	No	No	No	No	No
36	p53_peak_36	I	chr7	118887133	118887233	intron	YES	0.12	4.44	37	5.20945	36308	4.56	Galnt18	UDP-N-acetyl-alpha-D-galactosamine:polypeptide N-acetylgalactosaminyltransferase 18	protein-coding	NO	NO	NO	No	No	No	No	No	No	No	No	No	No	No	No	No
37	p53_peak_37	I	chr1	135090053	135090153	Intergenic	YES	0.12	4.44	37	5.20945	-52571	4.72075	Plekha6	pleckstrin homology domain containing, family A member 6	protein-coding	NO	NO	NO	No	No	No	No	No	No	No	No	No	No	No	Yes	No
38	p53_peak_38	I	chr10	80038266	80038366	intron	NO	0.12	4.44	37	5.20945	1725	3.23679	Klf16	Kruppel-like factor 16	protein-coding	NO	NO	NO	No	No	No	No	No	No	No	No	No	No	No	No	No
39	p53_peak_39	I	chr11	66353965	66354065	Intergenic	YES	0.12	4.44	37	5.20945	-14387	4.15797	Shisa6	shisa family member 6	protein-coding	NO	NO	NO	No	No	No	No	No	No	No	No	No	No	No	Yes	No
40	p53_peak_40	I	chr19	10351092	10351192	intron	YES	0.24	8.71	36.2917	5.18157	28225	4.45063	Dagla	diacylglycerol lipase, alpha	protein-coding	NO	NO	NO	No	No	Yes	No	No	Yes	No	No	No	No	No	No	No
41	p53_peak_41	I	chr5	140279584	140279684	Intergenic	NO	0.24	8.53	35.5417	5.15144	9563	3.98059	Tmem184a	transmembrane protein 184a	protein-coding	NO	NO	NO	No	No	No	No	No	No	No	No	No	No	No	No	No
42	p53_peak_42	I	chr2	172321664	172321764	Intergenic	YES	0	4.26	35.5	5.14975	23660	4.37401	Fam209	family with sequence similarity 209	protein-coding	NO	NO	NO	No	No	No	No	No	No	No	No	No	No	No	No	No
43	p53_peak_43	I	chr13	74882450	74882550	intron	YES	0	4.26	35.5	5.14975	-10791	4.03306	Cast	calpastatin	protein-coding	NO	NO	NO	No	No	No	No	No	No	No	No	No	No	No	No	No
44	p53_peak_44	I	chr15	84529229	84529329	intron	YES	0.12	4.26	35.5	5.14975	17851	4.25166	Prr5	proline rich 5 (renal)	protein-coding	NO	NO	NO	No	No	No	No	No	No	No	No	No	No	No	Yes	No
45	p53_peak_45	I	chr16	56264838	56264938	intron	YES	0.12	4.26	35.5	5.14975	60462	4.78148	Impg2	interphotoreceptor matrix proteoglycan 2	protein-coding	NO	NO	NO	No	No	No	No	No	No	No	No	No	No	No	No	No
46	p53_peak_46	I	chr8	74909440	74909540	intron	YES	0.12	4.26	35.5	5.14975	35883	4.55489	Eps15l1	epidermal growth factor receptor pathway substrate 15-like 1	protein-coding	NO	NO	NO	No	No	No	No	No	No	No	No	No	No	No	Yes	No
47	p53_peak_47	I	chr2	167621190	167621290	Intergenic	YES	0.12	4.26	35.5	5.14975	104563	5.01938	A530013C23Rik	RIKEN cDNA A530013C23 gene	ncRNA	NO	NO	NO	No	No	No	No	No	No	No	No	No	No	No	No	No
48	p53_peak_48	I	chr19	42340996	42341096	intron	YES	0.24	8.35	34.7917	5.12067	10817	4.03411	Golga7b	golgi autoantigen, golgin subfamily a, 7B	protein-coding	NO	NO	NO	No	No	No	No	No	No	No	No	No	No	No	Yes	No
49	p53_peak_49	I	chr8	119781821	119781921	intron	YES	0	4.09	34.0833	5.09099	952	2.97864	Cmip	c-Maf inducing protein	protein-coding	NO	NO	NO	No	No	No	No	No	Yes	No	No	No	Yes	No	No	No
50	p53_peak_50	I	chr10	30543868	30543968	Intergenic	YES	0	4.09	34.0833	5.09099	18671	4.27117	Hey2	hairy/enhancer-of-split related with YRPW motif 2	protein-coding	NO	NO	NO	No	No	No	No	No	No	No	No	No	No	No	No	No
51	p53_peak_51	I	chr7	19649706	19649806	intron	YES	0	4.09	34.0833	5.09099	9720	3.98767	Rsph6a	radial spoke head 6 homolog A (Chlamydomonas)	protein-coding	NO	NO	NO	No	No	Yes	No	No	Yes	No	No	No	No	No	Yes	No
52	p53_peak_52	I	chr9	116482776	116482876	3' UTR	YES	0	4.09	34.0833	5.09099	-398345	5.60026	Tgfbr2	transforming growth factor, beta receptor II	protein-coding	NO	NO	NO	No	No	Yes	No	No	No	No	No	No	No	No	No	No
53	p53_peak_53	I	chr9	24436123	24436223	intron	YES	0	4.09	34.0833	5.09099	6525	3.81458	Cypt10	cysteine-rich perinuclear theca 10	protein-coding	NO	NO	NO	No	No	No	No	No	No	No	No	No	No	No	Yes	No
54	p53_peak_54	I	chr15	80508338	80508438	intron	YES	0	4.09	34.0833	5.09099	6111	3.78611	Fam83f	family with sequence similarity 83, member F	protein-coding	NO	NO	NO	No	No	No	No	No	No	No	No	No	No	No	No	No
55	p53_peak_55	I	chr2	18933663	18933763	Intergenic	NO	0	4.09	34.0833	5.09099	13767	4.13884	4930426L09Rik	RIKEN cDNA 4930426L09 gene	ncRNA	NO	NO	NO	Yes	No	No	No	No	No	No	No	No	No	No	No	No
56	p53_peak_56	I	chr3	157936070	157936170	intron	YES	0.12	4.09	34.0833	5.09099	236474	5.37378	Lrrc40	leucine rich repeat containing 40	protein-coding	NO	NO	NO	No	No	No	No	No	No	No	No	No	No	No	Yes	No
57	p53_peak_57	I	chr1	177482777	177482877	Intergenic	NO	0.12	4.09	34.0833	5.09099	-60151	4.77924	Rgs7	regulator of G protein signaling 7	protein-coding	NO	NO	NO	No	No	No	No	No	No	No	No	No	No	No	No	No
58	p53_peak_58	I	chr11	74795142	74795242	intron	NO	0.36	12.26	34.0556	5.08982	55818	4.74677	Smg6	Smg-6 homolog, nonsense mediated mRNA decay factor (C. elegans)	protein-coding	NO	NO	NO	No	No	Yes	No	No	Yes	No	No	Yes	No	No	Yes	No
59	p53_peak_59	I	chr6	118271127	118271227	Intergenic	YES	0.36	12.08	33.5556	5.06848	-12440	4.09482	Gm30498	predicted gene, 30498	ncRNA	NO	NO	NO	No	No	No	No	No	No	No	No	No	No	No	No	No
60	p53_peak_60	I	chr1	55166435	55166535	Intergenic	YES	0.24	8	33.3333	5.05889	21493	4.3323	Hspe1	heat shock protein 1 (chaperonin 10)	protein-coding	NO	NO	NO	No	No	Yes	No	No	No	No	No	No	No	No	Yes	No
61	p53_peak_61	I	chr10	99947995	99948095	intron	YES	0.61	20.26	33.2131	5.05368	1936	3.28691	Tmtc3	transmembrane and tetratricopeptide repeat containing 3	protein-coding	NO	NO	NO	No	No	Yes	No	No	Yes	No	No	No	No	No	Yes	No
62	p53_peak_62	I	chr1	136001250	136001350	Intergenic	YES	0	3.91	32.5833	5.02606	-6519	3.81418	Chit1	chitinase 1 (chitotriosidase)	protein-coding	NO	NO	NO	No	No	No	No	No	No	No	No	No	No	No	Yes	No
63	p53_peak_63	I	chr4	154669256	154669356	intron	YES	0	3.91	32.5833	5.02606	45231	4.65544	Faap20	Fanconi anemia core complex associated protein 20	protein-coding	NO	NO	NO	No	No	No	No	No	No	No	No	No	No	No	No	No
64	p53_peak_64	I	chr8	119575389	119575489	intron	NO	0	3.91	32.5833	5.02606	30910	4.4901	Pkd1l2	polycystic kidney disease 1 like 2	protein-coding	NO	NO	NO	No	No	Yes	No	No	Yes	No	No	No	No	No	No	No
65	p53_peak_65	I	chr10	28685738	28685838	Intergenic	NO	0.12	3.91	32.5833	5.02606	20324	4.30801	2310057J18Rik	RIKEN cDNA 2310057J18 gene	protein-coding	NO	NO	NO	No	No	No	No	No	No	No	No	No	No	No	No	No
66	p53_peak_66	I	chr2	160264035	160264135	Intergenic	YES	0.24	7.64	31.8333	4.99247	-71284	4.85299	Mafb	v-maf musculoaponeurotic fibrosarcoma oncogene family, protein B (avian)	protein-coding	YES	NO	NO	No	No	Yes	No	No	Yes	No	No	No	Yes	No	Yes	No
67	p53_peak_67	I	chr10	117482581	117482681	Intergenic	YES	1.82	56.68	31.1429	4.96083	-96212	4.98323	Mdm1	transformed mouse 3T3 cell double minute 1	protein-coding	NO	NO	NO	Yes	No	Yes	No	No	Yes	No	No	No	No	No	Yes	No
68	p53_peak_68	I	chr10	6510489	6510589	intron	YES	0	3.73	31.0833	4.95807	-36665	4.56425	Plekhg1	pleckstrin homology domain containing, family G (with RhoGef domain) member 1	protein-coding	NO	NO	NO	No	No	No	No	No	No	No	No	No	No	No	Yes	No
69	p53_peak_69	I	chr1	172008083	172008183	intron	YES	0.12	3.73	31.0833	4.95807	10942	4.0391	Ddr2	discoidin domain receptor family, member 2	protein-coding	NO	NO	NO	No	No	No	No	No	No	No	No	No	No	No	Yes	No
70	p53_peak_70	I	chr10	32835057	32835157	intron	NO	0.12	3.73	31.0833	4.95807	31818	4.50267	Trdn	triadin	protein-coding	NO	NO	NO	No	No	No	No	No	No	No	No	No	No	No	No	No
71	p53_peak_71	I	chr2	148314916	148315016	Intergenic	NO	0.12	3.73	31.0833	4.95807	-45695	4.65987	Cd93	CD93 antigen	protein-coding	NO	NO	NO	Yes	No	Yes	No	No	Yes	Yes	Yes	Yes	Yes	Yes	No	No
72	p53_peak_72	I	chr18	60935418	60935518	intron	NO	0.12	3.73	31.0833	4.95807	1218	3.08565	Rps14	ribosomal protein S14	protein-coding	NO	NO	YES	No	No	No	No	No	Yes	No	No	No	No	No	No	No
73	p53_peak_73	I	chr18	55293630	55293730	Intergenic	NO	0.12	3.73	31.0833	4.95807	-143846	5.1579	Zfp608	zinc finger protein 608	protein-coding	NO	NO	NO	No	No	No	No	No	No	No	No	No	No	No	No	No
74	p53_peak_74	I	chr10	53123489	53123589	Intergenic	YES	0.12	3.73	31.0833	4.95807	-23882	4.37807	Cep85l	centrosomal protein 85-like	protein-coding	NO	NO	NO	No	No	Yes	No	No	Yes	No	No	No	No	No	No	No
75	p53_peak_75	I	chr13	23435653	23435753	intron	YES	0.24	7.46	31.0833	4.95807	25374	4.40439	Zfp322a	zinc finger protein 322A	protein-coding	NO	NO	NO	No	No	No	No	No	No	No	No	No	No	No	No	No
76	p53_peak_76	I	chr9	123084308	123084408	intron	NO	0.24	7.46	31.0833	4.95807	24294	4.3855	Clec3b	C-type lectin domain family 3, member b	protein-coding	NO	NO	NO	No	No	No	No	No	No	No	No	No	No	No	No	No
77	p53_peak_77	I	chr14	100360221	100360321	intron	NO	0.24	7.46	31.0833	4.95807	188744	5.27587	Klf12	Kruppel-like factor 12	protein-coding	NO	NO	NO	No	No	Yes	No	No	Yes	No	No	No	No	No	Yes	No
78	p53_peak_78	I	chr3	67896153	67896253	intron	YES	0.24	7.46	31.0833	4.95807	27479	4.439	Schip1	schwannomin interacting protein 1	protein-coding	NO	NO	NO	No	No	No	No	No	No	No	No	No	No	No	No	No
79	p53_peak_79	I	chr17	45983240	45983340	Intergenic	YES	0	3.55	29.5833	4.88671	-112497	5.05114	1600014C23Rik	RIKEN cDNA 1600014C23 gene	protein-coding	NO	NO	NO	No	No	Yes	No	No	No	No	No	No	No	No	Yes	No
80	p53_peak_80	I	chr11	102145819	102145919	promoter-TSS	NO	0.12	3.55	29.5833	4.88671	-265	2.42325	Tmub2	transmembrane and ubiquitin-like domain containing 2	protein-coding	NO	NO	NO	No	No	Yes	No	No	No	No	No	No	No	No	No	No
81	p53_peak_81	I	chr15	85857450	85857550	intron	YES	0.12	3.55	29.5833	4.88671	6707	3.82653	Celsr1	cadherin, EGF LAG seven-pass G-type receptor 1 (flamingo homolog, Drosophila)	protein-coding	NO	NO	NO	No	No	No	No	No	No	No	No	No	No	No	Yes	No
82	p53_peak_82	I	chr10	93307598	93307698	intron	NO	0.24	6.93	28.875	4.85175	13348	4.12542	Usp44	ubiquitin specific peptidase 44	protein-coding	NO	NO	NO	No	No	No	No	No	No	No	No	No	No	No	No	No
83	p53_peak_83	I	chr1	25738148	25738248	intron	YES	0	3.38	28.1667	4.81592	148354	5.1713	Adgrb3	adhesion G protein-coupled receptor B3	protein-coding	NO	NO	NO	No	No	No	No	No	No	No	No	No	No	No	No	No
84	p53_peak_84	I	chr7	109258917	109259017	TTS	NO	0	3.38	28.1667	4.81592	6260	3.79657	Chrna10	cholinergic receptor, nicotinic, alpha polypeptide 10	protein-coding	NO	NO	NO	No	No	No	No	No	No	No	No	No	No	No	No	No
85	p53_peak_85	I	chrX	160520112	160520212	Intergenic	NO	0	3.38	28.1667	4.81592	-5737	3.75868	Siah1b	seven in absentia 1B	protein-coding	NO	NO	NO	No	No	No	No	No	No	No	No	No	No	No	No	No
86	p53_peak_86	I	chr18	20013111	20013211	Intergenic	NO	0.12	3.38	28.1667	4.81592	147437	5.16861	Dsc3	desmocollin 3	protein-coding	NO	NO	NO	No	No	No	No	No	No	No	No	No	No	No	No	No
87	p53_peak_87	I	chr6	125021695	125021795	intron	NO	0.12	3.38	28.1667	4.81592	450	2.65321	Lpar5	lysophosphatidic acid receptor 5	protein-coding	NO	NO	NO	No	No	No	No	No	No	No	No	No	No	No	No	No
88	p53_peak_88	I	chr9	49451230	49451330	intron	YES	0.12	3.38	28.1667	4.81592	124887	5.09652	Gm11149	predicted gene 11149	ncRNA	NO	NO	NO	No	No	No	No	No	No	No	No	No	No	No	Yes	No
89	p53_peak_89	I	chr14	73510736	73510836	Intergenic	YES	0.12	3.38	28.1667	4.81592	-31531	4.49874	Rcbtb2	regulator of chromosome condensation (RCC1) and BTB (POZ) domain containing protein 2	protein-coding	NO	NO	NO	No	No	No	No	No	No	No	No	No	No	No	No	No
90	p53_peak_90	I	chr1	156624554	156624654	Intergenic	NO	0.12	3.38	28.1667	4.81592	-51554	4.71226	Cacna1e	calcium channel, voltage-dependent, R type, alpha 1E subunit	protein-coding	NO	NO	NO	No	No	No	No	No	No	No	No	No	No	No	Yes	No
91	p53_peak_91	I	chr13	36082610	36082710	intron	YES	0.12	3.38	28.1667	4.81592	22885	4.35955	Ppp1r3g	protein phosphatase 1, regulatory (inhibitor) subunit 3G	protein-coding	NO	NO	NO	No	No	No	No	No	No	No	No	No	No	No	No	No
92	p53_peak_92	I	chr10	94900269	94900369	Intergenic	YES	1.33	37.14	27.9248	4.80348	20310	4.30771	5730420D15Rik	RIKEN cDNA 5730420D15 gene	ncRNA	NO	NO	NO	No	No	Yes	No	No	Yes	No	No	No	No	No	Yes	No
93	p53_peak_93	I	chr11	120410609	120410709	TTS	NO	0.49	13.68	27.9184	4.80314	382	2.58206	Fam195b	family with sequence similarity 195, member B	protein-coding	NO	NO	NO	No	No	No	No	No	No	No	Yes	Yes	No	Yes	Yes	No
94	p53_peak_94	I	chr4	136848092	136848192	intron	NO	0.24	6.57	27.375	4.77479	14592	4.16411	Wnt4	wingless-type MMTV integration site family, member 4	protein-coding	NO	NO	NO	No	No	No	No	No	No	No	No	No	No	No	No	No
95	p53_peak_95	I	chr2	181398693	181398793	Intergenic	YES	0.24	6.57	27.375	4.77479	7602	3.88093	Sox18	SRY (sex determining region Y)-box 18	protein-coding	NO	NO	NO	No	No	No	No	No	No	No	No	No	No	No	No	No
96	p53_peak_96	I	chr10	18604148	18604248	Intergenic	YES	0.36	9.77	27.1389	4.76229	39321	4.59462	Perp	PERP, TP53 apoptosis effector	protein-coding	NO	NO	NO	No	No	Yes	No	No	No	No	No	No	No	No	Yes	No
97	p53_peak_97	I	chr8	122932411	122932511	Intergenic	YES	0.49	13.15	26.8367	4.74614	-80305	4.90474	Gse1	genetic suppressor element 1	protein-coding	NO	NO	NO	No	No	No	No	No	No	No	No	No	No	No	Yes	No
98	p53_peak_98	I	chr18	35540605	35540705	intron	YES	0	3.2	26.6667	4.73697	117924	5.0716	Sil1	endoplasmic reticulum chaperone SIL1 homolog (S. cerevisiae)	protein-coding	NO	NO	NO	No	No	No	No	No	No	No	No	No	No	No	No	No
99	p53_peak_99	I	chr18	80797438	80797538	Intergenic	YES	0	3.2	26.6667	4.73697	-56203	4.74976	Gm2176	glucosamine-6-phosphate deaminase 1 pseudogene	pseudo	NO	NO	NO	No	No	No	No	No	Yes	No	No	No	No	No	No	No
100	p53_peak_100	I	chr3	10278334	10278434	intron	NO	0	3.2	26.6667	4.73697	22799	4.35792	Fabp12	fatty acid binding protein 12	protein-coding	NO	NO	NO	No	No	No	No	No	No	No	No	No	No	No	Yes	No
101	p53_peak_101	I	chr10	114786234	114786334	intron	YES	0.12	3.2	26.6667	4.73697	13034	4.11508	Tmem19	transmembrane protein 19	protein-coding	NO	NO	NO	No	No	No	No	No	No	No	No	No	No	No	No	No
102	p53_peak_102	I	chr12	88158126	88158226	Intergenic	YES	0.12	3.2	26.6667	4.73697	67588	4.82987	Irf2bpl	interferon regulatory factor 2 binding protein-like	protein-coding	NO	NO	NO	No	No	No	No	No	No	No	No	No	No	No	No	No
103	p53_peak_103	I	chr18	53483256	53483356	intron	YES	0.12	3.2	26.6667	4.73697	77990	4.89204	Snx24	sorting nexing 24	protein-coding	NO	NO	NO	No	No	No	No	No	No	No	No	No	No	No	No	No
104	p53_peak_104	I	chr7	53671103	53671203	intron	NO	0.36	9.6	26.6667	4.73697	19315	4.28589	Kcnc1	potassium voltage gated channel, Shaw-related subfamily, member 1	protein-coding	NO	NO	NO	No	No	No	No	No	No	No	No	No	No	No	Yes	No
105	p53_peak_105	I	chr11	76188555	76188655	intron	NO	0.73	18.84	25.8082	4.68976	24038	4.3809	Nxn	nucleoredoxin	protein-coding	NO	NO	NO	Yes	No	Yes	No	No	No	No	No	No	No	No	Yes	No
106	p53_peak_106	I	chr10	96084166	96084266	3' UTR	YES	0	3.02	25.1667	4.65344	4581	3.66096	Btg1	B cell translocation gene 1, anti-proliferative	protein-coding	NO	NO	NO	No	No	Yes	No	Yes	Yes	No	No	No	No	No	Yes	No
107	p53_peak_107	I	chr7	65407458	65407558	Intergenic	NO	0.12	3.02	25.1667	4.65344	-506064	5.70421	Atp10a	ATPase, class V, type 10A	protein-coding	NO	NO	NO	No	No	No	No	No	No	No	No	No	No	No	No	No
108	p53_peak_108	I	chr11	60268321	60268421	intron	NO	0.12	3.02	25.1667	4.65344	252	2.4014	Drg2	developmentally regulated GTP binding protein 2	protein-coding	NO	NO	NO	No	No	No	No	No	No	No	No	No	No	No	No	No
109	p53_peak_109	I	chrX	53261062	53261162	Intergenic	YES	0.24	6.04	25.1667	4.65344	-128637	5.10937	3830403N18Rik	RIKEN cDNA 3830403N18 gene	protein-coding	NO	NO	NO	No	No	No	No	No	No	No	No	No	No	No	Yes	No
110	p53_peak_110	I	chr10	73875376	73875476	intron	YES	0.24	6.04	25.1667	4.65344	-554550	5.74394	Gnaz	guanine nucleotide binding protein, alpha z subunit	protein-coding	NO	NO	NO	No	No	No	No	No	No	No	No	No	No	No	Yes	No
111	p53_peak_111	I	chr2	64460590	64460690	Intergenic	YES	0.61	14.93	24.4754	4.61326	400183	5.60226	Grb14	growth factor receptor bound protein 14	protein-coding	NO	NO	NO	No	No	No	No	No	No	No	No	No	No	No	Yes	No
112	p53_peak_112	I	chr3	28219247	28219347	intron	YES	0.49	11.73	23.9388	4.58128	57161	4.7571	Tnik	TRAF2 and NCK interacting kinase	protein-coding	NO	NO	NO	Yes	No	Yes	No	No	Yes	No	No	No	No	No	Yes	No
113	p53_peak_113	I	chr7	130368807	130368907	intron	NO	0.61	14.57	23.8852	4.57805	10477	4.02024	Slc5a11	solute carrier family 5 (sodium/glucose cotransporter), member 11	protein-coding	NO	NO	NO	No	No	No	No	No	No	No	No	No	No	No	Yes	No
114	p53_peak_114	I	chr4	17359735	17359835	Intergenic	YES	0.24	5.69	23.7083	4.56732	-420844	5.62412	Mmp16	matrix metallopeptidase 16	protein-coding	NO	NO	NO	No	No	No	No	No	No	No	No	No	No	No	No	No
115	p53_peak_115	I	chr4	47259933	47260033	intron	NO	0.24	5.69	23.7083	4.56732	39099	4.59217	Col15a1	collagen, type XV, alpha 1	protein-coding	NO	NO	NO	No	No	No	No	No	No	No	No	No	No	No	No	No
116	p53_peak_116	I	chr5	10199057	10199157	Intergenic	YES	0.12	2.84	23.6667	4.56478	-473755	5.67555	Grm3	glutamate receptor, metabotropic 3	protein-coding	NO	NO	NO	No	No	No	No	No	No	No	No	No	No	No	No	No
117	p53_peak_117	I	chrX	55295898	55295998	Intergenic	YES	0.12	2.84	23.6667	4.56478	12143	4.08433	Zic3	zinc finger protein of the cerebellum 3	protein-coding	NO	NO	NO	No	No	No	No	No	No	No	No	No	No	No	No	No
118	p53_peak_118	I	chr1	34916074	34916174	intron	NO	0.12	2.84	23.6667	4.56478	9320	3.96942	Plekhb2	pleckstrin homology domain containing, family B (evectins) member 2	protein-coding	NO	NO	NO	No	No	No	No	No	Yes	No	No	No	No	No	No	No
119	p53_peak_119	I	chr15	84552786	84552886	intron	NO	0.49	11.55	23.5714	4.55897	-2140	3.33041	Gm20556	predicted gene, 20556	ncRNA	NO	NO	NO	No	No	Yes	No	No	Yes	No	No	No	No	No	Yes	No
120	p53_peak_120	I	chr13	52325660	52325760	Intergenic	YES	0.49	11.55	23.5714	4.55897	133600	5.12581	4921525O09Rik	RIKEN cDNA 4921525O09 gene	ncRNA	NO	NO	NO	No	No	Yes	No	No	Yes	No	No	Yes	No	No	Yes	No
121	p53_peak_121	I	chr3	127012352	127012452	Intergenic	YES	0.36	8.35	23.1944	4.53571	148179	5.17079	LOC100862268	uncharacterized LOC100862268	ncRNA	NO	NO	NO	No	No	No	No	No	No	No	No	No	No	No	Yes	No
122	p53_peak_122	I	chr1	45798229	45798329	Intergenic	YES	0.36	8.35	23.1944	4.53571	-54067	4.73293	Wdr75	WD repeat domain 75	protein-coding	NO	NO	NO	No	No	No	No	No	No	No	No	No	No	No	Yes	No
123	p53_peak_123	I	chr6	52891862	52891962	intron	NO	0.24	5.51	22.9583	4.52095	-32298	4.50918	Jazf1	JAZF zinc finger 1	protein-coding	NO	NO	NO	No	No	Yes	No	No	No	No	No	No	No	No	No	No
124	p53_peak_124	I	chr10	44095409	44095509	Intergenic	NO	0.24	5.51	22.9583	4.52095	15977	4.2035	Mir1929	microRNA 1929	ncRNA	NO	NO	NO	No	No	Yes	No	No	Yes	No	No	No	No	No	Yes	No
125	p53_peak_125	I	chr7	148515251	148515351	intron	NO	0	2.67	22.25	4.47573	1272	3.10449	Tmem80	transmembrane protein 80	protein-coding	NO	NO	NO	No	No	No	No	No	No	No	No	No	No	No	No	No
126	p53_peak_126	I	chr4	46111631	46111731	intron	YES	0.12	2.67	22.25	4.47573	39666	4.59842	Tstd2	thiosulfate sulfurtransferase (rhodanese)-like domain containing 2	protein-coding	NO	NO	NO	No	No	No	No	No	No	No	No	No	No	No	No	No
127	p53_peak_127	I	chr5	31840142	31840242	intron	YES	0.12	2.67	22.25	4.47573	10824	4.03439	Slc4a1ap	solute carrier family 4 (anion exchanger), member 1, adaptor protein	protein-coding	NO	NO	NO	No	No	No	No	No	No	No	No	No	No	No	No	No
128	p53_peak_128	I	chr11	67392113	67392213	intron	NO	0.12	2.67	22.25	4.47573	-7839	3.89426	Gas7	growth arrest specific 7	protein-coding	NO	NO	NO	No	No	No	No	No	No	No	No	No	No	No	No	No
129	p53_peak_129	I	chr16	95920266	95920366	Intergenic	YES	0.12	2.67	22.25	4.47573	-3698	3.56797	Ets2	E26 avian leukemia oncogene 2, 3' domain	protein-coding	NO	NO	NO	No	No	No	No	No	No	No	No	No	No	No	No	No
130	p53_peak_130	I	chr1	67443551	67443651	Intergenic	YES	0.36	8	22.2222	4.47393	274000	5.43775	Cps1	carbamoyl-phosphate synthetase 1	protein-coding	NO	NO	NO	No	No	No	No	No	No	No	No	No	No	No	No	No
131	p53_peak_131	I	chr2	119566791	119566891	Intergenic	NO	0.24	5.33	22.2083	4.47303	-1232	3.09061	Itpka	inositol 1,4,5-trisphosphate 3-kinase A	protein-coding	NO	NO	NO	No	No	No	No	No	No	No	No	No	No	No	No	No
132	p53_peak_132	I	chr7	149793897	149793997	Intergenic	NO	0.36	7.82	21.7222	4.4411	-29896	4.47561	H19	H19, imprinted maternally expressed transcript	ncRNA	NO	NO	NO	No	No	Yes	No	No	No	No	No	No	No	No	No	No
133	p53_peak_133	I	chr10	44130139	44130239	Intergenic	YES	0.73	15.81	21.6575	4.4368	48365	4.68453	Prdm1	PR domain containing 1, with ZNF domain	protein-coding	NO	NO	NO	No	No	No	No	No	No	No	No	No	No	No	No	No
134	p53_peak_134	I	chr6	124795666	124795766	intron	YES	0.24	5.15	21.4583	4.42347	-5423	3.73424	Gnb3	guanine nucleotide binding protein (G protein), beta 3	protein-coding	NO	NO	NO	No	No	No	No	No	No	No	No	No	No	No	No	No
135	p53_peak_135	I	chr10	69490784	69490884	TTS	YES	0.24	5.15	21.4583	4.42347	-69035	4.83907	Ccdc6	coiled-coil domain containing 6	protein-coding	NO	NO	NO	Yes	No	Yes	No	No	Yes	No	No	No	No	No	Yes	No
136	p53_peak_136	I	chr4	34806231	34806331	intron	NO	0.24	5.15	21.4583	4.42347	23916	4.37869	Zfp292	zinc finger protein 292	protein-coding	NO	NO	NO	No	No	Yes	No	No	Yes	No	No	No	No	No	No	No
137	p53_peak_137	I	chr11	112803410	112803510	Intergenic	NO	0.24	5.15	21.4583	4.42347	-117018	5.06825	1700012H19Rik	RIKEN cDNA 1700012H19 gene	ncRNA	NO	NO	NO	No	No	No	No	No	No	No	No	No	No	No	Yes	No
138	p53_peak_138	I	chr9	20815496	20815596	Intergenic	YES	0.24	5.15	21.4583	4.42347	-4858	3.68646	Icam1	intercellular adhesion molecule 1	protein-coding	NO	NO	NO	No	No	Yes	No	No	Yes	No	No	No	No	No	No	No
139	p53_peak_139	I	chr11	69987565	69987665	Intergenic	YES	0.49	10.48	21.3878	4.41871	7490	3.87448	Clec10a	C-type lectin domain family 10, member A	protein-coding	NO	NO	NO	No	No	Yes	No	No	Yes	No	No	No	Yes	No	Yes	No
140	p53_peak_140	I	chr13	32509669	32509769	Intergenic	NO	0.49	10.48	21.3878	4.41871	-79306	4.89931	Gmds	GDP-mannose 4, 6-dehydratase	protein-coding	NO	NO	NO	No	No	No	No	No	No	No	No	No	No	No	No	No
141	p53_peak_141	I	chr5	140335195	140335295	Intergenic	NO	1.09	23.28	21.3578	4.41669	-32448	4.51119	Psmg3	proteasome (prosome, macropain) assembly chaperone 3	protein-coding	NO	NO	NO	Yes	No	No	No	No	No	No	No	No	No	No	Yes	No
142	p53_peak_142	I	chr12	53173957	53174057	Intergenic	NO	0	2.49	20.75	4.37504	-24726	4.39315	Nubpl	nucleotide binding protein-like	protein-coding	NO	NO	NO	No	No	No	No	No	No	No	No	No	No	No	No	No
143	p53_peak_143	I	chr4	151505141	151505241	exon	YES	0.12	2.49	20.75	4.37504	-2157	3.33385	Espn	espin	protein-coding	NO	NO	NO	No	No	Yes	No	No	No	No	No	Yes	No	No	Yes	No
144	p53_peak_144	I	chr4	134091755	134091855	promoter-TSS	NO	0.12	2.49	20.75	4.37504	-503	2.70157	Mtfr1l	mitochondrial fission regulator 1-like	protein-coding	NO	NO	NO	No	No	No	No	No	No	No	No	No	No	No	No	No
145	p53_peak_145	I	chr13	53519756	53519856	intron	YES	0.24	4.98	20.75	4.37504	30748	4.48782	Gm2762	predicted gene 2762	ncRNA	NO	NO	NO	No	No	No	No	No	No	No	No	No	No	No	Yes	No
146	p53_peak_146	I	chr3	83878604	83878704	Intergenic	YES	0.24	4.98	20.75	4.37504	-34571	4.53871	D930015E06Rik	RIKEN cDNA D930015E06 gene	protein-coding	NO	NO	NO	No	No	Yes	No	No	Yes	No	No	No	No	No	No	No
147	p53_peak_147	I	chr3	79232521	79232621	intron	YES	0.36	7.46	20.7222	4.37311	83273	4.9205	Gm17359	predicted gene, 17359	protein-coding	NO	NO	NO	No	No	Yes	No	No	No	No	No	No	No	No	Yes	No
148	p53_peak_148	I	chr16	9769545	9769645	intron	YES	0.49	10.13	20.6735	4.36971	223031	5.34837	Grin2a	glutamate receptor, ionotropic, NMDA2A (epsilon 1)	protein-coding	NO	NO	NO	No	No	No	No	No	No	No	No	No	No	No	Yes	No
149	p53_peak_149	I	chr6	54986425	54986525	Intergenic	YES	0.97	19.9	20.5155	4.35864	-1520	3.18184	Gars	glycyl-tRNA synthetase	protein-coding	NO	NO	NO	No	No	No	No	No	No	No	No	No	No	No	Yes	No
150	p53_peak_150	I	chr16	61479597	61479697	Intergenic	YES	0.49	9.95	20.3061	4.34384	-874290	5.94166	Epha6	Eph receptor A6	protein-coding	NO	NO	NO	No	No	No	No	No	No	No	No	No	No	No	Yes	No
151	p53_peak_151	I	chr6	77166977	77167077	intron	YES	0.24	4.8	20	4.32193	-25684	4.40966	Lrrtm1	leucine rich repeat transmembrane neuronal 1	protein-coding	NO	NO	NO	No	No	No	No	No	No	No	No	No	No	No	Yes	No
152	p53_peak_152	I	chr1	138313269	138313369	exon	YES	0.24	4.8	20	4.32193	-1223	3.08743	9230116N13Rik	RIKEN cDNA 9230116N13 gene	ncRNA	NO	NO	NO	No	No	No	No	No	No	No	No	No	No	No	No	No
153	p53_peak_153	I	chr16	95637664	95637764	intron	NO	0.24	4.8	20	4.32193	43241	4.6359	Erg	avian erythroblastosis virus E-26 (v-ets) oncogene related	protein-coding	NO	NO	NO	No	No	No	No	No	No	No	No	No	No	No	No	No
154	p53_peak_154	I	chr7	30266262	30266362	intron	YES	0.24	4.8	20	4.32193	24167	4.38322	Sipa1l3	signal-induced proliferation-associated 1 like 3	protein-coding	NO	NO	NO	No	No	No	No	No	No	No	No	No	No	No	Yes	No
155	p53_peak_155	I	chr14	60462407	60462507	intron	YES	0.36	7.11	19.75	4.30378	218339	5.33913	Shisa2	shisa family member 2	protein-coding	NO	NO	NO	No	No	Yes	No	No	No	No	No	No	No	No	Yes	No
156	p53_peak_156	I	chr15	42798857	42798957	Intergenic	YES	0	2.31	19.25	4.26679	203457	5.30847	Rspo2	R-spondin 2	protein-coding	NO	NO	NO	No	No	No	No	No	No	No	No	No	No	No	Yes	No
157	p53_peak_157	I	chr6	74698906	74699006	Intergenic	NO	0.12	2.31	19.25	4.26679	-1277941	6.10651	1700065L07Rik	RIKEN cDNA 1700065L07 gene	ncRNA	NO	NO	NO	No	No	No	No	No	No	No	No	No	No	No	No	No
158	p53_peak_158	I	chr1	33948682	33948782	intron	YES	0.12	2.31	19.25	4.26679	15734	4.19684	Bend6	BEN domain containing 6	protein-coding	NO	NO	NO	No	No	No	No	No	No	No	No	No	No	No	No	No
159	p53_peak_159	I	chr16	90051543	90051643	Intergenic	NO	0.24	4.62	19.25	4.26679	-76649	4.88451	Tiam1	T cell lymphoma invasion and metastasis 1	protein-coding	NO	NO	NO	No	No	No	No	No	No	No	No	No	No	No	No	No
160	p53_peak_160	I	chr11	63567700	63567800	Intergenic	YES	0.24	4.62	19.25	4.26679	168036	5.2254	Hs3st3b1	heparan sulfate (glucosamine) 3-O-sulfotransferase 3B1	protein-coding	NO	NO	NO	No	No	No	No	No	No	No	No	No	No	No	Yes	No
161	p53_peak_161	I	chr17	46721466	46721566	intron	YES	0.24	4.62	19.25	4.26679	-28405	4.45339	Srf	serum response factor	protein-coding	NO	NO	YES	No	No	Yes	No	No	Yes	No	No	No	No	No	Yes	No
162	p53_peak_162	I	chr7	150571511	150571611	intron	YES	0.24	4.62	19.25	4.26679	-55006	4.74041	4933417O13Rik	RIKEN cDNA 4933417O13 gene	ncRNA	NO	NO	NO	No	No	No	No	No	No	No	No	No	No	No	Yes	No
163	p53_peak_163	I	chr12	92551241	92551341	intron	YES	0.24	4.62	19.25	4.26679	71558	4.85466	Cep128	centrosomal protein 128	protein-coding	NO	NO	NO	No	No	No	No	No	No	No	Yes	Yes	Yes	Yes	No	No
164	p53_peak_164	I	chr6	112787532	112787632	intron	YES	0.24	4.62	19.25	4.26679	109678	5.04012	Srgap3	SLIT-ROBO Rho GTPase activating protein 3	protein-coding	NO	NO	NO	No	No	No	No	No	No	No	No	No	No	No	Yes	No
165	p53_peak_165	I	chr7	26574179	26574279	promoter-TSS	YES	0.36	6.93	19.25	4.26679	-477	2.67852	Axl	AXL receptor tyrosine kinase	protein-coding	NO	NO	YES	No	No	No	No	No	No	No	No	No	No	No	Yes	No
166	p53_peak_166	I	chr12	114183389	114183489	Intergenic	NO	0.61	11.55	18.9344	4.24294	-3110	3.49276	Nudt14	nudix (nucleoside diphosphate linked moiety X)-type motif 14	protein-coding	NO	NO	NO	No	No	No	No	No	No	No	No	No	No	No	No	No
167	p53_peak_167	I	chr2	54150722	54150822	Intergenic	YES	0.97	18.3	18.866	4.23772	-138026	5.13996	Galnt13	UDP-N-acetyl-alpha-D-galactosamine:polypeptide N-acetylgalactosaminyltransferase 13	protein-coding	NO	NO	NO	Yes	No	No	No	No	No	No	No	No	No	No	Yes	No
168	p53_peak_168	I	chr7	25179723	25179823	Intergenic	YES	0.85	15.99	18.8118	4.23356	-4874	3.68789	Smg9	smg-9 homolog, nonsense mediated mRNA decay factor (C. elegans)	protein-coding	NO	NO	NO	Yes	No	No	No	No	No	No	Yes	Yes	No	No	Yes	No
169	p53_peak_169	I	chr14	62892644	62892744	Intergenic	YES	0.36	6.75	18.75	4.22882	19122	4.28153	Dleu7	deleted in lymphocytic leukemia, 7	protein-coding	NO	NO	NO	No	No	No	No	No	Yes	No	Yes	Yes	Yes	Yes	Yes	No
170	p53_peak_170	I	chr10	69335786	69335886	intron	YES	0.36	6.75	18.75	4.22882	-52444	4.7197	Ank3	ankyrin 3, epithelial	protein-coding	NO	NO	NO	No	No	No	No	No	No	No	No	No	No	No	Yes	No
171	p53_peak_171	I	chr14	54879295	54879395	intron	YES	0.36	6.75	18.75	4.22882	438	2.64147	Abhd4	abhydrolase domain containing 4	protein-coding	NO	NO	NO	No	No	Yes	No	No	No	No	Yes	No	Yes	No	Yes	No
172	p53_peak_172	I	chr16	93572452	93572552	Intergenic	YES	0.61	11.37	18.6393	4.22028	31558	4.49911	Setd4	SET domain containing 4	protein-coding	NO	NO	NO	No	No	Yes	No	No	Yes	No	No	No	No	No	Yes	No
173	p53_peak_173	I	chr11	53670983	53671083	intron	NO	0.24	4.44	18.5	4.20945	1725	3.23679	Gm12216	predicted gene 12216	ncRNA	NO	NO	NO	No	No	No	No	No	No	No	No	No	No	No	No	No
174	p53_peak_174	I	chr19	45496448	45496548	intron	YES	0.24	4.44	18.5	4.20945	58274	4.76547	Btrc	beta-transducin repeat containing protein	protein-coding	NO	NO	NO	No	No	No	No	No	No	No	No	No	No	No	Yes	No
175	p53_peak_175	I	chr17	92710874	92710974	Intergenic	YES	0.24	4.44	18.5	4.20945	-887433	5.94814	Adcyap1	adenylate cyclase activating polypeptide 1	protein-coding	NO	NO	NO	Yes	No	No	No	No	No	No	No	No	No	No	Yes	No
176	p53_peak_176	I	chr16	92419531	92419631	intron	NO	0.24	4.44	18.5	4.20945	-19258	4.28461	Rcan1	regulator of calcineurin 1	protein-coding	NO	NO	NO	No	No	Yes	No	No	No	No	No	No	No	No	Yes	No
177	p53_peak_177	I	chr6	83093227	83093327	intron	YES	0.24	4.44	18.5	4.20945	6199	3.79232	Rtkn	rhotekin	protein-coding	NO	NO	NO	No	No	No	No	No	No	No	No	No	No	No	Yes	No
178	p53_peak_178	I	chr11	115796804	115796904	intron	NO	0.36	6.57	18.25	4.18982	1881	3.27439	Sap30bp	SAP30 binding protein	protein-coding	NO	NO	NO	No	No	Yes	No	No	No	No	No	No	No	No	Yes	No
179	p53_peak_179	I	chr12	25442518	25442618	Intergenic	NO	0.36	6.57	18.25	4.18982	49449	4.69416	Rrm2	ribonucleotide reductase M2	protein-coding	NO	NO	NO	No	No	No	No	No	No	No	No	No	No	No	No	No
180	p53_peak_180	I	chr8	97122394	97122494	intron	YES	0.36	6.57	18.25	4.18982	3182	3.5027	Fam192a	family with sequence similarity 192, member A	protein-coding	NO	NO	NO	No	No	No	No	No	No	No	No	No	No	No	No	No
181	p53_peak_181	I	chr10	90697617	90697717	Intergenic	YES	0.85	15.28	17.9765	4.16804	-63303	4.80142	Tmpo	thymopoietin	protein-coding	NO	NO	NO	No	No	Yes	No	No	Yes	No	Yes	Yes	No	Yes	Yes	No
182	p53_peak_182	I	chr6	82813323	82813423	Intergenic	YES	0.36	6.4	17.7778	4.152	18474	4.26656	2310069B03Rik	RIKEN cDNA 2310069B03 gene	ncRNA	NO	NO	NO	No	No	No	No	No	No	No	No	No	No	No	No	No
183	p53_peak_183	I	chr8	96268217	96268317	Intergenic	YES	0.36	6.4	17.7778	4.152	-66471	4.82263	Gnao1	guanine nucleotide binding protein, alpha O	protein-coding	NO	NO	NO	No	No	No	No	No	No	No	No	No	No	No	Yes	No
184	p53_peak_184	I	chr4	154649767	154649867	intron	YES	0.36	6.4	17.7778	4.152	25742	4.41064	Faap20	Fanconi anemia core complex associated protein 20	protein-coding	NO	NO	NO	No	No	No	No	No	No	No	No	No	No	No	No	No
185	p53_peak_185	I	chr8	70078768	70078868	Intergenic	YES	0.36	6.4	17.7778	4.152	31065	4.49227	Nat3	N-acetyltransferase 3	protein-coding	NO	NO	NO	No	No	No	No	No	No	No	No	No	No	No	No	No
186	p53_peak_186	I	chr9	20634909	20635009	Intergenic	YES	0.49	8.71	17.7755	4.15182	12011	4.07958	Rdh8	retinol dehydrogenase 8	protein-coding	NO	NO	NO	No	No	No	No	No	No	No	No	No	No	No	Yes	No
187	p53_peak_187	I	chr2	33083183	33083283	intron	NO	0.49	8.71	17.7755	4.15182	11752	4.07011	Angptl2	angiopoietin-like 2	protein-coding	NO	NO	NO	No	No	No	No	No	No	No	No	No	No	No	Yes	No
188	p53_peak_188	I	chr6	72389069	72389169	non-coding	NO	0.12	2.13	17.75	4.14975	433	2.63649	Mat2a	methionine adenosyltransferase II, alpha	protein-coding	NO	NO	NO	No	No	No	No	No	Yes	No	No	No	No	Yes	No	No
189	p53_peak_189	I	chr17	80883828	80883928	Intergenic	YES	0.24	4.26	17.75	4.14975	-4085	3.61119	Sos1	son of sevenless homolog 1 (Drosophila)	protein-coding	NO	NO	NO	No	No	No	No	No	No	No	No	No	No	No	No	No
190	p53_peak_190	I	chr1	92360515	92360615	Intergenic	YES	0.24	4.26	17.75	4.14975	-139435	5.14437	Cops8	COP9 (constitutive photomorphogenic) homolog, subunit 8 (Arabidopsis thaliana)	protein-coding	NO	NO	NO	Yes	No	Yes	No	No	Yes	No	No	No	No	No	Yes	No
191	p53_peak_191	I	chr2	27272054	27272154	intron	YES	0.24	4.26	17.75	4.14975	10241	4.01034	Vav2	vav 2 oncogene	protein-coding	NO	NO	NO	Yes	No	Yes	No	No	Yes	No	No	Yes	No	No	No	No
192	p53_peak_192	I	chrX	82996765	82996865	intron	YES	0.24	4.26	17.75	4.14975	25343	4.40386	Gk	glycerol kinase	protein-coding	NO	NO	NO	No	No	No	No	No	No	No	No	No	No	No	No	No
193	p53_peak_193	I	chr16	96197318	96197418	Intergenic	YES	0.24	4.26	17.75	4.14975	15142	4.18018	Psmg1	proteasome (prosome, macropain) assembly chaperone 1	protein-coding	NO	NO	NO	No	No	No	No	No	No	No	No	No	No	No	No	No
194	p53_peak_194	I	chr8	73797217	73797317	promoter-TSS	NO	0.24	4.26	17.75	4.14975	654	2.81558	Myo9b	myosin IXb	protein-coding	NO	NO	NO	No	No	No	No	No	No	No	Yes	Yes	No	No	No	No
195	p53_peak_195	I	chr6	113738058	113738158	intron	YES	0.24	4.26	17.75	4.14975	-47433	4.67608	Sec13	SEC13 homolog, nuclear pore and COPII coat complex component	protein-coding	NO	NO	NO	No	No	Yes	No	No	No	No	No	No	No	No	Yes	No
196	p53_peak_196	I	chr14	23162969	23163069	intron	NO	0.24	4.26	17.75	4.14975	199001	5.29886	4930405A10Rik	RIKEN cDNA 4930405A10 gene	ncRNA	NO	NO	NO	No	No	No	No	No	No	No	No	No	No	No	No	No
197	p53_peak_197	I	chr1	74384388	74384488	intron	YES	1.7	29.85	17.5588	4.13412	5254	3.72049	Pnkd	paroxysmal nonkinesiogenic dyskinesia	protein-coding	NO	NO	NO	No	No	No	No	No	No	No	No	No	No	No	Yes	No
198	p53_peak_198	I	chr17	8478119	8478219	intron	NO	0.49	8.53	17.4082	4.12169	1491	3.17348	Mpc1	mitochondrial pyruvate carrier 1	protein-coding	NO	NO	NO	No	No	No	No	No	No	No	No	No	No	No	No	No
199	p53_peak_199	I	chr13	60935211	60935311	Intergenic	YES	0.49	8.53	17.4082	4.12169	30516	4.48453	4930486L24Rik	RIKEN cDNA 4930486L24 gene	protein-coding	NO	NO	NO	No	No	No	No	No	Yes	No	No	No	No	No	No	No
200	p53_peak_200	I	chr11	59139303	59139403	intron	YES	1.21	20.97	17.3306	4.11525	18921	4.27694	Wnt9a	wingless-type MMTV integration site family, member 9A	protein-coding	NO	NO	NO	No	No	Yes	No	No	Yes	No	No	No	No	No	Yes	No
201	p53_peak_201	I	chr4	129637930	129638030	promoter-TSS	NO	0.36	6.22	17.2778	4.11085	-112	2.04922	1700003M07Rik	RIKEN cDNA 1700003M07 gene	ncRNA	NO	NO	NO	No	No	No	No	No	Yes	No	No	No	No	No	Yes	No
202	p53_peak_202	I	chr16	4681209	4681309	Intergenic	YES	0.36	6.22	17.2778	4.11085	-1539	3.18724	Coro7	coronin 7	protein-coding	NO	NO	NO	No	No	Yes	No	No	Yes	No	No	No	No	No	Yes	No
203	p53_peak_203	I	chr2	127186926	127187026	Intergenic	YES	0.36	6.22	17.2778	4.11085	-2046	3.31091	Adra2b	adrenergic receptor, alpha 2b	protein-coding	NO	NO	NO	No	No	No	No	No	No	No	No	No	No	No	Yes	No
204	p53_peak_204	I	chr6	114055431	114055531	Intergenic	YES	0.61	10.48	17.1803	4.10269	-25754	4.41084	Slc6a11	solute carrier family 6 (neurotransmitter transporter, GABA), member 11	protein-coding	NO	NO	NO	No	No	Yes	No	No	No	No	No	No	No	No	Yes	No
205	p53_peak_205	I	chr7	30231160	30231260	intron	YES	0.24	4.09	17.0417	4.09099	59269	4.77283	Sipa1l3	signal-induced proliferation-associated 1 like 3	protein-coding	NO	NO	NO	No	No	No	No	No	No	No	No	No	No	No	No	No
206	p53_peak_206	I	chr11	16704198	16704298	intron	YES	0.24	4.09	17.0417	4.09099	52042	4.71635	Egfr	epidermal growth factor receptor	protein-coding	NO	NO	NO	No	No	Yes	No	No	No	No	No	No	No	No	Yes	No
207	p53_peak_207	I	chr12	8445280	8445380	Intergenic	NO	0.24	4.09	17.0417	4.09099	61461	4.7886	Rhob	ras homolog gene family, member B	protein-coding	NO	NO	NO	No	No	No	No	No	No	No	No	No	No	No	Yes	No
208	p53_peak_208	I	chr14	119411461	119411561	intron	YES	0.24	4.09	17.0417	4.09099	74357	4.87132	Dnajc3	DnaJ (Hsp40) homolog, subfamily C, member 3	protein-coding	NO	NO	NO	No	No	No	No	No	No	No	No	No	No	No	No	No
209	p53_peak_209	I	chr10	60799401	60799501	intron	NO	0.73	12.26	16.7945	4.06992	38867	4.58958	Prf1	perforin 1 (pore forming protein)	protein-coding	NO	NO	NO	Yes	No	Yes	No	No	Yes	No	No	No	No	No	Yes	No
210	p53_peak_210	I	chr9	54581203	54581303	intron	NO	0.36	6.04	16.7778	4.06848	1103	3.04258	Wdr61	WD repeat domain 61	protein-coding	YES	NO	NO	No	No	No	No	No	No	No	No	No	No	No	Yes	No
211	p53_peak_211	I	chr11	93528312	93528412	Intergenic	NO	0.36	6.04	16.7778	4.06848	218718	5.33988	Utp18	UTP18, small subunit (SSU) processome component, homolog (yeast)	protein-coding	NO	NO	NO	No	No	No	No	No	No	No	No	No	No	No	No	No
212	p53_peak_212	I	chr3	87213299	87213399	Intergenic	YES	0.36	6.04	16.7778	4.06848	-26355	4.42086	Fcrl5	Fc receptor-like 5	protein-coding	NO	NO	NO	No	No	No	No	No	No	No	No	No	No	No	Yes	No
213	p53_peak_213	I	chr15	74419526	74419626	3' UTR	YES	1.82	30.39	16.6978	4.06159	47172	4.67368	Mroh4	maestro heat-like repeat family member 4	protein-coding	NO	NO	NO	No	No	Yes	No	No	Yes	No	No	No	No	No	Yes	No
214	p53_peak_214	I	chr4	134041787	134041887	Intergenic	NO	0.49	8.17	16.6735	4.05948	-10839	4.03499	Paqr7	progestin and adipoQ receptor family member VII	protein-coding	NO	NO	NO	No	No	No	No	No	No	No	No	No	No	No	Yes	No
215	p53_peak_215	I	chr12	86228367	86228467	Intergenic	YES	0.61	10.13	16.6066	4.05368	-10972	4.04029	Ltbp2	latent transforming growth factor beta binding protein 2	protein-coding	NO	NO	NO	No	No	Yes	No	No	Yes	No	No	No	No	No	Yes	No
216	p53_peak_216	I	chr13	100541614	100541714	Intergenic	YES	0.49	8	16.3265	4.02915	128974	5.1105	Cartpt	CART prepropeptide	protein-coding	YES	NO	NO	No	No	No	No	No	No	No	No	No	No	No	Yes	No
217	p53_peak_217	I	chr16	49915976	49916076	Intergenic	YES	0.49	8	16.3265	4.02915	60259	4.78002	Cd47	CD47 antigen (Rh-related antigen, integrin-associated signal transducer)	protein-coding	NO	NO	NO	No	No	No	No	No	No	No	No	No	No	No	No	No
218	p53_peak_218	I	chr13	117920926	117921026	intron	YES	0.49	8	16.3265	4.02915	2144	3.33122	Gm6416	predicted gene 6416	ncRNA	NO	NO	NO	No	No	Yes	No	No	Yes	No	Yes	Yes	Yes	Yes	Yes	No
219	p53_peak_219	I	chr4	138808059	138808159	intron	NO	0.24	3.91	16.2917	4.02606	18811	4.27441	Capzb	capping protein (actin filament) muscle Z-line, beta	protein-coding	NO	NO	NO	No	No	Yes	No	No	No	No	No	No	No	No	No	No
220	p53_peak_220	I	chr11	119254418	119254518	Intergenic	NO	0.24	3.91	16.2917	4.02606	2682	3.42846	Mir1932	microRNA 1932	ncRNA	NO	NO	NO	No	No	No	No	No	No	No	Yes	No	No	No	No	No
221	p53_peak_221	I	chr3	157358538	157358638	Intergenic	YES	0.24	3.91	16.2917	4.02606	128732	5.10969	Ptger3	prostaglandin E receptor 3 (subtype EP3)	protein-coding	NO	NO	NO	No	No	No	No	No	No	No	No	No	No	No	Yes	No
222	p53_peak_222	I	chr15	60954907	60955007	Intergenic	YES	0.24	3.91	16.2917	4.02606	-202132	5.30564	A1bg	alpha-1-B glycoprotein	protein-coding	NO	NO	NO	No	No	Yes	No	No	Yes	No	No	No	No	No	Yes	No
223	p53_peak_223	I	chr4	59781378	59781478	Intergenic	YES	0.24	3.91	16.2917	4.02606	15299	4.18466	Inip	INTS3 and NABP interacting protein	protein-coding	NO	NO	NO	No	No	No	No	No	No	No	No	No	No	No	No	No
224	p53_peak_224	I	chr17	33844584	33844684	intron	YES	0.24	3.91	16.2917	4.02606	10988	4.04092	2018-03-02	membrane-associated ring finger (C3HC4) 2	protein-coding	NO	NO	NO	No	No	No	No	No	No	No	No	No	No	No	No	No
225	p53_peak_225	I	chr8	119722223	119722323	intron	NO	0.24	3.91	16.2917	4.02606	40238	4.60464	Gan	giant axonal neuropathy	protein-coding	NO	NO	NO	Yes	No	Yes	No	No	Yes	No	Yes	No	Yes	Yes	Yes	No
226	p53_peak_226	I	chr2	144836672	144836772	Intergenic	YES	0.24	3.91	16.2917	4.02606	187320	5.27258	Scp2d1	SCP2 sterol-binding domain containing 1	protein-coding	NO	NO	NO	No	No	No	No	No	No	No	No	No	No	No	Yes	No
227	p53_peak_227	I	chr4	129103819	129103919	3' UTR	NO	0.24	3.91	16.2917	4.02606	14193	4.15207	Zbtb8b	zinc finger and BTB domain containing 8b	protein-coding	NO	NO	NO	No	No	No	No	No	No	No	No	No	No	No	Yes	No
228	p53_peak_228	I	chr5	120031409	120031509	Intergenic	NO	0.24	3.91	16.2917	4.02606	-1092	3.03822	AW549542	expressed sequence AW549542	ncRNA	NO	NO	NO	No	No	No	No	No	No	No	No	No	No	No	No	No
229	p53_peak_229	I	chr1	137910911	137911011	intron	YES	0.24	3.91	16.2917	4.02606	-3617	3.55835	Tmem9	transmembrane protein 9	protein-coding	NO	NO	NO	No	No	No	No	No	No	No	No	No	No	No	No	No
230	p53_peak_230	I	chr18	12286279	12286379	Intergenic	NO	0.36	5.86	16.2778	4.02483	-1030	3.01284	Riok3	RIO kinase 3	protein-coding	NO	NO	NO	No	No	No	No	No	No	No	No	No	No	No	No	No
231	p53_peak_231	I	chr10	74860911	74861011	Intergenic	YES	1.21	19.55	16.157	4.01409	-8695	3.93927	Upb1	ureidopropionase, beta	protein-coding	NO	NO	NO	Yes	No	Yes	No	No	No	No	No	No	No	No	No	No
232	p53_peak_232	I	chr9	58284520	58284620	Intergenic	YES	0.85	13.68	16.0941	4.00846	-18410	4.26505	4930461G14Rik	RIKEN cDNA 4930461G14 gene	ncRNA	NO	NO	NO	No	No	Yes	No	No	Yes	No	No	No	No	No	Yes	No
233	p53_peak_233	I	chr15	27599238	27599338	intron	YES	0.85	13.68	16.0941	4.00846	12009	4.07951	Fam105a	family with sequence similarity 105, member A	protein-coding	NO	NO	NO	Yes	No	Yes	No	No	Yes	No	Yes	Yes	Yes	Yes	Yes	No
234	p53_peak_234	I	chr13	88595868	88595968	Intergenic	YES	0.49	7.82	15.9592	3.99631	-365159	5.56248	Edil3	EGF-like repeats and discoidin I-like domains 3	protein-coding	NO	NO	NO	No	No	No	No	No	No	No	No	No	No	No	Yes	No
235	p53_peak_235	I	chr10	23933270	23933370	Intergenic	YES	1.33	21.15	15.9023	3.99116	-10003	4.00013	Moxd1	monooxygenase, DBH-like 1	protein-coding	NO	NO	NO	No	No	No	No	No	No	No	No	No	No	No	No	No
236	p53_peak_236	I	chr4	128908935	128909035	intron	NO	1.7	27.01	15.8882	3.98989	-3830	3.5832	C77080	expressed sequence C77080	protein-coding	NO	NO	NO	Yes	No	No	No	No	No	No	No	No	No	No	Yes	No
237	p53_peak_237	I	chr8	123192916	123193016	promoter-TSS	NO	0.36	5.69	15.8056	3.98236	746	2.87274	Cox4i1	cytochrome c oxidase subunit IV isoform 1	protein-coding	NO	NO	NO	No	No	No	No	No	No	No	No	No	No	No	No	No
238	p53_peak_238	I	chr4	83144509	83144609	Intergenic	YES	0.36	5.69	15.8056	3.98236	-12207	4.08661	Psip1	PC4 and SFRS1 interacting protein 1	protein-coding	NO	NO	NO	No	No	No	No	No	No	No	No	No	No	No	No	No
239	p53_peak_239	I	chrX	157158747	157158847	promoter-TSS	NO	0.36	5.69	15.8056	3.98236	-893	2.95085	Ppef1	protein phosphatase with EF hand calcium-binding domain 1	protein-coding	NO	NO	NO	No	No	No	No	No	No	No	No	No	No	No	No	No
240	p53_peak_240	I	chr16	56742920	56743020	intron	YES	0.36	5.69	15.8056	3.98236	-25407	4.40495	Tfg	Trk-fused gene	protein-coding	NO	NO	NO	No	No	Yes	No	No	Yes	No	No	No	No	No	Yes	No
241	p53_peak_241	I	chr4	117749355	117749455	intron	NO	9.34	146.77	15.7141	3.97399	58146	4.76452	St3gal3	ST3 beta-galactoside alpha-2,3-sialyltransferase 3	protein-coding	NO	NO	NO	No	No	Yes	No	No	Yes	No	Yes	Yes	Yes	Yes	Yes	No
242	p53_peak_242	I	chr9	43585876	43585976	intron	YES	1.21	19.01	15.7107	3.97368	33267	4.52201	Pvrl1	poliovirus receptor-related 1	protein-coding	NO	NO	NO	No	No	Yes	No	No	Yes	No	No	Yes	No	No	Yes	No
243	p53_peak_243	I	chr11	6277456	6277556	Intergenic	YES	2.55	39.8	15.6078	3.9642	-17622	4.24606	Zmiz2	zinc finger, MIZ-type containing 2	protein-coding	NO	NO	NO	No	No	Yes	No	No	Yes	No	No	No	No	No	Yes	No
244	p53_peak_244	I	chr11	115676494	115676594	exon	NO	0.49	7.64	15.5918	3.96272	491	2.69108	Tsen54	tRNA splicing endonuclease 54 homolog (S. cerevisiae)	protein-coding	NO	NO	NO	No	No	Yes	No	No	No	No	No	No	No	No	No	No
245	p53_peak_245	I	chr11	23201024	23201124	Intergenic	YES	0.49	7.64	15.5918	3.96272	-5821	3.765	Usp34	ubiquitin specific peptidase 34	protein-coding	NO	NO	NO	No	No	No	No	No	No	No	No	No	No	No	No	No
246	p53_peak_246	I	chr7	107927954	107928054	intron	YES	0.73	11.37	15.5753	3.96119	72788	4.86206	Fam168a	family with sequence similarity 168, member A	protein-coding	NO	NO	NO	No	No	Yes	No	No	No	No	No	No	No	No	No	No
247	p53_peak_247	I	chr13	56168441	56168541	Intergenic	NO	0.73	11.37	15.5753	3.96119	68420	4.83518	H2afy	H2A histone family, member Y	protein-coding	NO	NO	NO	No	No	Yes	No	No	Yes	No	No	Yes	No	No	No	No
248	p53_peak_248	I	chr7	48838250	48838350	Intergenic	YES	0.24	3.73	15.5417	3.95807	-50601	4.70416	Zfp788	zinc finger protein 788	protein-coding	NO	NO	NO	No	No	No	No	No	No	No	No	No	No	No	No	No
249	p53_peak_249	I	chr1	191673684	191673784	intron	NO	0.24	3.73	15.5417	3.95807	72433	4.85994	Smyd2	SET and MYND domain containing 2	protein-coding	NO	NO	NO	No	No	Yes	No	No	No	No	No	No	No	No	Yes	No
250	p53_peak_250	I	chr6	87205755	87205855	exon	NO	0.24	3.73	15.5417	3.95807	79964	4.90289	Antxr1	anthrax toxin receptor 1	protein-coding	NO	NO	NO	No	No	Yes	No	No	No	No	Yes	No	No	No	No	No
251	p53_peak_251	I	chr14	56745208	56745308	Intergenic	YES	0.24	3.73	15.5417	3.95807	-5796	3.76313	Gzme	granzyme E	protein-coding	NO	NO	NO	No	No	No	No	No	No	No	No	No	No	No	No	No
252	p53_peak_252	I	chr10	61791204	61791304	intron	NO	0.24	3.73	15.5417	3.95807	11915	4.07609	Hk1	hexokinase 1	protein-coding	NO	NO	NO	No	No	No	No	No	No	No	No	No	No	No	No	No
253	p53_peak_253	I	chr7	74623490	74623590	Intergenic	YES	0.24	3.73	15.5417	3.95807	-105796	5.02447	Mef2a	myocyte enhancer factor 2A	protein-coding	NO	NO	NO	No	No	Yes	No	No	Yes	No	No	No	No	No	Yes	No
254	p53_peak_254	I	chr1	191192640	191192740	intron	YES	0.24	3.73	15.5417	3.95807	-24619	4.39127	Kcnk2	potassium channel, subfamily K, member 2	protein-coding	NO	NO	NO	No	No	No	No	No	No	No	No	No	No	No	Yes	No
255	p53_peak_255	I	chr8	12983821	12983921	intron	NO	0.24	3.73	15.5417	3.95807	34453	4.53723	Mcf2l	mcf.2 transforming sequence-like	protein-coding	NO	NO	NO	No	No	No	No	No	No	No	No	No	No	No	No	No
256	p53_peak_256	I	chr2	127910362	127910462	intron	YES	0.24	3.73	15.5417	3.95807	-41362	4.6166	Bcl2l11	BCL2-like 11 (apoptosis facilitator)	protein-coding	NO	NO	NO	No	No	No	No	No	No	No	No	No	No	No	No	No
257	p53_peak_257	I	chr5	24514578	24514678	intron	YES	0.24	3.73	15.5417	3.95807	-13057	4.11584	Prkag2	protein kinase, AMP-activated, gamma 2 non-catalytic subunit	protein-coding	NO	NO	NO	No	No	No	No	No	No	No	No	No	No	No	Yes	No
258	p53_peak_258	I	chr1	193013513	193013613	Intergenic	NO	0.24	3.73	15.5417	3.95807	-6351	3.80284	Atf3	activating transcription factor 3	protein-coding	NO	NO	NO	No	No	No	No	No	No	No	No	Yes	No	No	Yes	No
259	p53_peak_259	I	chr5	125620683	125620783	intron	YES	1.33	20.61	15.4962	3.95385	38851	4.5894	Ncor2	nuclear receptor co-repressor 2	protein-coding	NO	NO	NO	No	No	No	No	No	No	No	No	No	No	No	Yes	No
260	p53_peak_260	I	chr17	25097475	25097575	promoter-TSS	NO	0.85	13.15	15.4706	3.95146	43	1.63347	Hn1l	hematological and neurological expressed 1-like	protein-coding	NO	NO	NO	No	No	Yes	No	No	No	No	No	Yes	No	Yes	Yes	No
261	p53_peak_261	I	chr16	18499373	18499473	intron	NO	0.61	9.42	15.4426	3.94885	459	2.66181	Gnb1l	guanine nucleotide binding protein (G protein), beta polypeptide 1-like	protein-coding	NO	NO	NO	No	No	No	No	No	No	No	No	No	No	No	No	No
262	p53_peak_262	I	chr6	84464717	84464817	Intergenic	YES	0.61	9.42	15.4426	3.94885	79037	4.89783	Cyp26b1	cytochrome P450, family 26, subfamily b, polypeptide 1	protein-coding	NO	NO	NO	No	No	No	No	No	No	No	No	No	No	No	Yes	No
263	p53_peak_263	I	chr15	83519500	83519600	intron	YES	1.09	16.7	15.3211	3.93745	35919	4.55532	Scube1	signal peptide, CUB domain, EGF-like 1	protein-coding	NO	NO	NO	No	No	Yes	No	No	No	No	No	No	No	No	Yes	No
264	p53_peak_264	I	chr4	129640121	129640221	intron	YES	0.36	5.51	15.3056	3.93598	2079	3.31785	1700003M07Rik	RIKEN cDNA 1700003M07 gene	ncRNA	NO	NO	NO	No	No	Yes	No	No	Yes	No	No	No	No	No	Yes	No
265	p53_peak_265	I	chr1	5164742	5164842	Intergenic	YES	0.36	5.51	15.3056	3.93598	91625	4.96201	Atp6v1h	ATPase, H+ transporting, lysosomal V1 subunit H	protein-coding	NO	NO	NO	No	No	No	No	No	No	No	No	No	No	No	Yes	No
266	p53_peak_266	I	chr11	6156630	6156730	TTS	NO	0.49	7.46	15.2245	3.92832	11052	4.04344	Ddx56	DEAD (Asp-Glu-Ala-Asp) box polypeptide 56	protein-coding	NO	NO	NO	No	No	Yes	No	No	Yes	No	No	No	No	No	Yes	No
267	p53_peak_267	I	chr2	26863581	26863681	intron	YES	0.49	7.46	15.2245	3.92832	-1815	3.25888	Cacfd1	calcium channel flower domain containing 1	protein-coding	NO	NO	NO	No	No	No	No	No	No	No	No	No	No	No	Yes	No
268	p53_peak_268	I	chr10	82306897	82306997	intron	YES	1.09	16.53	15.1651	3.92269	10251	4.01077	Txnrd1	thioredoxin reductase 1	protein-coding	NO	NO	NO	No	No	Yes	No	No	Yes	No	No	No	No	No	Yes	No
269	p53_peak_269	I	chr11	58869897	58869997	intron	YES	2.31	34.83	15.0779	3.91437	78352	4.89405	Trim11	tripartite motif-containing 11	protein-coding	NO	NO	NO	No	No	Yes	No	No	Yes	No	No	Yes	No	No	Yes	No
270	p53_peak_270	I	chr6	71701659	71701759	intron	YES	1.7	25.41	14.9471	3.90179	44034	4.64379	Reep1	receptor accessory protein 1	protein-coding	NO	NO	NO	No	No	No	No	No	No	No	No	No	No	No	Yes	No
271	p53_peak_271	I	chr7	73805224	73805324	intron	YES	2.06	30.74	14.9223	3.8994	29173	4.46498	Asb7	ankyrin repeat and SOCS box-containing 7	protein-coding	NO	NO	NO	No	No	Yes	No	No	Yes	No	No	No	No	No	Yes	No
272	p53_peak_272	I	chr9	111048860	111048960	intron	NO	0.49	7.29	14.8776	3.89507	28295	4.45171	Lrrfip2	leucine rich repeat (in FLII) interacting protein 2	protein-coding	NO	NO	NO	No	No	No	No	No	No	No	Yes	Yes	No	No	No	No
273	p53_peak_273	I	chr19	57647714	57647814	Intergenic	YES	0.73	10.84	14.8493	3.89232	-37760	4.57703	Atrnl1	attractin like 1	protein-coding	NO	NO	NO	No	No	No	No	No	No	No	No	No	No	No	Yes	No
274	p53_peak_274	I	chr16	59469797	59469897	promoter-TSS	NO	0.97	14.39	14.8351	3.89094	-783	2.89376	1700022E09Rik	RIKEN cDNA 1700022E09 gene	ncRNA	NO	NO	NO	No	No	Yes	No	2	Yes	No	No	No	No	No	No	No
275	p53_peak_275	I	chr9	52884751	52884851	Intergenic	NO	0.36	5.33	14.8056	3.88807	171416	5.23405	Ddx10	DEAD (Asp-Glu-Ala-Asp) box polypeptide 10	protein-coding	NO	NO	NO	No	No	No	No	No	No	No	No	No	No	No	No	No
276	p53_peak_276	I	chr8	73994968	73995068	intron	YES	0.36	5.33	14.8056	3.88807	1925	3.28443	Dda1	DET1 and DDB1 associated 1	protein-coding	NO	NO	NO	No	No	Yes	No	No	Yes	No	No	No	No	No	Yes	No
277	p53_peak_277	I	chr9	27932797	27932897	intron	YES	0.36	5.33	14.8056	3.88807	333993	5.52374	Opcml	opioid binding protein/cell adhesion molecule-like	protein-coding	NO	NO	NO	No	No	No	No	No	No	No	No	No	No	No	Yes	No
278	p53_peak_278	I	chrX	30372812	30372912	Intergenic	YES	0.24	3.55	14.7917	3.88671	-79831	4.90217	Gm14345	predicted gene 14345	protein-coding	NO	NO	NO	No	No	No	No	No	No	No	No	No	No	No	No	No
279	p53_peak_279	I	chr2	31638549	31638649	intron	NO	0.24	3.55	14.7917	3.88671	22906	4.35995	Abl1	c-abl oncogene 1, non-receptor tyrosine kinase	protein-coding	NO	NO	NO	No	No	No	No	No	No	No	No	No	No	No	No	No
280	p53_peak_280	I	chr16	11362058	11362158	intron	YES	0.24	3.55	14.7917	3.88671	39111	4.5923	Snx29	sorting nexin 29	protein-coding	NO	NO	NO	No	No	Yes	No	No	Yes	No	No	No	No	No	No	No
281	p53_peak_281	I	chr17	57274121	57274221	Intergenic	YES	0.24	3.55	14.7917	3.88671	15029	4.17693	Cd70	CD70 antigen	protein-coding	NO	NO	NO	No	No	Yes	No	No	Yes	No	No	No	No	No	No	No
282	p53_peak_282	I	chr6	55385050	55385150	Intergenic	YES	0.24	3.55	14.7917	3.88671	-16872	4.22717	Adcyap1r1	adenylate cyclase activating polypeptide 1 receptor 1	protein-coding	NO	NO	NO	No	No	No	No	No	No	No	No	No	No	No	Yes	No
283	p53_peak_283	I	chr12	100472683	100472783	intron	YES	0.24	3.55	14.7917	3.88671	-71715	4.85561	4930474N09Rik	RIKEN cDNA 4930474N09 gene	ncRNA	NO	NO	NO	No	No	No	No	No	No	No	No	No	No	No	No	No
284	p53_peak_284	I	chr2	146397503	146397603	Intergenic	YES	1.33	19.55	14.6992	3.87767	28886	4.46069	4933406D12Rik	RIKEN cDNA 4933406D12 gene	ncRNA	NO	NO	NO	No	No	Yes	No	No	Yes	No	No	Yes	No	No	Yes	No
285	p53_peak_285	I	chr3	41127933	41128033	Intergenic	YES	0.97	14.22	14.6598	3.87379	169138	5.22824	Platr4	pluripotency associated transcript 4	ncRNA	NO	NO	NO	No	No	Yes	No	No	No	No	No	No	No	No	Yes	No
286	p53_peak_286	I	chr11	20816623	20816723	Intergenic	YES	0.73	10.66	14.6027	3.86817	-85562	4.93228	Lgalsl	lectin, galactoside binding-like	protein-coding	NO	NO	NO	No	No	No	No	No	No	No	No	No	No	No	Yes	No
287	p53_peak_287	I	chr19	57191660	57191760	intron	NO	0.49	7.11	14.5102	3.859	1804	3.25624	Ablim1	actin-binding LIM protein 1	protein-coding	NO	NO	NO	No	No	No	No	No	Yes	No	No	No	No	No	No	No
288	p53_peak_288	I	chr9	14550699	14550799	Intergenic	YES	0.49	7.11	14.5102	3.859	-5572	3.74601	Piwil4	piwi-like RNA-mediated gene silencing 4	protein-coding	NO	NO	NO	No	No	Yes	No	No	Yes	No	No	No	No	No	Yes	No
289	p53_peak_289	I	chrX	115759764	115759864	Intergenic	YES	0.49	7.11	14.5102	3.859	-165468	5.21871	Tgif2lx2	TGFB-induced factor homeobox 2-like, X-linked 2	protein-coding	NO	NO	NO	No	No	No	No	No	No	No	No	No	No	No	Yes	No
290	p53_peak_290	I	chr18	5788388	5788488	Intergenic	NO	5.22	75.7	14.5019	3.85817	-196003	5.29226	Gm10125	predicted gene 10125	ncRNA	NO	NO	NO	No	No	No	No	No	No	No	No	No	No	No	Yes	No
291	p53_peak_291	I	chr4	106255559	106255659	intron	NO	0.97	14.04	14.4742	3.85541	21966	4.34175	Dhcr24	24-dehydrocholesterol reductase	protein-coding	NO	NO	NO	No	No	Yes	No	No	Yes	No	No	No	No	No	No	No
292	p53_peak_292	I	chr5	140282366	140282466	intron	YES	0.97	14.04	14.4742	3.85541	6781	3.83129	Tmem184a	transmembrane protein 184a	protein-coding	NO	NO	NO	No	No	Yes	No	No	Yes	No	No	No	No	No	Yes	No
293	p53_peak_293	I	chr4	62291791	62291891	intron	YES	0.85	12.26	14.4235	3.85035	11135	4.04669	Rgs3	regulator of G-protein signaling 3	protein-coding	NO	NO	NO	No	No	No	No	No	No	No	No	No	No	No	No	No
294	p53_peak_294	I	chr6	67218129	67218229	intron	NO	0.36	5.15	14.3056	3.8385	1206	3.08135	Serbp1	serpine1 mRNA binding protein 1	protein-coding	NO	NO	NO	No	No	No	No	No	Yes	No	No	No	No	No	Yes	No
295	p53_peak_295	I	chr8	68592637	68592737	intron	YES	0.36	5.15	14.3056	3.8385	-317513	5.50176	2018-03-01	membrane-associated ring finger (C3HC4) 1	protein-coding	NO	NO	NO	No	No	No	No	No	No	No	No	No	No	No	No	No
296	p53_peak_296	I	chr4	123581762	123581862	promoter-TSS	NO	0.36	5.15	14.3056	3.8385	-444	2.64738	Mycbp	c-myc binding protein	protein-coding	NO	NO	NO	No	No	No	No	No	No	No	No	No	No	No	No	No
297	p53_peak_297	I	chr12	101477705	101477805	Intergenic	YES	1.33	19.01	14.2932	3.83726	-37064	4.56895	Gm10432	predicted gene 10432	ncRNA	NO	NO	NO	No	No	Yes	No	No	Yes	No	No	No	No	No	Yes	No
298	p53_peak_298	I	chr6	84356746	84356846	Intergenic	YES	0.97	13.86	14.2887	3.8368	17036	4.23137	Gm10445	predicted gene 10445	ncRNA	NO	NO	NO	No	No	No	No	No	No	No	No	No	No	No	No	No
299	p53_peak_299	I	chr4	140606385	140606485	intron	YES	2.55	36.43	14.2863	3.83656	3141	3.49707	Crocc	ciliary rootlet coiled-coil, rootletin	protein-coding	NO	NO	NO	Yes	No	Yes	No	No	Yes	No	No	Yes	No	No	Yes	No
300	p53_peak_300	I	chr16	10477737	10477837	Intergenic	YES	0.49	6.93	14.1429	3.822	-2378	3.37621	Ciita	class II transactivator	protein-coding	NO	NO	NO	No	No	Yes	No	No	Yes	No	No	No	No	No	Yes	No
301	p53_peak_301	I	chr4	106583349	106583449	promoter-TSS	YES	0.49	6.93	14.1429	3.822	-676	2.82995	Ssbp3	single-stranded DNA binding protein 3	protein-coding	NO	NO	NO	No	No	No	No	No	No	No	No	No	No	No	Yes	No
302	p53_peak_302	I	chr13	99661027	99661127	promoter-TSS	NO	0.49	6.93	14.1429	3.822	-80	1.90309	Tnpo1	transportin 1	protein-coding	NO	NO	NO	No	No	Yes	No	No	No	No	No	No	No	No	Yes	No
303	p53_peak_303	I	chr19	37510082	37510182	intron	NO	0.73	10.31	14.1233	3.82	801	2.90363	Hhex	hematopoietically expressed homeobox	protein-coding	NO	NO	NO	No	No	No	No	No	No	No	No	No	No	No	No	No
304	p53_peak_304	I	chr8	60209150	60209250	Intergenic	YES	0.24	3.38	14.0833	3.81592	-77348	4.88845	Galnt7	UDP-N-acetyl-alpha-D-galactosamine: polypeptide N-acetylgalactosaminyltransferase 7	protein-coding	NO	NO	NO	No	No	No	No	No	No	No	No	No	No	No	No	No
305	p53_peak_305	I	chr11	77161935	77162035	exon	NO	0.24	3.38	14.0833	3.81592	203	2.3075	Ssh2	slingshot homolog 2 (Drosophila)	protein-coding	NO	NO	NO	No	No	No	No	No	No	No	No	No	No	No	No	No
306	p53_peak_306	I	chr12	113920001	113920101	3' UTR	NO	0.24	3.38	14.0833	3.81592	3000	3.47712	Zbtb42	zinc finger and BTB domain containing 42	protein-coding	NO	NO	NO	No	No	No	No	No	No	No	No	No	No	No	No	No
307	p53_peak_307	I	chr1	138120447	138120547	intron	YES	0.24	3.38	14.0833	3.81592	10360	4.01536	5730559C18Rik	RIKEN cDNA 5730559C18 gene	protein-coding	NO	NO	NO	No	No	No	No	No	No	No	No	No	No	No	Yes	No
308	p53_peak_308	I	chr16	45766409	45766509	intron	YES	0.24	3.38	14.0833	3.81592	-23391	4.36905	Abhd10	abhydrolase domain containing 10	protein-coding	NO	NO	NO	No	No	No	No	No	No	No	No	No	No	No	Yes	No
309	p53_peak_309	I	chr10	126759325	126759425	exon	NO	0.24	3.38	14.0833	3.81592	355	2.55023	Arhgap9	Rho GTPase activating protein 9	protein-coding	NO	NO	NO	No	No	No	No	No	No	No	No	No	No	No	No	No
310	p53_peak_310	I	chr8	10200177	10200277	intron	YES	0.24	3.38	14.0833	3.81592	46304	4.66562	Myo16	myosin XVI	protein-coding	NO	NO	NO	No	No	No	No	No	No	No	No	No	No	No	Yes	No
311	p53_peak_311	I	chr6	90340163	90340263	intron	YES	0.24	3.38	14.0833	3.81592	20725	4.31649	Zxdc	ZXD family zinc finger C	protein-coding	NO	NO	NO	No	No	No	No	No	Yes	No	No	No	No	No	Yes	No
312	p53_peak_312	I	chr13	115100902	115101002	intron	YES	0.24	3.38	14.0833	3.81592	77350	4.88846	Ndufs4	NADH dehydrogenase (ubiquinone) Fe-S protein 4	protein-coding	NO	NO	NO	No	No	No	No	No	No	No	No	No	No	No	No	No
313	p53_peak_313	I	chr16	31000650	31000750	intron	YES	0.24	3.38	14.0833	3.81592	80818	4.90751	Xxylt1	xyloside xylosyltransferase 1	protein-coding	NO	NO	NO	No	No	No	No	No	No	No	No	No	No	No	No	No
314	p53_peak_314	I	chr8	3879512	3879612	Intergenic	YES	0.73	10.13	13.8767	3.79459	-1063	3.02653	Cd209d	CD209d antigen	protein-coding	NO	NO	NO	No	No	Yes	No	No	Yes	No	No	No	No	No	Yes	No
315	p53_peak_315	I	chr5	108891724	108891824	intron	YES	1.09	15.1	13.8532	3.79215	1423	3.1532	Pcgf3	polycomb group ring finger 3	protein-coding	NO	NO	NO	No	No	Yes	No	No	Yes	No	No	No	No	No	Yes	No
316	p53_peak_316	I	chr1	59196316	59196416	intron	NO	0.36	4.98	13.8333	3.79008	-19426	4.28838	Tmem237	transmembrane protein 237	protein-coding	NO	NO	NO	No	No	No	No	No	No	No	No	No	No	No	Yes	No
317	p53_peak_317	I	chr4	59458581	59458681	Intergenic	NO	0.36	4.98	13.8333	3.79008	-7126	3.85285	Susd1	sushi domain containing 1	protein-coding	NO	NO	NO	No	No	No	No	No	Yes	No	No	No	No	No	No	No
318	p53_peak_318	I	chr3	36651111	36651211	Intergenic	YES	0.36	4.98	13.8333	3.79008	-62072	4.7929	Trpc3	transient receptor potential cation channel, subfamily C, member 3	protein-coding	NO	NO	NO	No	No	No	No	No	Yes	No	No	No	No	No	No	No
319	p53_peak_319	I	chr9	46963502	46963602	Intergenic	YES	0.36	4.98	13.8333	3.79008	156728	5.19515	Gm4791	predicted gene 4791	protein-coding	NO	NO	NO	No	No	No	No	No	No	No	No	No	No	No	Yes	No
320	p53_peak_320	I	chr14	18868142	18868242	3' UTR	YES	0.36	4.98	13.8333	3.79008	54034	4.73267	Thrb	thyroid hormone receptor beta	protein-coding	NO	NO	NO	No	No	Yes	No	No	Yes	No	No	No	No	No	No	No
321	p53_peak_321	I	chr10	94972132	94972232	Intergenic	YES	0.36	4.98	13.8333	3.79008	-5614	3.74927	Ube2n	ubiquitin-conjugating enzyme E2N	protein-coding	NO	NO	NO	No	No	No	No	No	No	No	No	No	No	No	No	No
322	p53_peak_322	I	chr10	45779208	45779308	Intergenic	YES	0.85	11.73	13.8	3.7866	251748	5.40097	D030045P18Rik	RIKEN cDNA D030045P18 gene	ncRNA	NO	NO	NO	No	No	No	No	No	No	No	No	No	No	No	Yes	No
323	p53_peak_323	I	chr19	4439885	4439985	promoter-TSS	YES	1.09	14.93	13.6972	3.77581	376	2.57519	A930001C03Rik	RIKEN cDNA A930001C03 gene	ncRNA	NO	NO	NO	No	No	Yes	No	No	Yes	No	Yes	Yes	Yes	Yes	Yes	No
324	p53_peak_324	I	chr15	38047702	38047802	Intergenic	NO	0.61	8.35	13.6885	3.7749	-39143	4.59265	Ubr5	ubiquitin protein ligase E3 component n-recognin 5	protein-coding	NO	NO	NO	No	No	Yes	No	No	No	No	No	No	No	No	No	No
325	p53_peak_325	I	chr8	82443870	82443970	Intergenic	YES	1.82	24.88	13.6703	3.77298	137987	5.13984	Hhip	Hedgehog-interacting protein	protein-coding	NO	NO	NO	No	No	No	No	No	Yes	No	No	No	No	No	Yes	No
326	p53_peak_326	I	chr1	43230198	43230298	intron	YES	0.73	9.95	13.6301	3.76873	-9442	3.97506	Fhl2	four and a half LIM domains 2	protein-coding	NO	NO	NO	No	No	Yes	No	No	Yes	No	No	No	No	No	Yes	No
327	p53_peak_327	I	chr1	187848412	187848512	Intergenic	YES	0.85	11.55	13.5882	3.76429	92727	4.96721	Lyplal1	lysophospholipase-like 1	protein-coding	NO	NO	NO	No	No	No	No	No	No	No	No	No	No	No	Yes	No
328	p53_peak_328	I	chr1	77141304	77141404	Intergenic	YES	0.97	13.15	13.5567	3.76093	351989	5.54653	Mir6352	microRNA 6352	ncRNA	NO	NO	NO	No	No	Yes	No	No	Yes	No	No	No	No	No	No	No
329	p53_peak_329	I	chr7	62981941	62982041	Intergenic	NO	1.33	17.95	13.4962	3.75449	-41563	4.61871	Siglech	sialic acid binding Ig-like lectin H	protein-coding	NO	NO	NO	No	No	Yes	No	No	No	No	No	No	No	No	Yes	No
330	p53_peak_330	I	chr6	76331874	76331974	Intergenic	YES	0.49	6.57	13.4082	3.74504	-860787	5.9349	Lrrtm1	leucine rich repeat transmembrane neuronal 1	protein-coding	NO	NO	NO	No	No	No	No	No	No	No	No	No	No	No	No	No
331	p53_peak_331	I	chr10	78685141	78685241	Intergenic	YES	0.49	6.57	13.4082	3.74504	-25331	4.40365	Vmn2r81	vomeronasal 2, receptor 81	protein-coding	NO	NO	NO	No	No	No	No	No	No	No	No	No	No	No	Yes	No
332	p53_peak_332	I	chr7	104168517	104168617	intron	NO	0.61	8.17	13.3934	3.74345	-61694	4.79024	Gab2	growth factor receptor bound protein 2-associated protein 2	protein-coding	NO	NO	NO	No	No	Yes	No	No	Yes	No	No	Yes	No	No	Yes	No
333	p53_peak_333	I	chrX	20745629	20745729	Intergenic	YES	0.61	8.17	13.3934	3.74345	53112	4.72519	4930453H23Rik	RIKEN cDNA 4930453H23 gene	protein-coding	NO	NO	NO	No	No	Yes	No	No	No	No	No	No	No	No	No	No
334	p53_peak_334	I	chrX	39323915	39324015	Intergenic	YES	0.73	9.77	13.3836	3.74239	-58887	4.77002	Thoc2	THO complex 2	protein-coding	NO	NO	NO	No	No	Yes	No	No	Yes	No	No	No	No	No	Yes	No
335	p53_peak_335	I	chr16	18605163	18605263	Intergenic	YES	1.94	25.94	13.3711	3.74105	-14449	4.15984	Tbx1	T-box 1	protein-coding	NO	NO	NO	No	No	No	No	No	No	No	No	No	No	No	Yes	No
336	p53_peak_336	I	chr9	64299957	64300057	intron	YES	1.21	16.17	13.3636	3.74024	66574	4.8233	Megf11	multiple EGF-like-domains 11	protein-coding	NO	NO	NO	No	No	Yes	No	No	Yes	No	No	No	No	No	No	No
337	p53_peak_337	I	chr13	25254598	25254698	intron	YES	1.33	17.77	13.3609	3.73995	106775	5.02847	Dcdc2a	doublecortin domain containing 2a	protein-coding	NO	NO	NO	No	No	Yes	No	No	Yes	No	No	No	No	No	Yes	No
338	p53_peak_338	I	chr4	134218938	134219038	intron	NO	0.12	1.6	13.3333	3.73697	41217	4.61508	Man1c1	mannosidase, alpha, class 1C, member 1	protein-coding	NO	NO	NO	No	No	No	No	No	No	No	No	No	No	No	No	No
339	p53_peak_339	I	chr11	49861955	49862055	intron	YES	0.24	3.2	13.3333	3.73697	-21199	4.32632	Mir340	microRNA 340	ncRNA	NO	NO	NO	No	No	No	No	No	No	No	No	No	No	No	No	No
340	p53_peak_340	I	chr12	13255870	13255970	promoter-TSS	NO	0.24	3.2	13.3333	3.73697	60	1.77815	Ddx1	DEAD (Asp-Glu-Ala-Asp) box polypeptide 1	protein-coding	NO	NO	NO	No	No	Yes	No	No	Yes	No	No	No	No	No	No	No
341	p53_peak_341	I	chr2	32789311	32789411	exon	YES	0.24	3.2	13.3333	3.73697	27414	4.43797	Lrsam1	leucine rich repeat and sterile alpha motif containing 1	protein-coding	NO	NO	NO	No	No	No	No	No	No	No	No	No	No	No	Yes	No
342	p53_peak_342	I	chr5	130030697	130030797	intron	YES	0.24	3.2	13.3333	3.73697	23641	4.37367	Sfswap	splicing factor, suppressor of white-apricot homolog (Drosophila)	protein-coding	NO	NO	NO	No	No	Yes	No	No	Yes	No	No	No	No	No	Yes	No
343	p53_peak_343	I	chr14	112953223	112953323	Intergenic	NO	0.24	3.2	13.3333	3.73697	878936	5.94396	Slitrk5	SLIT and NTRK-like family, member 5	protein-coding	NO	NO	NO	No	No	No	No	No	No	No	No	No	No	No	No	No
344	p53_peak_344	I	chr11	87539540	87539640	intron	YES	0.24	3.2	13.3333	3.73697	-11477	4.05983	Supt4a	suppressor of Ty 4A	protein-coding	NO	NO	NO	No	No	No	No	No	No	No	No	No	No	No	No	No
345	p53_peak_345	I	chr5	112721098	112721198	intron	YES	0.24	3.2	13.3333	3.73697	15421	4.18811	Tpst2	protein-tyrosine sulfotransferase 2	protein-coding	NO	NO	NO	No	No	Yes	No	No	Yes	No	No	No	No	No	Yes	No
346	p53_peak_346	I	chr15	9972628	9972728	Intergenic	YES	0.36	4.8	13.3333	3.73697	-134315	5.12812	Prlr	prolactin receptor	protein-coding	NO	NO	NO	No	No	Yes	No	No	Yes	No	No	No	No	No	Yes	No
347	p53_peak_347	I	chr17	49291182	49291282	Intergenic	YES	0.36	4.8	13.3333	3.73697	-38374	4.58404	1700008K24Rik	RIKEN cDNA 1700008K24 gene	ncRNA	NO	NO	NO	No	No	Yes	No	No	Yes	No	No	No	No	No	Yes	No
348	p53_peak_348	I	chr16	4702815	4702915	intron	YES	2.18	28.61	13.1239	3.71412	16491	4.21725	Nmral1	NmrA-like family domain containing 1	protein-coding	NO	NO	NO	No	No	Yes	No	No	Yes	No	No	No	No	No	Yes	No
349	p53_peak_349	I	chr11	74398632	74398732	intron	YES	0.61	8	13.1148	3.71312	4978	3.69705	Rap1gap2	RAP1 GTPase activating protein 2	protein-coding	NO	NO	NO	Yes	No	Yes	No	No	No	No	No	No	No	No	Yes	No
350	p53_peak_350	I	chr8	107261872	107261972	intron	YES	0.49	6.4	13.0612	3.70722	4019	3.60412	Ces2a	carboxylesterase 2A	protein-coding	NO	NO	NO	No	No	No	No	No	No	No	No	No	No	No	No	No
351	p53_peak_351	I	chr19	5050105	5050205	promoter-TSS	YES	0.49	6.4	13.0612	3.70722	-653	2.81491	Rin1	Ras and Rab interactor 1	protein-coding	NO	NO	NO	No	No	Yes	No	No	Yes	No	No	Yes	No	No	Yes	No
352	p53_peak_352	I	chr10	99317071	99317171	Intergenic	YES	0.49	6.4	13.0612	3.70722	-94829	4.97694	Csl	citrate synthase like	protein-coding	NO	NO	NO	No	No	No	No	No	No	No	No	Yes	No	Yes	Yes	No
353	p53_peak_353	I	chr13	31065310	31065410	intron	NO	0.49	6.4	13.0612	3.70722	556	2.74507	Exoc2	exocyst complex component 2	protein-coding	NO	NO	NO	No	No	No	No	No	No	No	No	No	No	No	No	No
354	p53_peak_354	I	chr9	64448484	64448584	intron	YES	0.49	6.4	13.0612	3.70722	137029	5.13681	Rab11a	RAB11A, member RAS oncogene family	protein-coding	NO	NO	NO	No	No	Yes	No	No	No	No	No	No	No	No	Yes	No
355	p53_peak_355	I	chr2	165147753	165147853	intron	YES	1.09	14.22	13.0459	3.70552	-1477	3.16938	Elmo2	engulfment and cell motility 2	protein-coding	NO	NO	NO	No	No	No	No	No	No	No	No	Yes	No	Yes	No	No
356	p53_peak_356	I	chr17	29277757	29277857	intron	YES	1.46	19.01	13.0205	3.70272	5806	3.76388	Rab44	RAB44, member RAS oncogene family	protein-coding	NO	NO	NO	No	No	Yes	No	No	Yes	No	No	No	No	No	Yes	No
357	p53_peak_357	I	chr15	84139532	84139632	intron	NO	1.33	17.24	12.9624	3.69626	-15568	4.19223	Parvg	parvin, gamma	protein-coding	NO	NO	NO	No	No	Yes	No	No	Yes	No	No	No	No	No	Yes	No
358	p53_peak_358	I	chr11	51066964	51067064	TTS	YES	0.36	4.62	12.8333	3.68182	9439	3.97493	BC049762	cDNA sequence BC049762	protein-coding	NO	NO	NO	No	No	No	No	No	No	No	No	No	No	No	No	No
359	p53_peak_359	I	chr3	57510999	57511099	Intergenic	YES	0.36	4.62	12.8333	3.68182	-14590	4.16406	Ankub1	ankrin repeat and ubiquitin domain containing 1	protein-coding	NO	NO	NO	No	No	No	No	No	No	No	No	No	No	No	Yes	No
360	p53_peak_360	I	chr19	44551077	44551177	Intergenic	NO	0.61	7.82	12.8197	3.68029	-16835	4.22621	Wnt8b	wingless-type MMTV integration site family, member 8B	protein-coding	NO	NO	NO	No	No	Yes	No	No	No	No	No	No	No	No	No	No
361	p53_peak_361	I	chr4	133372410	133372510	Intergenic	NO	2.31	29.5	12.7706	3.67475	58186	4.76482	Rps6ka1	ribosomal protein S6 kinase polypeptide 1	protein-coding	NO	NO	NO	No	No	No	No	No	Yes	No	No	Yes	No	Yes	Yes	No
362	p53_peak_362	I	chr18	7651988	7652088	Intergenic	YES	1.09	13.86	12.7156	3.66853	-25177	4.401	Mpp7	membrane protein, palmitoylated 7 (MAGUK p55 subfamily member 7)	protein-coding	NO	NO	NO	Yes	No	Yes	No	No	Yes	No	No	No	No	No	Yes	No
363	p53_peak_363	I	chr2	162830933	162831033	intron	YES	0.49	6.22	12.6939	3.66606	-12225	4.08725	Ift52	intraflagellar transport 52	protein-coding	NO	NO	NO	No	No	Yes	No	No	No	No	No	No	No	No	No	No
364	p53_peak_364	I	chr19	45863010	45863110	Intergenic	YES	0.73	9.24	12.6575	3.66192	-5279	3.72255	Mgea5	meningioma expressed antigen 5 (hyaluronidase)	protein-coding	NO	NO	NO	No	No	No	No	No	No	No	No	No	No	No	No	No
365	p53_peak_365	I	chr17	34077322	34077422	promoter-TSS	YES	0.97	12.26	12.6392	3.65983	-84	1.92428	Pfdn6	prefoldin subunit 6	protein-coding	NO	NO	NO	Yes	Yes	Yes	No	Yes	Yes	No	Yes	Yes	No	No	Yes	No
366	p53_peak_366	I	chr19	60131719	60131819	Intergenic	NO	1.94	24.52	12.6392	3.65983	-88809	4.94846	E330013P04Rik	RIKEN cDNA E330013P04 gene	ncRNA	NO	NO	NO	No	No	No	No	No	No	No	No	No	No	No	Yes	No
367	p53_peak_367	I	chr13	3831861	3831961	Intergenic	YES	1.94	24.52	12.6392	3.65983	-5092	3.70689	Calm4	calmodulin 4	protein-coding	NO	NO	NO	Yes	No	Yes	No	No	Yes	No	No	Yes	No	No	Yes	No
368	p53_peak_368	I	chr9	86360974	86361074	intron	YES	0.24	3.02	12.5833	3.65344	263	2.41996	Dopey1	dopey family member 1	protein-coding	NO	NO	NO	No	No	No	No	No	No	No	No	No	No	No	No	No
369	p53_peak_369	I	chr9	44687005	44687105	intron	NO	0.24	3.02	12.5833	3.65344	2302	3.36211	Kmt2a	lysine (K)-specific methyltransferase 2A	protein-coding	NO	NO	NO	No	No	Yes	No	No	No	No	No	No	No	No	No	No
370	p53_peak_370	I	chr2	10606976	10607076	Intergenic	YES	0.24	3.02	12.5833	3.65344	167244	5.22335	Mir669h	microRNA 669h	ncRNA	NO	NO	NO	No	No	No	No	No	No	No	No	No	No	No	Yes	No
371	p53_peak_371	I	chr2	150648898	150648998	intron	NO	0.24	3.02	12.5833	3.65344	36416	4.56129	Pygb	brain glycogen phosphorylase	protein-coding	NO	NO	NO	No	No	No	No	No	No	No	No	No	No	No	No	No
372	p53_peak_372	I	chr2	62507273	62507373	intron	YES	0.24	3.02	12.5833	3.65344	4939	3.69364	Gca	grancalcin	protein-coding	NO	NO	NO	No	No	Yes	No	No	No	No	No	No	No	No	No	No
373	p53_peak_373	I	chr13	55263661	55263761	intron	YES	0.24	3.02	12.5833	3.65344	9532	3.97918	Fgfr4	fibroblast growth factor receptor 4	protein-coding	NO	NO	NO	No	No	Yes	No	No	Yes	No	No	No	No	No	Yes	No
374	p53_peak_374	I	chr8	108374663	108374763	intron	YES	0.24	3.02	12.5833	3.65344	1195	3.07737	Cenpt	centromere protein T	protein-coding	NO	NO	NO	No	No	No	No	No	No	No	No	No	No	No	Yes	No
375	p53_peak_375	I	chr7	122780235	122780335	intron	NO	0.24	3.02	12.5833	3.65344	164838	5.21706	Sox6	SRY (sex determining region Y)-box 6	protein-coding	NO	NO	YES	No	No	No	No	No	No	No	No	No	No	No	No	No
376	p53_peak_376	I	chrX	46614320	46614420	intron	YES	0.24	3.02	12.5833	3.65344	27049	4.43215	Enox2	ecto-NOX disulfide-thiol exchanger 2	protein-coding	NO	NO	NO	No	No	No	No	No	No	No	No	No	No	No	No	No
377	p53_peak_377	I	chr14	61356149	61356249	intron	NO	0.24	3.02	12.5833	3.65344	4458	3.64914	Spata13	spermatogenesis associated 13	protein-coding	NO	NO	NO	No	No	No	No	No	No	No	No	No	No	No	No	No
378	p53_peak_378	I	chr7	118023260	118023360	intron	NO	0.61	7.64	12.5246	3.64669	-16843	4.22642	Lyve1	lymphatic vessel endothelial hyaluronan receptor 1	protein-coding	NO	NO	NO	No	No	No	No	No	No	No	No	No	No	No	No	No
379	p53_peak_379	I	chr7	52452580	52452680	intron	NO	0.61	7.64	12.5246	3.64669	7632	3.88264	Ccdc155	coiled-coil domain containing 155	protein-coding	NO	NO	NO	No	No	No	No	No	No	No	No	No	No	No	Yes	No
380	p53_peak_380	I	chr2	84942045	84942145	Intergenic	YES	0.61	7.64	12.5246	3.64669	-15477	4.18969	4930443O20Rik	RIKEN cDNA 4930443O20 gene	ncRNA	NO	NO	NO	No	No	No	No	No	No	No	No	No	No	No	No	No
381	p53_peak_381	I	chr16	8673576	8673676	Intergenic	YES	0.61	7.64	12.5246	3.64669	-1380	3.13988	Carhsp1	calcium regulated heat stable protein 1	protein-coding	NO	NO	NO	No	No	No	No	No	No	No	No	No	No	No	No	No
382	p53_peak_382	I	chr10	61218416	61218516	intron	YES	0.61	7.64	12.5246	3.64669	-19019	4.27919	Mir5108	microRNA 5108	ncRNA	NO	NO	NO	No	No	Yes	No	No	Yes	No	No	No	No	No	Yes	No
383	p53_peak_383	I	chr11	69048237	69048337	intron	YES	2.31	28.79	12.4632	3.6396	2237	3.34967	Gucy2e	guanylate cyclase 2e	protein-coding	NO	NO	NO	No	No	Yes	No	No	Yes	No	No	No	No	No	Yes	No
384	p53_peak_384	I	chr10	127648143	127648243	exon	NO	0.73	9.06	12.411	3.63354	657	2.81757	Spryd4	SPRY domain containing 4	protein-coding	NO	NO	NO	No	No	No	No	No	No	No	No	No	No	No	Yes	No
385	p53_peak_385	I	chr5	23290411	23290511	promoter-TSS	YES	0.73	9.06	12.411	3.63354	-932	2.96942	Pus7	pseudouridylate synthase 7 homolog (S. cerevisiae)	protein-coding	NO	NO	NO	No	No	Yes	No	No	No	No	No	No	No	No	No	No
386	p53_peak_386	I	chr19	54612050	54612150	Intergenic	YES	0.73	9.06	12.411	3.63354	492428	5.69234	Adra2a	adrenergic receptor, alpha 2a	protein-coding	NO	NO	NO	No	No	No	No	No	No	No	No	No	No	No	Yes	No
387	p53_peak_387	I	chrX	72133842	72133942	Intergenic	YES	0.73	9.06	12.411	3.63354	51357	4.7106	Gm5936	predicted gene 5936	protein-coding	NO	NO	NO	No	No	Yes	No	No	No	No	No	No	No	No	No	No
388	p53_peak_388	I	chr7	152157385	152157485	Intergenic	YES	1.82	22.57	12.4011	3.6324	-31605	4.49976	Ccnd1	cyclin D1	protein-coding	NO	NO	NO	Yes	No	Yes	No	No	Yes	No	No	Yes	No	No	Yes	No
389	p53_peak_389	I	chr10	126568402	126568502	Intergenic	YES	1.09	13.5	12.3853	3.63056	-10236	4.01013	Os9	amplified in osteosarcoma	protein-coding	NO	NO	NO	No	No	Yes	No	No	No	No	No	No	No	No	Yes	No
390	p53_peak_390	I	chr17	33048117	33048217	exon	YES	1.58	19.55	12.3734	3.62917	5865	3.76827	Cyp4f14	cytochrome P450, family 4, subfamily f, polypeptide 14	protein-coding	NO	NO	NO	No	No	Yes	No	No	Yes	No	No	No	No	No	No	No
391	p53_peak_391	I	chr4	133348132	133348232	Intergenic	YES	1.21	14.93	12.3388	3.62514	-38656	4.58722	Arid1a	AT rich interactive domain 1A (SWI-like)	protein-coding	NO	NO	NO	No	No	Yes	No	No	No	No	No	No	No	No	No	No
392	p53_peak_392	I	chr6	72305113	72305213	promoter-TSS	NO	0.36	4.44	12.3333	3.62449	-314	2.49693	Tmem150a	transmembrane protein 150A	protein-coding	NO	NO	NO	No	No	Yes	No	No	No	No	No	Yes	No	No	Yes	No
393	p53_peak_393	I	chr7	145355277	145355377	Intergenic	YES	0.36	4.44	12.3333	3.62449	234086	5.36938	Tcerg1l	transcription elongation regulator 1-like	protein-coding	NO	NO	NO	No	No	No	No	No	No	No	No	No	No	No	Yes	No
394	p53_peak_394	I	chr5	46265888	46265988	Intergenic	NO	0.36	4.44	12.3333	3.62449	-17159	4.23449	Lcorl	ligand dependent nuclear receptor corepressor-like	protein-coding	NO	NO	NO	No	No	No	No	No	No	No	No	No	No	No	No	No
395	p53_peak_395	I	chr1	74841954	74842054	intron	YES	0.36	4.44	12.3333	3.62449	3411	3.53288	Wnt10a	wingless-type MMTV integration site family, member 10A	protein-coding	NO	NO	NO	No	No	No	No	No	No	No	No	No	No	No	Yes	No
396	p53_peak_396	I	chr5	129525247	129525347	promoter-TSS	NO	0.36	4.44	12.3333	3.62449	-734	2.8657	Ran	RAN, member RAS oncogene family	protein-coding	NO	NO	NO	No	No	No	No	No	No	No	No	No	No	No	No	No
397	p53_peak_397	I	chr9	66561755	66561855	intron	NO	0.36	4.44	12.3333	3.62449	312	2.49415	Car12	carbonic anyhydrase 12	protein-coding	NO	NO	NO	No	No	No	No	No	Yes	No	No	No	No	No	No	No
398	p53_peak_398	I	chr3	89057774	89057874	Intergenic	YES	0.36	4.44	12.3333	3.62449	7429	3.87093	Krtcap2	keratinocyte associated protein 2	protein-coding	NO	NO	NO	No	No	Yes	No	No	No	No	No	No	No	No	No	No
399	p53_peak_399	I	chr10	59833629	59833729	3' UTR	YES	0.49	6.04	12.3265	3.62369	24080	4.38166	Vsir	V-set immunoregulatory receptor	protein-coding	NO	NO	NO	No	No	Yes	No	Yes	Yes	No	No	No	Yes	No	No	No
400	p53_peak_400	I	chr10	126565164	126565264	Intergenic	NO	0.49	6.04	12.3265	3.62369	-6998	3.84497	Os9	amplified in osteosarcoma	protein-coding	NO	NO	NO	No	No	No	No	No	No	No	No	No	No	No	Yes	No
401	p53_peak_401	I	chr3	96220708	96220808	Intergenic	YES	0.49	6.04	12.3265	3.62369	-2002	3.30146	Terc	telomerase RNA component	ncRNA	NO	NO	NO	No	No	Yes	No	No	No	No	No	No	No	No	No	No
402	p53_peak_402	I	chr5	140522470	140522570	intron	YES	0.49	6.04	12.3265	3.62369	138623	5.14184	Elfn1	leucine rich repeat and fibronectin type III, extracellular 1	protein-coding	NO	NO	NO	No	No	No	No	No	No	No	No	No	No	No	No	No
403	p53_peak_403	I	chr11	35287425	35287525	intron	YES	0.49	6.04	12.3265	3.62369	-142843	5.15486	Mir218-2	microRNA 218-2	ncRNA	NO	NO	NO	No	No	No	No	No	No	No	No	No	No	No	Yes	No
404	p53_peak_404	I	chr4	58955590	58955690	promoter-TSS	NO	0.49	6.04	12.3265	3.62369	-860	2.9345	Zkscan16	zinc finger with KRAB and SCAN domains 16	protein-coding	NO	NO	NO	No	No	Yes	No	No	Yes	No	No	No	No	No	No	No
405	p53_peak_405	I	chr18	6281684	6281784	Intergenic	YES	0.49	6.04	12.3265	3.62369	-40212	4.60436	Kif5b	kinesin family member 5B	protein-coding	NO	NO	NO	No	No	No	No	No	No	No	No	No	No	No	Yes	No
406	p53_peak_406	I	chr2	167641804	167641904	Intergenic	YES	6.43	79.25	12.325	3.62352	-115973	5.06436	Ptpn1	protein tyrosine phosphatase, non-receptor type 1	protein-coding	NO	NO	NO	Yes	No	Yes	No	No	Yes	No	No	Yes	Yes	No	Yes	No
407	p53_peak_407	I	chr4	4798760	4798860	Intergenic	YES	0.97	11.91	12.2784	3.61804	-78357	4.89408	Impad1	inositol monophosphatase domain containing 1	protein-coding	NO	NO	NO	No	No	Yes	No	No	No	No	No	No	No	No	Yes	No
408	p53_peak_408	I	chr7	146328973	146329073	intron	NO	0.61	7.46	12.2295	3.61229	45370	4.65677	Stk32c	serine/threonine kinase 32C	protein-coding	NO	NO	NO	No	No	No	No	No	No	No	No	No	No	No	No	No
409	p53_peak_409	I	chr10	110537886	110537986	Intergenic	YES	0.61	7.46	12.2295	3.61229	-63922	4.80565	Osbpl8	oxysterol binding protein-like 8	protein-coding	NO	NO	NO	No	No	No	No	No	No	No	No	No	No	No	No	No
410	p53_peak_410	I	chr17	31756363	31756463	intron	YES	6.67	81.38	12.2009	3.60892	17737	4.24888	Cbs	cystathionine beta-synthase	protein-coding	NO	NO	NO	Yes	No	Yes	No	No	Yes	No	No	No	No	No	Yes	No
411	p53_peak_411	I	chr9	108901817	108901917	intron	NO	0.73	8.88	12.1644	3.60459	7920	3.89873	Pfkfb4	6-phosphofructo-2-kinase/fructose-2,6-biphosphatase 4	protein-coding	NO	NO	NO	No	No	No	No	No	No	No	No	No	No	No	Yes	No
412	p53_peak_412	I	chr1	133103155	133103255	intron	YES	1.33	16.17	12.1579	3.60382	-6443	3.80909	Rassf5	Ras association (RalGDS/AF-6) domain family member 5	protein-coding	NO	NO	NO	No	No	No	No	No	Yes	No	No	No	No	No	Yes	No
413	p53_peak_413	I	chr7	74637556	74637656	Intergenic	YES	0.85	10.31	12.1294	3.60044	-119862	5.07868	Mef2a	myocyte enhancer factor 2A	protein-coding	NO	NO	NO	No	No	Yes	No	No	Yes	No	No	No	No	No	No	No
414	p53_peak_414	I	chr10	63481320	63481420	intron	YES	0.85	10.31	12.1294	3.60044	71633	4.85511	Lrrtm3	leucine rich repeat transmembrane neuronal 3	protein-coding	NO	NO	NO	No	No	No	No	No	No	No	No	Yes	No	No	Yes	No
415	p53_peak_415	I	chr2	122461413	122461513	Intergenic	YES	1.21	14.57	12.0413	3.58992	-2160	3.33445	AA467197	expressed sequence AA467197	protein-coding	NO	NO	NO	Yes	No	Yes	No	No	Yes	No	No	No	No	No	No	No
416	p53_peak_416	I	chr8	12904856	12904956	Intergenic	YES	1.58	19.01	12.0316	3.58876	-10987	4.04088	Mcf2l	mcf.2 transforming sequence-like	protein-coding	NO	NO	NO	No	No	No	No	No	No	No	No	No	No	No	No	No
417	p53_peak_417	I	chr12	118919805	118919905	intron	YES	1.33	15.99	12.0226	3.58767	-162479	5.2108	Cdca7l	cell division cycle associated 7 like	protein-coding	NO	NO	NO	No	No	Yes	No	No	Yes	No	No	No	No	No	No	No
418	p53_peak_418	I	chr2	131758368	131758468	intron	YES	2.18	26.12	11.9817	3.58275	-18179	4.25957	Prnd	prion protein dublet	protein-coding	NO	NO	NO	Yes	No	Yes	No	No	Yes	No	No	Yes	Yes	No	Yes	No
419	p53_peak_419	I	chr5	64531585	64531685	Intergenic	NO	0.49	5.86	11.9592	3.58005	-19864	4.29807	Tbc1d1	TBC1 domain family, member 1	protein-coding	NO	NO	NO	No	No	No	No	No	No	No	No	Yes	No	No	Yes	No
420	p53_peak_420	I	chr14	56387203	56387303	TTS	NO	0.49	5.86	11.9592	3.58005	2454	3.38987	Ltb4r1	leukotriene B4 receptor 1	protein-coding	NO	NO	NO	No	No	No	No	No	No	No	No	No	No	No	No	No
421	p53_peak_421	I	chr7	18337287	18337387	intron	YES	0.49	5.86	11.9592	3.58005	38736	4.58811	Ceacam5	carcinoembryonic antigen-related cell adhesion molecule 5	protein-coding	NO	NO	NO	No	No	No	No	No	No	No	No	No	No	No	No	No
422	p53_peak_422	I	chr15	97813489	97813589	intron	YES	0.49	5.86	11.9592	3.58005	18879	4.27598	Tmem106c	transmembrane protein 106C	protein-coding	NO	NO	NO	No	No	No	No	No	No	No	No	No	No	No	Yes	No
423	p53_peak_423	I	chr6	149192021	149192121	Intergenic	NO	0.61	7.29	11.9508	3.57904	-54837	4.73907	Amn1	antagonist of mitotic exit network 1	protein-coding	NO	NO	NO	No	No	No	No	No	No	No	No	No	No	No	Yes	No
424	p53_peak_424	I	chr11	98152406	98152506	Intergenic	NO	0.61	7.29	11.9508	3.57904	28536	4.45539	Mir5119	microRNA 5119	ncRNA	NO	NO	NO	No	No	Yes	No	No	No	No	No	No	No	No	No	No
425	p53_peak_425	I	chr13	90164220	90164320	intron	YES	0.61	7.29	11.9508	3.57904	64943	4.81253	Xrcc4	X-ray repair complementing defective repair in Chinese hamster cells 4	protein-coding	NO	NO	NO	No	No	Yes	No	No	Yes	No	No	No	No	No	Yes	No
426	p53_peak_426	I	chr5	105993941	105994041	intron	YES	0.73	8.71	11.9315	3.5767	45501	4.65802	Lrrc8c	leucine rich repeat containing 8 family, member C	protein-coding	NO	NO	NO	No	No	No	No	No	No	No	No	No	No	No	No	No
427	p53_peak_427	I	chr15	63892280	63892380	promoter-TSS	YES	0.73	8.71	11.9315	3.5767	-320	2.50515	Fam49b	family with sequence similarity 49, member B	protein-coding	NO	NO	NO	No	No	Yes	No	No	No	No	No	No	No	No	No	No
428	p53_peak_428	I	chr2	155860558	155860658	intron	NO	0.73	8.71	11.9315	3.5767	18075	4.25708	Fer1l4	fer-1-like 4 (C. elegans)	protein-coding	NO	NO	NO	No	No	No	No	No	No	No	No	No	No	No	Yes	No
429	p53_peak_429	I	chr4	11871005	11871105	Intergenic	YES	1.09	12.97	11.8991	3.57278	21805	4.33856	Pdp1	pyruvate dehyrogenase phosphatase catalytic subunit 1	protein-coding	NO	NO	NO	No	No	Yes	No	No	No	No	No	No	No	No	No	No
430	p53_peak_430	I	chr14	114760499	114760599	Intergenic	YES	1.33	15.81	11.8872	3.57134	-470638	5.67269	4930524C18Rik	RIKEN cDNA 4930524C18 gene	ncRNA	NO	NO	NO	No	No	No	No	No	No	No	No	No	No	No	Yes	No
431	p53_peak_431	I	chr9	69696476	69696576	Intergenic	NO	0.24	2.84	11.8333	3.56478	87573	4.94237	B230323A14Rik	RIKEN cDNA B230323A14 gene	ncRNA	NO	NO	NO	No	No	No	No	No	No	No	No	No	No	No	Yes	No
432	p53_peak_432	I	chr6	94502320	94502420	intron	YES	0.24	2.84	11.8333	3.56478	52062	4.71652	Slc25a26	solute carrier family 25 (mitochondrial carrier, phosphate carrier), member 26	protein-coding	NO	NO	NO	No	No	No	No	No	No	No	No	No	No	No	Yes	No
433	p53_peak_433	I	chr4	107314260	107314360	Intergenic	NO	0.24	2.84	11.8333	3.56478	42457	4.62795	Dmrtb1	DMRT-like family B with proline-rich C-terminal, 1	protein-coding	NO	NO	NO	No	No	No	No	No	No	No	No	No	No	No	No	No
434	p53_peak_434	I	chr16	50149684	50149784	Intergenic	YES	0.36	4.26	11.8333	3.56478	-76769	4.88519	Gm4827	predicted gene 4827	ncRNA	NO	NO	NO	No	No	No	No	No	No	No	No	No	No	No	No	No
435	p53_peak_435	I	chr2	131383628	131383728	intron	NO	0.36	4.26	11.8333	3.56478	4343	3.63779	Adra1d	adrenergic receptor, alpha 1d	protein-coding	NO	NO	NO	No	No	No	No	No	No	No	No	No	No	No	Yes	No
436	p53_peak_436	I	chr7	6102244	6102344	intron	YES	0.36	4.26	11.8333	3.56478	5279	3.72255	Zfp787	zinc finger protein 787	protein-coding	NO	NO	NO	No	No	Yes	No	No	Yes	No	No	No	No	No	No	No
437	p53_peak_437	I	chr10	67011138	67011238	exon	NO	0.36	4.26	11.8333	3.56478	515	2.71181	Ado	2-aminoethanethiol (cysteamine) dioxygenase	protein-coding	NO	NO	NO	No	No	No	No	No	No	No	No	No	No	No	Yes	No
438	p53_peak_438	I	chr1	163837943	163838043	Intergenic	YES	0.36	4.26	11.8333	3.56478	-31201	4.49417	Suco	SUN domain containing ossification factor	protein-coding	NO	NO	NO	No	No	Yes	No	No	Yes	No	No	No	No	No	Yes	No
439	p53_peak_439	I	chr9	71683252	71683352	Intergenic	YES	0.36	4.26	11.8333	3.56478	60601	4.78248	Tcf12	transcription factor 12	protein-coding	NO	NO	NO	No	No	No	No	No	No	No	No	No	No	No	No	No
440	p53_peak_440	I	chr16	87558838	87558938	intron	YES	0.36	4.26	11.8333	3.56478	5313	3.72534	Map3k7cl	Map3k7 C-terminal like	protein-coding	NO	NO	NO	No	No	No	No	No	No	No	No	No	No	No	No	No
441	p53_peak_441	I	chr15	95755866	95755966	intron	YES	0.36	4.26	11.8333	3.56478	134642	5.12918	Ano6	anoctamin 6	protein-coding	NO	NO	NO	No	No	No	No	No	No	No	No	No	No	No	No	No
442	p53_peak_442	I	chr6	89277904	89278004	intron	NO	1.09	12.79	11.7339	3.55262	34653	4.53974	Plxna1	plexin A1	protein-coding	NO	NO	NO	No	No	Yes	No	No	Yes	No	No	No	No	No	Yes	No
443	p53_peak_443	I	chr7	87099932	87100032	Intergenic	YES	49.63	582.11	11.729	3.55201	-19832	4.29737	Arpin	actin-related protein 2/3 complex inhibitor	protein-coding	NO	NO	NO	Yes	No	Yes	No	No	Yes	No	Yes	Yes	Yes	Yes	Yes	No
444	p53_peak_444	I	chr9	102401158	102401258	Intergenic	NO	3.64	42.65	11.717	3.55054	-7260	3.86094	Ky	kyphoscoliosis peptidase	protein-coding	NO	NO	NO	Yes	No	Yes	No	No	Yes	No	No	No	No	No	Yes	No
445	p53_peak_445	I	chr6	53412980	53413080	Intergenic	YES	1.82	21.32	11.7143	3.5502	-110338	5.04273	Creb5	cAMP responsive element binding protein 5	protein-coding	NO	NO	NO	No	No	Yes	No	No	No	No	No	No	No	No	Yes	No
446	p53_peak_446	I	chr9	89061504	89061604	Intergenic	YES	0.73	8.53	11.6849	3.54658	-32557	4.51264	Bcl2a1b	B cell leukemia/lymphoma 2 related protein A1b	protein-coding	NO	NO	NO	No	No	Yes	No	No	Yes	No	No	No	No	No	Yes	No
447	p53_peak_447	I	chr3	41216942	41217042	Intergenic	YES	0.73	8.53	11.6849	3.54658	80129	4.90379	Platr4	pluripotency associated transcript 4	ncRNA	NO	NO	NO	No	No	No	No	No	No	No	Yes	Yes	Yes	Yes	No	No
448	p53_peak_448	I	chr7	30075840	30075940	intron	NO	0.61	7.11	11.6557	3.54297	1551	3.19061	Ppp1r14a	protein phosphatase 1, regulatory (inhibitor) subunit 14A	protein-coding	NO	NO	NO	No	No	No	No	No	No	No	No	No	No	No	No	No
449	p53_peak_449	I	chr11	119765550	119765650	intron	YES	0.49	5.69	11.6122	3.53757	-9524	3.97882	Chmp6	charged multivesicular body protein 6	protein-coding	NO	NO	NO	No	No	No	No	No	No	No	No	No	No	No	Yes	No
450	p53_peak_450	I	chr6	120749649	120749749	intron	YES	0.49	5.69	11.6122	3.53757	23004	4.3618	Atp6v1e1	ATPase, H+ transporting, lysosomal V1 subunit E1	protein-coding	NO	NO	NO	No	No	Yes	No	No	Yes	No	No	No	No	No	Yes	No
451	p53_peak_451	I	chr14	37875011	37875111	exon	YES	0.49	5.69	11.6122	3.53757	-6174	3.79057	Lrit2	leucine-rich repeat, immunoglobulin-like and transmembrane domains 2	protein-coding	NO	NO	NO	No	No	No	No	No	No	No	No	No	No	No	No	No
452	p53_peak_452	I	chr11	99418367	99418467	promoter-TSS	YES	0.49	5.69	11.6122	3.53757	-250	2.39794	Krtap3-2	keratin associated protein 3-2	protein-coding	NO	NO	NO	No	No	Yes	No	No	Yes	No	No	No	No	No	Yes	No
453	p53_peak_453	I	chr14	47322659	47322759	Intergenic	YES	0.49	5.69	11.6122	3.53757	-29259	4.46626	D330046F09Rik	RIKEN cDNA D330046F09 gene	ncRNA	NO	NO	NO	No	No	No	No	No	No	No	No	No	No	No	Yes	No
454	p53_peak_454	I	chr11	6267135	6267235	Intergenic	YES	6.07	70.19	11.5634	3.5315	-27943	4.44627	Zmiz2	zinc finger, MIZ-type containing 2	protein-coding	NO	NO	NO	No	No	No	No	No	No	No	No	No	No	No	Yes	No
455	p53_peak_455	I	chr3	131908641	131908741	Intergenic	YES	1.46	16.88	11.5616	3.53127	160435	5.2053	Dkk2	dickkopf homolog 2 (Xenopus laevis)	protein-coding	NO	NO	NO	No	No	No	No	No	No	No	No	No	No	No	Yes	No
456	p53_peak_456	I	chr4	100980890	100980990	Intergenic	YES	1.46	16.88	11.5616	3.53127	38692	4.58762	Mir101a	microRNA 101a	ncRNA	NO	NO	NO	No	No	Yes	No	No	Yes	No	No	No	No	No	Yes	No
457	p53_peak_457	I	chr4	148298419	148298519	intron	NO	0.97	11.19	11.5361	3.52808	119968	5.07907	Casz1	castor zinc finger 1	protein-coding	NO	NO	NO	No	No	Yes	No	No	No	No	No	No	No	No	Yes	No
458	p53_peak_458	I	chr1	58502014	58502114	5' UTR	YES	0.97	11.19	11.5361	3.52808	266	2.42488	Ppil3	peptidylprolyl isomerase (cyclophilin)-like 3	protein-coding	NO	NO	NO	No	No	No	No	No	No	No	No	No	No	No	No	No
459	p53_peak_459	I	chr14	35192400	35192500	intron	YES	4.61	53.13	11.5249	3.52669	3760	3.57519	Mmrn2	multimerin 2	protein-coding	NO	NO	NO	No	No	Yes	No	No	Yes	No	No	No	No	No	Yes	No
460	p53_peak_460	I	chr5	43700657	43700757	Intergenic	YES	4.49	51.71	11.5167	3.52566	-74114	4.8699	Gm7854	predicted gene 7854	ncRNA	NO	NO	NO	No	No	Yes	No	No	Yes	No	No	No	No	No	Yes	No
461	p53_peak_461	I	chr2	160939232	160939332	Intergenic	YES	0.85	9.77	11.4941	3.52282	-4460	3.64933	Chd6	chromodomain helicase DNA binding protein 6	protein-coding	NO	NO	NO	No	No	No	No	No	No	No	No	No	No	No	Yes	No
462	p53_peak_462	I	chr4	128252928	128253028	Intergenic	YES	4.13	47.27	11.4455	3.51671	34364	4.5361	Zscan20	zinc finger and SCAN domains 20	protein-coding	NO	NO	NO	Yes	No	Yes	No	No	Yes	No	No	Yes	Yes	No	Yes	No
463	p53_peak_463	I	chr9	114305934	114306034	Intergenic	YES	0.73	8.35	11.4384	3.51581	-4212	3.62449	Glb1	galactosidase, beta 1	protein-coding	NO	NO	NO	No	No	Yes	No	No	Yes	No	No	No	No	No	Yes	No
464	p53_peak_464	I	chr14	114506168	114506268	Intergenic	YES	0.73	8.35	11.4384	3.51581	-724969	5.86032	4930524C18Rik	RIKEN cDNA 4930524C18 gene	ncRNA	NO	NO	NO	No	No	No	No	No	No	No	No	No	No	No	Yes	No
465	p53_peak_465	I	chr11	121238213	121238313	intron	YES	0.73	8.35	11.4384	3.51581	10255	4.01094	Mir7236	microRNA 7236	ncRNA	NO	NO	NO	No	No	No	No	No	No	No	No	No	No	No	No	No
466	p53_peak_466	I	chr13	22409436	22409536	Intergenic	YES	0.73	8.35	11.4384	3.51581	-10294	4.01258	Vmn1r197	vomeronasal 1 receptor 197	protein-coding	NO	NO	NO	No	No	No	No	No	No	No	No	No	No	No	Yes	No
467	p53_peak_467	I	chr9	41182541	41182641	Intergenic	YES	0.36	4.09	11.3611	3.50603	-2018	3.30492	3110039I08Rik	RIKEN cDNA 3110039I08 gene	ncRNA	NO	NO	NO	No	No	No	No	No	No	No	No	No	No	No	Yes	No
468	p53_peak_468	I	chr3	122822996	122823096	intron	NO	0.36	4.09	11.3611	3.50603	-85141	4.93014	Myoz2	myozenin 2	protein-coding	NO	NO	NO	No	No	No	No	No	No	No	No	No	No	No	No	No
469	p53_peak_469	I	chr5	115856611	115856711	Intergenic	YES	0.36	4.09	11.3611	3.50603	-23033	4.36235	Msi1	musashi RNA-binding protein 1	protein-coding	NO	NO	NO	No	No	No	No	No	No	No	No	No	No	No	Yes	No
470	p53_peak_470	I	chr1	92869562	92869662	Intergenic	YES	0.36	4.09	11.3611	3.50603	-3415	3.53339	Rab17	RAB17, member RAS oncogene family	protein-coding	NO	NO	NO	No	No	No	No	No	No	No	No	No	No	No	No	No
471	p53_peak_471	I	chr5	66459924	66460024	intron	YES	0.36	4.09	11.3611	3.50603	29444	4.469	Rbm47	RNA binding motif protein 47	protein-coding	NO	NO	NO	No	No	No	No	No	Yes	No	No	No	No	No	No	No
472	p53_peak_472	I	chr19	20581581	20581681	intron	YES	0.36	4.09	11.3611	3.50603	14426	4.15915	E030003E18Rik	RIKEN cDNA E030003E18 gene	ncRNA	NO	NO	NO	No	No	No	No	No	No	No	No	No	No	No	Yes	No
473	p53_peak_473	I	chr8	84286282	84286382	intron	NO	0.97	11.02	11.3608	3.506	419871	5.62312	Inpp4b	inositol polyphosphate-4-phosphatase, type II	protein-coding	YES	NO	NO	No	No	No	No	No	No	No	No	No	No	No	Yes	No
474	p53_peak_474	I	chr7	119031524	119031624	Intergenic	YES	0.61	6.93	11.3607	3.50597	-108083	5.03376	Galnt18	UDP-N-acetyl-alpha-D-galactosamine:polypeptide N-acetylgalactosaminyltransferase 18	protein-coding	NO	NO	NO	No	No	No	No	No	No	No	No	No	No	No	Yes	No
475	p53_peak_475	I	chr18	65865680	65865780	intron	YES	1.94	22.03	11.3557	3.50534	7808	3.89254	Oacyl	O-acyltransferase like	protein-coding	NO	NO	NO	Yes	No	Yes	No	No	Yes	No	No	No	No	No	Yes	No
476	p53_peak_476	I	chr11	54601396	54601496	promoter-TSS	NO	0.85	9.6	11.2941	3.4975	-241	2.38202	Cdc42se2	CDC42 small effector 2	protein-coding	NO	NO	NO	No	No	No	No	No	No	No	No	No	No	No	Yes	No
477	p53_peak_477	I	chr11	120318765	120318865	promoter-TSS	NO	1.7	19.19	11.2882	3.49675	562	2.74974	Oxld1	oxidoreductase like domain containing 1	protein-coding	NO	NO	NO	No	No	Yes	No	No	No	No	Yes	Yes	Yes	Yes	Yes	No
478	p53_peak_478	I	chr7	134951345	134951445	exon	NO	0.49	5.51	11.2449	3.4912	7272	3.86165	Hsd3b7	hydroxy-delta-5-steroid dehydrogenase, 3 beta- and steroid delta-isomerase 7	protein-coding	NO	NO	NO	No	No	No	No	No	No	No	No	No	No	No	No	No
479	p53_peak_479	I	chr5	129673587	129673687	intron	YES	0.49	5.51	11.2449	3.4912	71012	4.85133	Adgrd1	adhesion G protein-coupled receptor D1	protein-coding	NO	NO	NO	No	No	No	No	No	No	No	No	No	No	No	Yes	No
480	p53_peak_480	I	chr16	33984620	33984720	intron	YES	0.49	5.51	11.2449	3.4912	-17581	4.24504	Umps	uridine monophosphate synthetase	protein-coding	NO	NO	NO	No	No	No	No	No	No	No	No	No	No	No	No	No
481	p53_peak_481	I	chr3	104539802	104539902	Intergenic	NO	2.31	25.94	11.2294	3.48921	40613	4.60867	Fam19a3	family with sequence similarity 19, member A3	protein-coding	NO	NO	NO	No	No	No	No	No	No	No	No	Yes	No	Yes	Yes	No
482	p53_peak_482	I	chr15	78359269	78359369	intron	NO	0.73	8.17	11.1918	3.48437	762	2.88195	C1qtnf6	C1q and tumor necrosis factor related protein 6	protein-coding	NO	NO	NO	No	No	No	No	No	Yes	No	No	No	No	No	No	No
483	p53_peak_483	I	chr11	97003728	97003828	intron	YES	0.73	8.17	11.1918	3.48437	3955	3.59715	Mir7235	microRNA 7235	ncRNA	NO	NO	NO	No	No	Yes	No	No	Yes	No	Yes	Yes	Yes	Yes	No	No
484	p53_peak_484	I	chr4	125088278	125088378	Intergenic	NO	1.21	13.5	11.157	3.47988	-79747	4.90171	Grik3	glutamate receptor, ionotropic, kainate 3	protein-coding	NO	NO	NO	No	No	Yes	No	No	No	No	No	No	No	No	Yes	No
485	p53_peak_485	I	chr12	100275077	100275177	Intergenic	NO	0.24	2.67	11.125	3.47573	116305	5.0656	Ttc8	tetratricopeptide repeat domain 8	protein-coding	NO	NO	NO	No	No	No	No	No	No	No	No	No	No	No	No	No
486	p53_peak_486	I	chr18	75528757	75528857	exon	NO	0.24	2.67	11.125	3.47573	1788	3.25237	Smad7	SMAD family member 7	protein-coding	NO	NO	NO	No	No	No	No	No	No	No	No	No	No	No	Yes	No
487	p53_peak_487	I	chr10	39352567	39352667	intron	YES	0.24	2.67	11.125	3.47573	19877	4.29835	Traf3ip2	TRAF3 interacting protein 2	protein-coding	NO	NO	NO	No	No	No	No	No	Yes	No	No	No	No	No	Yes	No
488	p53_peak_488	I	chr13	84566698	84566798	Intergenic	YES	1.09	12.08	11.0826	3.47022	204847	5.31143	Tmem161b	transmembrane protein 161B	protein-coding	NO	NO	NO	No	No	Yes	No	No	No	No	No	No	No	No	No	No
489	p53_peak_489	I	chr3	69290791	69290891	intron	YES	0.85	9.42	11.0824	3.47019	112041	5.04938	B3galnt1	UDP-GalNAc:betaGlcNAc beta 1,3-galactosaminyltransferase, polypeptide 1	protein-coding	NO	NO	NO	Yes	No	Yes	No	No	Yes	No	No	No	No	No	Yes	No
490	p53_peak_490	I	chr1	138160172	138160272	Intergenic	NO	0.85	9.42	11.0824	3.47019	-2772	3.44279	Gpr25	G protein-coupled receptor 25	protein-coding	NO	NO	NO	Yes	No	Yes	No	No	Yes	No	No	No	No	No	No	No
491	p53_peak_491	I	chr17	10300421	10300521	Intergenic	YES	1.7	18.84	11.0824	3.47019	211755	5.32583	Qk	quaking	protein-coding	NO	NO	NO	No	No	Yes	No	No	Yes	No	No	No	No	No	Yes	No
492	p53_peak_492	I	chr17	85590481	85590581	intron	YES	0.61	6.75	11.0656	3.46801	100491	5.00213	Camkmt	calmodulin-lysine N-methyltransferase	protein-coding	NO	NO	NO	No	No	No	No	No	No	No	No	No	No	No	No	No
493	p53_peak_493	I	chr6	86407995	86408095	intron	YES	0.61	6.75	11.0656	3.46801	19405	4.28791	C87436	expressed sequence C87436	protein-coding	NO	NO	NO	No	No	Yes	No	No	Yes	No	No	No	No	No	No	No
494	p53_peak_494	I	chr13	91789756	91789856	intron	YES	0.61	6.75	11.0656	3.46801	-91320	4.96057	Acot12	acyl-CoA thioesterase 12	protein-coding	NO	NO	NO	No	No	Yes	No	No	Yes	No	No	No	No	No	Yes	No
495	p53_peak_495	I	chr11	3907714	3907814	Intergenic	YES	3.52	38.74	11.0057	3.46018	17828	4.2511	Gal3st1	galactose-3-O-sulfotransferase 1	protein-coding	NO	NO	NO	Yes	No	Yes	No	No	Yes	No	No	No	No	No	Yes	No
496	p53_peak_496	I	chr4	132643221	132643321	Intergenic	YES	2.31	25.41	11	3.45943	-43277	4.63626	Wasf2	WAS protein family, member 2	protein-coding	NO	NO	NO	No	No	Yes	No	No	Yes	No	No	Yes	No	No	Yes	No
497	p53_peak_497	I	chr14	15374379	15374479	Intergenic	YES	0.97	10.66	10.9897	3.45808	-161110	5.20712	Slc4a7	solute carrier family 4, sodium bicarbonate cotransporter, member 7	protein-coding	NO	NO	NO	No	No	No	No	No	No	No	No	No	No	No	Yes	No
498	p53_peak_498	I	chr3	100497055	100497155	Intergenic	YES	0.97	10.66	10.9897	3.45808	-7709	3.887	Man1a2	mannosidase, alpha, class 1A, member 2	protein-coding	NO	NO	NO	No	No	No	No	No	No	No	No	No	No	No	No	No
499	p53_peak_499	I	chr10	7434853	7434953	3' UTR	NO	1.7	18.66	10.9765	3.45634	-10895	4.03723	Katna1	katanin p60 (ATPase-containing) subunit A1	protein-coding	NO	NO	NO	No	No	Yes	No	No	No	No	No	No	No	No	Yes	No
500	p53_peak_500	I	chr5	66493069	66493169	intron	NO	2.43	26.65	10.9671	3.45511	-3701	3.56832	Rbm47	RNA binding motif protein 47	protein-coding	NO	NO	NO	No	No	No	No	No	No	No	No	No	No	No	Yes	No
501	p53_peak_501	I	chr2	12147069	12147169	intron	YES	0.73	8	10.9589	3.45403	-75754	4.87941	E030013I19Rik	RIKEN cDNA E030013I19 gene	ncRNA	NO	NO	NO	No	No	Yes	No	No	Yes	No	No	No	No	No	Yes	No
502	p53_peak_502	I	chr15	57889974	57890074	intron	YES	0.73	8	10.9589	3.45403	18039	4.25621	Zhx1	zinc fingers and homeoboxes 1	protein-coding	NO	NO	NO	No	No	Yes	No	No	Yes	No	No	No	No	No	Yes	No
503	p53_peak_503	I	chr17	8223872	8223972	Intergenic	YES	1.46	15.99	10.9521	3.45313	70171	4.84616	Gm1604b	predicted gene 1604b	protein-coding	NO	NO	NO	No	No	Yes	No	No	Yes	No	No	No	No	No	Yes	No
504	p53_peak_504	I	chr17	44730759	44730859	intron	NO	1.09	11.91	10.9266	3.44977	142316	5.15325	Runx2	runt related transcription factor 2	protein-coding	NO	NO	NO	No	No	Yes	No	No	No	No	No	No	No	No	No	No
505	p53_peak_505	I	chr2	26837908	26838008	intron	NO	1.09	11.91	10.9266	3.44977	9022	3.9553	Adamts13	a disintegrin-like and metallopeptidase (reprolysin type) with thrombospondin type 1 motif, 13	protein-coding	NO	NO	NO	No	No	Yes	No	No	No	No	Yes	Yes	Yes	Yes	No	No
506	p53_peak_506	I	chr14	120878262	120878362	intron	NO	2.18	23.81	10.922	3.44917	629	2.79865	Rap2a	RAS related protein 2a	protein-coding	NO	NO	NO	No	No	Yes	No	No	Yes	No	Yes	Yes	No	No	Yes	No
507	p53_peak_507	I	chr15	97812272	97812372	intron	YES	1.94	21.15	10.9021	3.44653	17662	4.24704	Tmem106c	transmembrane protein 106C	protein-coding	NO	NO	NO	No	No	Yes	No	No	Yes	No	No	No	No	No	Yes	No
508	p53_peak_508	I	chr1	140306793	140306893	Intergenic	YES	0.49	5.33	10.8776	3.44328	136528	5.13522	Atp6v1g3	ATPase, H+ transporting, lysosomal V1 subunit G3	protein-coding	NO	NO	NO	No	No	Yes	No	No	Yes	No	No	No	No	No	Yes	No
509	p53_peak_509	I	chr6	130707455	130707555	Intergenic	NO	0.49	5.33	10.8776	3.44328	-370613	5.56892	Klra1	killer cell lectin-like receptor, subfamily A, member 1	protein-coding	NO	NO	NO	No	No	No	No	No	No	No	No	No	No	No	No	No
510	p53_peak_510	I	chr18	44524700	44524800	Intergenic	YES	0.49	5.33	10.8776	3.44328	-15404	4.18763	Dcp2	DCP2 decapping enzyme homolog (S. cerevisiae)	protein-coding	NO	NO	NO	No	No	No	No	No	No	No	No	No	No	No	No	No
511	p53_peak_511	I	chr15	102346684	102346784	intron	YES	0.49	5.33	10.8776	3.44328	701	2.84572	Map3k12	mitogen-activated protein kinase kinase kinase 12	protein-coding	NO	NO	NO	No	No	No	No	No	No	No	No	No	No	No	No	No
512	p53_peak_512	I	chr12	25648392	25648492	Intergenic	YES	0.49	5.33	10.8776	3.44328	-11355	4.05519	Kidins220	kinase D-interacting substrate 220	protein-coding	NO	NO	NO	No	No	No	No	No	No	No	No	No	No	No	Yes	No
513	p53_peak_513	I	chr14	79929120	79929220	intron	YES	0.49	5.33	10.8776	3.44328	13689	4.13637	Elf1	E74-like factor 1	protein-coding	NO	NO	NO	No	No	Yes	No	No	Yes	No	No	Yes	No	No	Yes	No
514	p53_peak_514	I	chr3	107562312	107562412	intron	YES	0.85	9.24	10.8706	3.44236	1025	3.01072	Csf1	colony stimulating factor 1 (macrophage)	protein-coding	YES	NO	NO	No	No	No	No	No	No	No	No	No	No	No	Yes	No
515	p53_peak_515	I	chr12	25951959	25952059	Intergenic	NO	0.85	9.24	10.8706	3.44236	137970	5.13978	Gm17746	predicted gene, 17746	ncRNA	NO	NO	NO	No	No	No	No	No	No	No	No	No	No	No	Yes	No
516	p53_peak_516	I	chr3	67302070	67302170	intron	YES	1.7	18.48	10.8706	3.44236	17325	4.23867	Rarres1	retinoic acid receptor responder (tazarotene induced) 1	protein-coding	NO	NO	NO	No	No	Yes	No	No	Yes	No	No	No	No	No	No	No
517	p53_peak_517	I	chr6	55032813	55032913	Intergenic	YES	1.21	13.15	10.8678	3.44198	35044	4.54461	Crhr2	corticotropin releasing hormone receptor 2	protein-coding	NO	NO	NO	No	No	Yes	No	No	Yes	No	No	No	No	No	Yes	No
518	p53_peak_518	I	chr13	52637524	52637624	Intergenic	NO	0.36	3.91	10.8611	3.4411	-11369	4.05572	Diras2	DIRAS family, GTP-binding RAS-like 2	protein-coding	NO	NO	NO	No	No	No	No	No	No	No	No	No	No	No	Yes	No
519	p53_peak_519	I	chr1	174429945	174430045	promoter-TSS	YES	0.36	3.91	10.8611	3.4411	-382	2.58206	Tagln2	transgelin 2	protein-coding	NO	NO	NO	No	No	Yes	No	No	Yes	No	No	Yes	No	No	Yes	No
520	p53_peak_520	I	chr13	54677592	54677692	intron	YES	0.36	3.91	10.8611	3.4411	1268	3.10312	Arl10	ADP-ribosylation factor-like 10	protein-coding	NO	NO	NO	No	No	No	No	No	No	No	No	No	No	No	No	No
521	p53_peak_521	I	chr10	6700993	6701093	Intergenic	YES	0.36	3.91	10.8611	3.4411	-94879	4.97717	Plekhg1	pleckstrin homology domain containing, family G (with RhoGef domain) member 1	protein-coding	NO	NO	NO	No	No	Yes	No	No	Yes	No	No	No	No	No	Yes	No
522	p53_peak_522	I	chr17	32637799	32637899	Intergenic	YES	0.36	3.91	10.8611	3.4411	-5558	3.74492	Cyp4f17	cytochrome P450, family 4, subfamily f, polypeptide 17	protein-coding	NO	NO	NO	No	No	No	No	No	No	No	No	No	No	No	No	No
523	p53_peak_523	I	chr4	152238019	152238119	Intergenic	YES	0.36	3.91	10.8611	3.4411	166420	5.22121	Gm833	predicted gene 833	ncRNA	NO	NO	NO	No	No	No	No	No	No	No	No	No	No	No	Yes	No
524	p53_peak_524	I	chr2	34015039	34015139	Intergenic	YES	0.36	3.91	10.8611	3.4411	-51834	4.71461	C230014O12Rik	RIKEN cDNA C230014O12 gene	ncRNA	NO	NO	NO	No	No	No	No	No	No	No	No	No	No	No	No	No
525	p53_peak_525	I	chr5	134310547	134310647	Intergenic	YES	0.36	3.91	10.8611	3.4411	-265021	5.42328	Gatsl2	GATS protein-like 2	protein-coding	NO	NO	NO	No	No	No	No	No	No	No	No	No	No	No	Yes	No
526	p53_peak_526	I	chrX	4161506	4161606	Intergenic	YES	0.36	3.91	10.8611	3.4411	-58427	4.76661	Gm5925	germ cell-less homolog 1 family pseudogene	pseudo	NO	NO	NO	No	No	No	No	No	No	No	No	No	No	No	No	No
527	p53_peak_527	I	chr12	11655528	11655628	Intergenic	YES	0.36	3.91	10.8611	3.4411	192693	5.28487	Rad51ap2	RAD51 associated protein 2	protein-coding	NO	NO	NO	No	No	No	No	No	No	No	No	No	No	No	Yes	No
528	p53_peak_528	I	chr16	81729833	81729933	Intergenic	NO	0.36	3.91	10.8611	3.4411	528941	5.72341	Ncam2	neural cell adhesion molecule 2	protein-coding	NO	NO	NO	No	No	No	No	No	No	No	No	No	No	No	No	No
529	p53_peak_529	I	chr1	88955529	88955629	Intergenic	YES	8.37	90.8	10.8483	3.43939	30924	4.4903	Alppl2	alkaline phosphatase, placental-like 2	protein-coding	NO	NO	NO	Yes	No	Yes	No	No	Yes	No	No	No	No	No	Yes	No
530	p53_peak_530	I	chr16	95654304	95654404	intron	YES	1.46	15.81	10.8288	3.4368	26601	4.4249	Erg	avian erythroblastosis virus E-26 (v-ets) oncogene related	protein-coding	NO	NO	NO	No	No	Yes	No	No	Yes	No	No	No	No	No	Yes	No
531	p53_peak_531	I	chr17	88134267	88134367	Intergenic	YES	0.97	10.48	10.8041	3.43351	62420	4.79532	Msh2	mutS homolog 2 (E. coli)	protein-coding	NO	NO	NO	No	No	No	No	No	No	No	No	No	No	No	Yes	No
532	p53_peak_532	I	chr4	56104052	56104152	Intergenic	YES	0.61	6.57	10.7705	3.42901	-558755	5.74722	Klf4	Kruppel-like factor 4 (gut)	protein-coding	NO	NO	NO	No	No	Yes	No	No	Yes	No	No	No	No	No	Yes	No
533	p53_peak_533	I	chr1	162922789	162922889	intron	YES	0.61	6.57	10.7705	3.42901	14102	4.14928	Serpinc1	serine (or cysteine) peptidase inhibitor, clade C (antithrombin), member 1	protein-coding	NO	NO	NO	No	No	No	No	No	No	No	No	No	No	No	No	No
534	p53_peak_534	I	chr2	38230867	38230967	Intergenic	YES	1.7	18.3	10.7647	3.42824	24089	4.38182	Lhx2	LIM homeobox protein 2	protein-coding	NO	NO	NO	No	No	Yes	No	No	Yes	No	No	No	No	No	Yes	No
535	p53_peak_535	I	chr11	24111878	24111978	Intergenic	NO	0.73	7.82	10.7123	3.4212	131233	5.11804	Bcl11a	B cell CLL/lymphoma 11A (zinc finger protein)	protein-coding	NO	NO	NO	Yes	No	Yes	No	No	Yes	No	Yes	Yes	Yes	Yes	Yes	No
536	p53_peak_536	I	chr17	88375153	88375253	intron	NO	0.73	7.82	10.7123	3.4212	813	2.91009	Msh6	mutS homolog 6 (E. coli)	protein-coding	NO	NO	NO	No	No	No	No	No	No	No	No	Yes	No	No	No	No
537	p53_peak_537	I	chr17	27671945	27672045	Intergenic	YES	2.06	22.03	10.6942	3.41875	-21524	4.33292	Hmga1	high mobility group AT-hook 1	protein-coding	NO	NO	NO	No	No	Yes	No	No	Yes	No	No	Yes	No	No	Yes	No
538	p53_peak_538	I	chr13	101448289	101448389	intron	YES	0.85	9.06	10.6588	3.41398	8903	3.94954	Ccdc125	coiled-coil domain containing 125	protein-coding	NO	NO	NO	No	No	No	No	No	No	No	No	No	No	No	No	No
539	p53_peak_539	I	chr5	125886884	125886984	Intergenic	NO	0.85	9.06	10.6588	3.41398	-16547	4.21872	Ubc	ubiquitin C	protein-coding	NO	NO	NO	No	No	No	No	No	No	No	No	No	No	No	Yes	No
540	p53_peak_540	I	chr11	100796324	100796424	intron	YES	0.97	10.31	10.6289	3.40992	4480	3.65128	Stat3	signal transducer and activator of transcription 3	protein-coding	NO	NO	NO	No	No	No	No	No	No	No	No	No	No	No	No	No
541	p53_peak_541	I	chr7	87949650	87949750	Intergenic	YES	1.09	11.55	10.5963	3.40549	-1483	3.17114	Iqgap1	IQ motif containing GTPase activating protein 1	protein-coding	NO	NO	NO	No	No	No	No	No	No	No	No	No	No	No	No	No
542	p53_peak_542	I	chr13	58332251	58332351	Intergenic	YES	1.09	11.55	10.5963	3.40549	-15287	4.18432	Ubqln1	ubiquilin 1	protein-coding	NO	NO	NO	No	No	Yes	No	No	Yes	No	No	No	No	No	Yes	No
543	p53_peak_543	I	chr16	38372085	38372185	intron	YES	1.21	12.79	10.5702	3.40194	9859	3.99383	Popdc2	popeye domain containing 2	protein-coding	NO	NO	NO	No	No	No	No	No	No	No	No	No	No	No	Yes	No
544	p53_peak_544	I	chr7	70901160	70901260	intron	YES	1.33	14.04	10.5564	3.40004	-160533	5.20556	E030018B13Rik	RIKEN cDNA E030018B13 gene	protein-coding	NO	NO	NO	No	No	Yes	No	No	Yes	No	Yes	Yes	Yes	Yes	Yes	No
545	p53_peak_545	I	chr13	61347463	61347563	TTS	NO	0.49	5.15	10.5102	3.39372	9196	3.9636	Cts8	cathepsin 8	protein-coding	NO	NO	NO	No	No	No	No	No	No	No	No	No	No	No	No	No
546	p53_peak_546	I	chr12	79015335	79015435	Intergenic	YES	0.49	5.15	10.5102	3.39372	-312257	5.49451	Gphn	gephyrin	protein-coding	NO	NO	NO	No	No	Yes	No	No	No	No	No	No	No	No	Yes	No
547	p53_peak_547	I	chr17	14077884	14077984	Intergenic	NO	0.49	5.15	10.5102	3.39372	-7446	3.87192	Gm7168	predicted gene 7168	protein-coding	NO	NO	NO	No	No	No	No	No	Yes	No	No	No	No	No	Yes	No
548	p53_peak_548	I	chr3	106840644	106840744	exon	NO	0.49	5.15	10.5102	3.39372	1614	3.2079	Kcna3	potassium voltage-gated channel, shaker-related subfamily, member 3	protein-coding	NO	NO	NO	No	No	No	No	No	No	No	No	No	No	No	No	No
549	p53_peak_549	I	chr6	99840992	99841092	Intergenic	YES	0.49	5.15	10.5102	3.39372	-164656	5.21658	Prok2	prokineticin 2	protein-coding	NO	NO	NO	No	No	Yes	No	No	Yes	No	No	No	No	No	Yes	No
550	p53_peak_550	I	chr4	149332568	149332668	Intergenic	YES	0.49	5.15	10.5102	3.39372	-3503	3.54444	Spsb1	splA/ryanodine receptor domain and SOCS box containing 1	protein-coding	NO	NO	NO	No	No	Yes	No	Yes	Yes	No	No	No	No	No	Yes	No
551	p53_peak_551	I	chr2	92885395	92885495	intron	NO	0.49	5.15	10.5102	3.39372	856	2.93247	Prdm11	PR domain containing 11	protein-coding	NO	NO	NO	No	No	No	No	No	No	No	No	No	No	No	No	No
552	p53_peak_552	I	chr10	18880362	18880462	intron	YES	0.49	5.15	10.5102	3.39372	-6632	3.82164	Gm20139	predicted gene, 20139	ncRNA	NO	NO	NO	No	No	Yes	No	No	Yes	No	No	No	No	No	Yes	No
553	p53_peak_553	I	chr3	116031167	116031267	intron	YES	0.49	5.15	10.5102	3.39372	-74815	4.87399	Gpr88	G-protein coupled receptor 88	protein-coding	NO	NO	NO	No	No	No	No	No	No	No	No	No	No	No	Yes	No
554	p53_peak_554	I	chrX	31313202	31313302	Intergenic	YES	0.61	6.4	10.4918	3.39119	37745	4.57686	Gm2863	predicted gene 2863	protein-coding	NO	NO	NO	No	No	No	No	No	No	No	No	No	No	No	No	No
555	p53_peak_555	I	chr4	59863166	59863266	intron	YES	0.61	6.4	10.4918	3.39119	44694	4.65025	Snx30	sorting nexin family member 30	protein-coding	NO	NO	NO	No	No	Yes	No	No	Yes	No	No	No	No	Yes	Yes	No
556	p53_peak_556	I	chr2	92777564	92777664	intron	NO	0.61	6.4	10.4918	3.39119	22356	4.34939	Syt13	synaptotagmin XIII	protein-coding	NO	NO	NO	No	No	No	No	No	No	No	No	No	No	No	Yes	No
557	p53_peak_557	I	chr6	137846803	137846903	Intergenic	YES	0.61	6.4	10.4918	3.39119	143755	5.15762	Dera	2-deoxyribose-5-phosphate aldolase homolog (C. elegans)	protein-coding	NO	NO	NO	No	No	No	No	No	No	No	No	No	No	No	No	No
558	p53_peak_558	I	chr9	64130506	64130606	intron	NO	0.61	6.4	10.4918	3.39119	1142	3.05767	Tipin	timeless interacting protein	protein-coding	NO	NO	NO	No	No	No	No	No	No	No	No	No	No	No	Yes	No
559	p53_peak_559	I	chr14	119174444	119174544	Intergenic	YES	0.73	7.64	10.4658	3.3876	-12599	4.10034	Cldn10	claudin 10	protein-coding	NO	NO	NO	No	No	No	No	No	No	No	No	No	No	No	Yes	No
560	p53_peak_560	I	chr16	34170682	34170782	intron	YES	1.7	17.77	10.4529	3.38584	-203643	5.30887	Umps	uridine monophosphate synthetase	protein-coding	NO	NO	NO	No	No	Yes	No	No	Yes	No	No	No	No	No	Yes	No
561	p53_peak_561	I	chr5	32548734	32548834	intron	YES	3.52	36.78	10.4489	3.38527	7327	3.86493	Plb1	phospholipase B1	protein-coding	NO	NO	NO	Yes	No	Yes	No	No	Yes	No	No	No	No	No	Yes	No
562	p53_peak_562	I	chr6	127396786	127396886	Intergenic	YES	0.85	8.88	10.4471	3.38502	-6905	3.83916	Parp11	poly (ADP-ribose) polymerase family, member 11	protein-coding	NO	NO	NO	No	No	Yes	No	No	Yes	No	No	Yes	Yes	Yes	Yes	No
563	p53_peak_563	I	chr6	43340480	43340580	intron	YES	0.85	8.88	10.4471	3.38502	-51898	4.71515	9430018G01Rik	RIKEN cDNA 9430018G01 gene	ncRNA	NO	NO	NO	No	No	No	No	No	No	No	No	No	No	No	Yes	No
564	p53_peak_564	I	chr14	101559517	101559617	Intergenic	YES	0.85	8.88	10.4471	3.38502	39719	4.599	Prr30	proline rich 30	protein-coding	NO	NO	NO	No	No	No	No	No	No	No	No	No	No	No	Yes	No
565	p53_peak_565	I	chr7	19947162	19947262	intron	NO	0.97	10.13	10.4433	3.38451	647	2.8109	Ppp1r13l	protein phosphatase 1, regulatory (inhibitor) subunit 13 like	protein-coding	NO	NO	NO	No	No	No	No	No	Yes	No	No	No	No	No	Yes	No
566	p53_peak_566	I	chr11	31890312	31890412	Intergenic	YES	0.97	10.13	10.4433	3.38451	-10057	4.00247	Nsg2	neuron specific gene family member 2	protein-coding	NO	NO	NO	No	No	Yes	No	No	Yes	No	No	No	No	No	No	No
567	p53_peak_567	I	chr2	168435473	168435573	Intergenic	YES	0.97	10.13	10.4433	3.38451	-8366	3.92252	Nfatc2	nuclear factor of activated T cells, cytoplasmic, calcineurin dependent 2	protein-coding	NO	NO	NO	No	No	No	No	No	No	No	No	No	No	No	No	No
568	p53_peak_568	I	chr15	30483924	30484024	intron	YES	1.09	11.37	10.4312	3.38283	381626	5.58164	Ctnnd2	catenin (cadherin associated protein), delta 2	protein-coding	NO	NO	NO	Yes	No	Yes	No	No	Yes	No	No	No	No	No	Yes	No
569	p53_peak_569	I	chr6	58117773	58117873	Intergenic	NO	0.24	2.49	10.375	3.37504	48188	4.68294	Vmn1r27	vomeronasal 1 receptor 27	protein-coding	NO	NO	NO	No	No	No	No	No	No	No	No	No	No	No	Yes	No
570	p53_peak_570	I	chrX	135339681	135339781	intron	YES	0.24	2.49	10.375	3.37504	-109238	5.03837	Nrk	Nik related kinase	protein-coding	NO	NO	NO	No	No	No	No	No	No	No	No	No	No	No	No	No
571	p53_peak_571	I	chr7	112899826	112899926	intron	YES	0.24	2.49	10.375	3.37504	845	2.92686	Tpp1	tripeptidyl peptidase I	protein-coding	NO	NO	NO	No	No	No	No	No	No	No	No	Yes	No	No	No	No
572	p53_peak_572	I	chr1	43953213	43953313	Intergenic	NO	0.36	3.73	10.3611	3.37311	-37576	4.57491	Tpp2	tripeptidyl peptidase II	protein-coding	NO	NO	NO	No	No	No	No	No	No	No	No	No	No	No	No	No
573	p53_peak_573	I	chr15	83273096	83273196	intron	YES	0.36	3.73	10.3611	3.37311	-9866	3.99414	Pacsin2	protein kinase C and casein kinase substrate in neurons 2	protein-coding	NO	NO	NO	No	No	No	No	No	No	No	Yes	Yes	No	Yes	No	No
574	p53_peak_574	I	chr2	156353151	156353251	intron	NO	0.36	3.73	10.3611	3.37311	-20111	4.30343	Aar2	AAR2 splicing factor homolog (S. cerevisiae)	protein-coding	NO	NO	NO	No	No	No	No	No	No	No	No	No	No	No	Yes	No
575	p53_peak_575	I	chr13	32864418	32864518	intron	NO	0.36	3.73	10.3611	3.37311	9180	3.96284	Mylk4	myosin light chain kinase family, member 4	protein-coding	NO	NO	NO	No	No	No	No	No	No	No	No	No	No	No	No	No
576	p53_peak_576	I	chr8	91157125	91157225	intron	YES	0.36	3.73	10.3611	3.37311	2852	3.45515	Snx20	sorting nexin 20	protein-coding	NO	NO	NO	Yes	No	Yes	No	No	Yes	No	No	Yes	No	No	Yes	No
577	p53_peak_577	I	chr10	20288795	20288895	intron	NO	0.36	3.73	10.3611	3.37311	156029	5.19321	Pde7b	phosphodiesterase 7B	protein-coding	NO	NO	NO	No	No	No	No	No	No	No	No	No	No	No	Yes	No
578	p53_peak_578	I	chr7	127046454	127046554	intron	YES	0.36	3.73	10.3611	3.37311	2879	3.45924	Lyrm1	LYR motif containing 1	protein-coding	NO	NO	NO	No	No	No	No	No	No	No	No	No	No	No	No	No
579	p53_peak_579	I	chr15	75705810	75705910	Intergenic	YES	1.94	20.08	10.3505	3.37163	13091	4.11697	Gsdmd	gasdermin D	protein-coding	NO	NO	NO	Yes	No	Yes	No	No	Yes	No	No	No	No	No	Yes	No
580	p53_peak_580	I	chr15	12487200	12487300	intron	YES	1.58	16.35	10.3481	3.37129	35061	4.54482	Pdzd2	PDZ domain containing 2	protein-coding	NO	NO	NO	No	No	Yes	No	No	Yes	No	No	No	No	No	Yes	No
581	p53_peak_581	I	chr1	164500550	164500650	promoter-TSS	NO	3.16	32.69	10.3449	3.37085	-359	2.55509	Vamp4	vesicle-associated membrane protein 4	protein-coding	NO	NO	NO	Yes	No	Yes	No	No	Yes	No	Yes	Yes	Yes	Yes	Yes	No
582	p53_peak_582	I	chr7	97689430	97689530	Intergenic	YES	1.21	12.44	10.281	3.36191	-64975	4.81275	Tmem126b	transmembrane protein 126B	protein-coding	NO	NO	NO	No	No	Yes	No	No	Yes	No	No	No	No	No	Yes	No
583	p53_peak_583	I	chr8	101371568	101371668	Intergenic	YES	0.97	9.95	10.2577	3.35864	-164169	5.21529	Gm15679	predicted gene 15679	ncRNA	NO	NO	NO	No	No	Yes	No	No	Yes	No	No	No	No	No	Yes	No
584	p53_peak_584	I	chr10	13283382	13283482	TTS	YES	0.97	9.95	10.2577	3.35864	-10484	4.02053	Pex3	peroxisomal biogenesis factor 3	protein-coding	NO	NO	NO	No	No	Yes	No	No	Yes	No	No	No	No	No	Yes	No
585	p53_peak_585	I	chr14	111057879	111057979	Intergenic	YES	0.85	8.71	10.2471	3.35714	96442	4.98427	Slitrk6	SLIT and NTRK-like family, member 6	protein-coding	NO	NO	NO	No	No	No	No	No	Yes	No	No	No	No	No	Yes	No
586	p53_peak_586	I	chr13	56273275	56273375	Intergenic	NO	0.85	8.71	10.2471	3.35714	6921	3.84017	Tifab	TRAF-interacting protein with forkhead-associated domain, family member B	protein-coding	NO	NO	NO	No	No	Yes	No	No	No	No	No	No	No	No	No	No
587	p53_peak_587	I	chrX	99676717	99676817	intron	YES	0.73	7.46	10.2192	3.35321	23730	4.3753	Hdac8	histone deacetylase 8	protein-coding	NO	NO	NO	No	No	Yes	No	No	Yes	No	No	No	No	No	No	No
588	p53_peak_588	I	chr3	137424590	137424690	Intergenic	YES	0.73	7.46	10.2192	3.35321	-102811	5.01204	H2afz	H2A histone family, member Z	protein-coding	NO	NO	NO	No	No	No	No	No	No	No	No	No	No	No	No	No
589	p53_peak_589	I	chr17	29028394	29028494	Intergenic	YES	0.61	6.22	10.1967	3.35003	-13766	4.13881	1700030A11Rik	RIKEN cDNA 1700030A11 gene	ncRNA	NO	NO	NO	No	No	No	No	No	No	No	No	No	No	No	No	No
590	p53_peak_590	I	chr16	94958572	94958672	Intergenic	YES	0.61	6.22	10.1967	3.35003	119675	5.078	Kcnj6	potassium inwardly-rectifying channel, subfamily J, member 6	protein-coding	NO	NO	NO	No	No	Yes	No	No	Yes	No	No	No	No	No	Yes	No
591	p53_peak_591	I	chr7	118845494	118845594	intron	YES	0.61	6.22	10.1967	3.35003	77947	4.8918	Galnt18	UDP-N-acetyl-alpha-D-galactosamine:polypeptide N-acetylgalactosaminyltransferase 18	protein-coding	NO	NO	NO	No	No	Yes	No	No	No	No	No	No	No	No	Yes	No
592	p53_peak_592	I	chr2	175070790	175070890	intron	YES	0.61	6.22	10.1967	3.35003	-29785	4.474	Gm14288	predicted gene 14288	protein-coding	NO	NO	NO	No	No	No	No	No	No	No	No	No	No	No	No	No
593	p53_peak_593	I	chr8	84141049	84141149	intron	NO	0.61	6.22	10.1967	3.35003	274638	5.43876	Inpp4b	inositol polyphosphate-4-phosphatase, type II	protein-coding	YES	NO	NO	No	No	Yes	No	No	Yes	No	No	No	No	No	No	No
594	p53_peak_594	I	chr5	35548244	35548344	Intergenic	YES	2.67	27.19	10.1835	3.34816	-72921	4.86285	Adra2c	adrenergic receptor, alpha 2c	protein-coding	NO	NO	NO	Yes	No	Yes	No	No	Yes	No	No	Yes	Yes	Yes	Yes	No
595	p53_peak_595	I	chr11	70861110	70861210	Intergenic	YES	0.49	4.98	10.1633	3.34529	-14041	4.1474	6330403K07Rik	RIKEN cDNA 6330403K07 gene	protein-coding	NO	NO	NO	No	No	No	No	No	No	No	No	No	No	No	No	No
596	p53_peak_596	I	chr6	88785218	88785318	TTS	YES	0.49	4.98	10.1633	3.34529	6661	3.82354	Abtb1	ankyrin repeat and BTB (POZ) domain containing 1	protein-coding	NO	NO	NO	No	No	No	No	No	No	No	No	No	No	No	No	No
597	p53_peak_597	I	chr16	92302355	92302455	intron	YES	0.49	4.98	10.1633	3.34529	857	2.93298	Smim11	small integral membrane protein 11	protein-coding	NO	NO	NO	No	No	No	No	No	No	No	No	No	No	No	No	No
598	p53_peak_598	I	chr7	135932349	135932449	Intergenic	YES	0.49	4.98	10.1633	3.34529	44015	4.6436	Sec23ip	Sec23 interacting protein	protein-coding	NO	NO	NO	No	No	No	No	No	No	No	No	No	No	No	No	No
599	p53_peak_599	I	chr3	132476273	132476373	intron	NO	0.49	4.98	10.1633	3.34529	65237	4.81449	Gm29811	predicted gene, 29811	ncRNA	NO	NO	NO	No	No	Yes	No	No	No	No	No	No	No	No	No	No
600	p53_peak_600	I	chr12	102224894	102224994	intron	NO	0.49	4.98	10.1633	3.34529	35034	4.54449	Mir1190	microRNA 1190	ncRNA	NO	NO	NO	No	No	No	No	No	No	No	No	No	No	No	Yes	No
601	p53_peak_601	I	chr9	60952246	60952346	non-coding	YES	0.49	4.98	10.1633	3.34529	897	2.95279	4933433G08Rik	RIKEN cDNA 4933433G08 gene	ncRNA	NO	NO	NO	No	No	Yes	No	No	Yes	No	No	No	No	No	Yes	No
602	p53_peak_602	I	chr2	69930268	69930368	intron	NO	0.49	4.98	10.1633	3.34529	53135	4.72538	Myo3b	myosin IIIB	protein-coding	NO	NO	NO	No	No	No	No	No	No	No	Yes	No	No	No	No	No
603	p53_peak_603	I	chr2	154010587	154010687	Intergenic	YES	0.49	4.98	10.1633	3.34529	-5917	3.7721	Bpifb1	BPI fold containing family B, member 1	protein-coding	NO	NO	NO	No	No	No	No	No	No	No	No	No	No	No	Yes	No
604	p53_peak_604	I	chr4	3344015	3344115	Intergenic	NO	1.33	13.5	10.1504	3.34346	-120172	5.0798	Mir3471-2	microRNA 3471-2	ncRNA	NO	NO	NO	No	No	No	No	No	No	No	No	No	No	No	Yes	No
605	p53_peak_605	I	chr6	124522833	124522933	intron	NO	1.7	17.24	10.1412	3.34215	2435	3.3865	C1rb	complement component 1, r subcomponent B	protein-coding	NO	NO	NO	No	No	Yes	No	No	Yes	No	No	No	No	No	Yes	No
606	p53_peak_606	I	chr1	186483583	186483683	Intergenic	YES	1.7	17.24	10.1412	3.34215	-52743	4.72216	4930488B22Rik	RIKEN cDNA 4930488B22 gene	ncRNA	NO	NO	NO	Yes	No	Yes	No	No	Yes	No	Yes	Yes	Yes	Yes	Yes	No
607	p53_peak_607	I	chr14	25471851	25471951	Intergenic	YES	3.4	34.47	10.1382	3.34173	161998	5.20951	Rps24	ribosomal protein S24	protein-coding	NO	NO	NO	Yes	No	Yes	No	No	Yes	No	No	No	No	No	Yes	No
608	p53_peak_608	I	chr17	35105278	35105378	TTS	YES	5.7	57.75	10.1316	3.34079	3773	3.57669	Hspa1a	heat shock protein 1A	protein-coding	NO	NO	NO	Yes	No	Yes	No	No	Yes	No	No	No	No	No	Yes	No
609	p53_peak_609	I	chr4	132208986	132209086	intron	YES	1.09	11.02	10.1101	3.33772	14075	4.14845	Eya3	eyes absent 3 homolog (Drosophila)	protein-coding	NO	NO	NO	No	No	No	No	No	No	No	Yes	Yes	Yes	Yes	No	No
610	p53_peak_610	I	chr11	50592440	50592540	intron	YES	11.16	112.66	10.095	3.33557	48743	4.68791	Zfp354c	zinc finger protein 354C	protein-coding	NO	NO	NO	Yes	No	Yes	No	No	Yes	No	No	Yes	Yes	Yes	Yes	No
611	p53_peak_611	I	chr19	3663583	3663683	intron	YES	0.85	8.53	10.0353	3.32701	22931	4.36042	Lrp5	low density lipoprotein receptor-related protein 5	protein-coding	NO	NO	NO	No	No	No	No	No	No	No	No	No	No	No	Yes	No
612	p53_peak_612	I	chr2	64878132	64878232	Intergenic	YES	0.85	8.53	10.0353	3.32701	-17359	4.23952	Grb14	growth factor receptor bound protein 14	protein-coding	NO	NO	NO	No	No	Yes	No	No	Yes	No	No	No	No	No	Yes	No
613	p53_peak_613	I	chr10	79314124	79314224	TTS	YES	0.85	8.53	10.0353	3.32701	-3003	3.47756	Ptbp1	polypyrimidine tract binding protein 1	protein-coding	NO	NO	NO	No	No	Yes	No	No	Yes	No	No	No	No	No	Yes	No
614	p53_peak_614	I	chr12	70336488	70336588	Intergenic	YES	1.7	17.06	10.0353	3.32701	-6281	3.79803	Klhdc1	kelch domain containing 1	protein-coding	NO	NO	NO	No	No	Yes	No	No	Yes	No	No	No	No	No	Yes	No
615	p53_peak_615	I	chr2	144130319	144130419	TTS	YES	1.33	13.33	10.0226	3.32518	26729	4.42698	Ovol2	ovo-like 2 (Drosophila)	protein-coding	NO	NO	NO	No	No	No	No	No	No	No	No	No	No	No	No	No
616	p53_peak_616	I	chr16	58671565	58671665	intron	YES	0.73	7.29	9.9863	3.31995	1294	3.11193	Cpox	coproporphyrinogen oxidase	protein-coding	NO	NO	NO	No	No	No	No	No	No	No	No	No	No	No	No	No
617	p53_peak_617	I	chr7	135038368	135038468	intron	YES	0.73	7.29	9.9863	3.31995	713	2.85309	Vkorc1	vitamin K epoxide reductase complex, subunit 1	protein-coding	NO	NO	NO	No	No	No	No	No	No	No	No	No	No	No	Yes	No
618	p53_peak_618	I	chrX	136830063	136830163	Intergenic	NO	0.73	7.29	9.9863	3.31995	-15374	4.18679	Mir3475	microRNA 3475	ncRNA	NO	NO	NO	No	No	No	No	No	No	No	No	No	No	No	Yes	No
619	p53_peak_619	I	chr19	3398956	3399056	TTS	YES	0.73	7.29	9.9863	3.31995	9628	3.98354	Mtl5	metallothionein-like 5, testis-specific (tesmin)	protein-coding	NO	NO	NO	No	No	No	No	No	No	No	No	No	No	No	No	No
620	p53_peak_620	I	chr13	58383416	58383516	Intergenic	NO	0.73	7.29	9.9863	3.31995	-7917	3.89856	Gkap1	G kinase anchoring protein 1	protein-coding	NO	NO	NO	No	No	Yes	No	No	Yes	No	No	No	No	No	Yes	No
621	p53_peak_621	I	chr19	4665482	4665582	intron	YES	0.73	7.29	9.9863	3.31995	33136	4.5203	Gm960	predicted gene 960	protein-coding	NO	NO	NO	No	No	No	No	No	No	No	No	No	No	No	No	No
622	p53_peak_622	I	chr3	96058780	96058880	Intergenic	YES	1.82	18.12	9.95604	3.31557	8207	3.91418	Hist2h3c2	histone cluster 2, H3c2	protein-coding	NO	NO	NO	No	No	No	No	No	No	No	No	No	No	No	Yes	No
623	p53_peak_623	I	chr14	39380786	39380886	intron	YES	2.43	24.17	9.9465	3.31419	-330754	5.51951	Nrg3os	neuregulin 3, opposite strand	ncRNA	NO	NO	NO	Yes	No	No	No	No	No	No	No	No	No	No	Yes	No
624	p53_peak_624	I	chr1	121752389	121752489	Intergenic	YES	1.09	10.84	9.94495	3.31396	-18791	4.27395	Ptpn4	protein tyrosine phosphatase, non-receptor type 4	protein-coding	NO	NO	NO	No	No	No	No	No	No	No	No	No	No	No	Yes	No
625	p53_peak_625	I	chr19	25394737	25394837	intron	YES	3.28	32.52	9.91463	3.30956	83095	4.91957	Kank1	KN motif and ankyrin repeat domains 1	protein-coding	NO	NO	NO	No	No	Yes	No	No	No	No	No	No	No	No	Yes	No
626	p53_peak_626	I	chr12	81849942	81850042	Intergenic	NO	0.61	6.04	9.90164	3.30767	11710	4.06856	Ccdc177	coiled-coil domain containing 177	protein-coding	NO	NO	NO	No	No	No	No	No	No	No	No	No	No	No	No	No
627	p53_peak_627	I	chr7	35118914	35119014	Intergenic	YES	0.61	6.04	9.90164	3.30767	-48336	4.68427	4931406P16Rik	RIKEN cDNA 4931406P16 gene	protein-coding	NO	NO	NO	No	No	Yes	No	No	No	No	No	No	No	No	No	No
628	p53_peak_628	I	chr15	30692126	30692226	intron	NO	0.61	6.04	9.90164	3.30767	-276705	5.44202	4930430F21Rik	RIKEN cDNA 4930430F21 gene	ncRNA	NO	NO	NO	No	No	Yes	No	No	No	No	No	No	No	No	Yes	No
629	p53_peak_629	I	chr4	71780324	71780424	intron	YES	0.61	6.04	9.90164	3.30767	81553	4.91144	Tle1	transducin-like enhancer of split 1, homolog of Drosophila E(spl)	protein-coding	NO	NO	NO	No	No	No	No	No	No	No	No	No	No	No	No	No
630	p53_peak_630	I	chr11	50070221	50070321	3' UTR	NO	1.33	13.15	9.88722	3.30556	-18237	4.26095	Ltc4s	leukotriene C4 synthase	protein-coding	NO	NO	NO	No	No	No	No	No	No	No	No	No	No	No	No	No
631	p53_peak_631	I	chr16	38065548	38065648	Intergenic	YES	0.36	3.55	9.86111	3.30175	-23489	4.37086	Gsk3b	glycogen synthase kinase 3 beta	protein-coding	NO	NO	NO	No	No	No	No	No	No	No	No	No	No	No	Yes	No
632	p53_peak_632	I	chr6	71624564	71624664	Intergenic	YES	0.36	3.55	9.86111	3.30175	-33061	4.51932	Reep1	receptor accessory protein 1	protein-coding	NO	NO	NO	No	No	No	No	No	No	No	No	No	No	No	No	No
633	p53_peak_633	I	chr15	20672063	20672163	Intergenic	YES	0.36	3.55	9.86111	3.30175	-75608	4.87857	Acot10	acyl-CoA thioesterase 10	protein-coding	NO	NO	NO	No	No	No	No	No	No	No	No	No	No	No	No	No
634	p53_peak_634	I	chr12	53412234	53412334	TTS	YES	0.36	3.55	9.86111	3.30175	-204780	5.31129	Arhgap5	Rho GTPase activating protein 5	protein-coding	NO	NO	NO	No	No	Yes	No	No	No	No	No	No	No	No	No	No
635	p53_peak_635	I	chr11	97811398	97811498	intron	YES	0.36	3.55	9.86111	3.30175	36312	4.56005	Plxdc1	plexin domain containing 1	protein-coding	NO	NO	NO	No	No	No	No	No	No	No	No	No	No	No	No	No
636	p53_peak_636	I	chr14	66417805	66417905	Intergenic	NO	0.36	3.55	9.86111	3.30175	-6893	3.83841	Pbk	PDZ binding kinase	protein-coding	NO	NO	NO	No	No	No	No	No	No	No	No	No	No	No	Yes	No
637	p53_peak_637	I	chr17	45389532	45389632	Intergenic	NO	0.36	3.55	9.86111	3.30175	181074	5.25786	Cdc5l	cell division cycle 5-like (S. pombe)	protein-coding	NO	NO	NO	No	No	No	No	No	No	No	No	No	No	No	No	No
638	p53_peak_638	I	chr11	57408415	57408515	Intergenic	NO	0.36	3.55	9.86111	3.30175	-50479	4.70311	Galnt10	UDP-N-acetyl-alpha-D-galactosamine:polypeptide N-acetylgalactosaminyltransferase 10	protein-coding	NO	NO	NO	No	No	No	No	No	No	No	No	No	No	No	Yes	No
639	p53_peak_639	I	chr11	112058151	112058251	Intergenic	NO	0.36	3.55	9.86111	3.30175	514469	5.71136	BC006965	cDNA sequence BC006965	ncRNA	NO	NO	NO	No	No	No	No	No	No	No	No	No	No	No	No	No
640	p53_peak_640	I	chr15	85733263	85733363	exon	NO	0.36	3.55	9.86111	3.30175	23556	4.3721	Trmu	tRNA 5-methylaminomethyl-2-thiouridylate methyltransferase	protein-coding	NO	NO	NO	No	No	No	No	No	No	No	No	No	No	No	No	No
641	p53_peak_641	I	chr10	85334731	85334831	intron	NO	0.36	3.55	9.86111	3.30175	205	2.31175	Pwp1	PWP1 homolog (S. cerevisiae)	protein-coding	NO	NO	NO	No	No	No	No	No	No	No	No	No	No	No	No	No
642	p53_peak_642	I	chr11	68903142	68903242	intron	YES	1.21	11.91	9.84298	3.29909	1162	3.06521	Vamp2	vesicle-associated membrane protein 2	protein-coding	NO	NO	NO	No	No	Yes	No	No	No	No	No	No	No	No	Yes	No
643	p53_peak_643	I	chr9	99223767	99223867	intron	YES	0.49	4.8	9.79592	3.29218	35132	4.5457	Esyt3	extended synaptotagmin-like protein 3	protein-coding	NO	NO	NO	No	No	No	No	No	No	No	No	No	No	No	No	No
644	p53_peak_644	I	chr5	125521730	125521830	intron	YES	0.49	4.8	9.79592	3.29218	37935	4.57904	Fam101a	family with sequence similarity 101, member A	protein-coding	NO	NO	NO	No	No	No	No	No	No	No	No	No	No	No	Yes	No
645	p53_peak_645	I	chr4	149686223	149686323	intron	NO	0.49	4.8	9.79592	3.29218	30248	4.4807	Rere	arginine glutamic acid dipeptide (RE) repeats	protein-coding	NO	NO	NO	No	No	Yes	No	No	Yes	No	No	No	No	No	No	No
646	p53_peak_646	I	chr11	64049591	64049691	Intergenic	YES	0.49	4.8	9.79592	3.29218	156655	5.19494	2810001G20Rik	RIKEN cDNA 2810001G20 gene	ncRNA	NO	NO	NO	No	No	No	No	No	No	No	No	No	No	No	Yes	No
647	p53_peak_647	I	chr2	31326158	31326258	intron	NO	0.49	4.8	9.79592	3.29218	418	2.62118	Ass1	argininosuccinate synthetase 1	protein-coding	NO	NO	NO	No	No	Yes	No	No	No	No	No	No	No	No	Yes	No
648	p53_peak_648	I	chr19	12649641	12649741	intron	YES	0.49	4.8	9.79592	3.29218	1676	3.22427	Fam111a	family with sequence similarity 111, member A	protein-coding	NO	NO	NO	No	No	No	No	No	No	No	No	No	No	No	No	No
649	p53_peak_649	I	chr2	92654598	92654698	Intergenic	YES	0.49	4.8	9.79592	3.29218	-100610	5.00264	Syt13	synaptotagmin XIII	protein-coding	NO	NO	NO	No	No	No	No	No	No	No	No	No	No	No	No	No
650	p53_peak_650	I	chr3	82844651	82844751	Intergenic	YES	0.49	4.8	9.79592	3.29218	9011	3.95477	Fgb	fibrinogen beta chain	protein-coding	NO	NO	NO	No	No	No	No	No	No	No	No	No	No	No	Yes	No
651	p53_peak_651	I	chr11	47991984	47992084	Intergenic	YES	0.49	4.8	9.79592	3.29218	-621828	5.79367	Gnb2l1	guanine nucleotide binding protein (G protein), beta polypeptide 2 like 1	protein-coding	NO	NO	NO	No	No	No	No	No	No	No	No	No	No	No	Yes	No
652	p53_peak_652	I	chr6	145474417	145474517	Intergenic	YES	0.49	4.8	9.79592	3.29218	-90016	4.95432	Tuba3b	tubulin, alpha 3B	protein-coding	NO	NO	NO	No	No	No	No	No	No	No	No	No	No	No	No	No
653	p53_peak_653	I	chr8	80622664	80622764	Intergenic	YES	0.49	4.8	9.79592	3.29218	-114527	5.05891	Ttc29	tetratricopeptide repeat domain 29	protein-coding	NO	NO	NO	No	No	No	No	No	No	No	No	No	No	No	Yes	No
654	p53_peak_654	I	chr14	82878696	82878796	Intergenic	YES	0.49	4.8	9.79592	3.29218	-1964624	6.29328	Pcdh17	protocadherin 17	protein-coding	NO	NO	NO	No	No	No	No	No	No	No	No	No	No	No	No	No
655	p53_peak_655	I	chr4	10193292	10193392	Intergenic	YES	1.58	15.46	9.78481	3.29054	-348798	5.54257	4930448K20Rik	glyceraldehyde-3-phosphate dehydrogenase pseudogene	pseudo	NO	NO	NO	No	No	Yes	No	No	Yes	No	No	No	No	No	Yes	No
656	p53_peak_656	I	chr4	128492057	128492157	Intergenic	YES	1.58	15.46	9.78481	3.29054	-8751	3.94206	Zfp362	zinc finger protein 362	protein-coding	NO	NO	NO	No	No	No	No	No	No	No	No	No	No	No	Yes	No
657	p53_peak_657	I	chr12	78991815	78991915	Intergenic	YES	1.58	15.46	9.78481	3.29054	-335777	5.52605	Gphn	gephyrin	protein-coding	NO	NO	NO	Yes	No	Yes	No	No	Yes	No	No	No	No	No	Yes	No
658	p53_peak_658	I	chr17	56116558	56116658	TTS	YES	1.58	15.46	9.78481	3.29054	6703	3.82627	Shd	src homology 2 domain-containing transforming protein D	protein-coding	NO	NO	NO	Yes	No	Yes	No	No	No	No	No	No	No	No	Yes	No
659	p53_peak_659	I	chr7	139482331	139482431	intron	YES	1.58	15.46	9.78481	3.29054	-24966	4.39735	Gm10584	predicted gene 10584	ncRNA	NO	NO	NO	No	No	Yes	No	No	Yes	No	No	No	No	No	Yes	No
660	p53_peak_660	I	chr2	30376301	30376401	Intergenic	YES	2.67	26.12	9.78277	3.29024	-46632	4.66868	Ier5l	immediate early response 5-like	protein-coding	NO	NO	NO	No	No	Yes	No	No	Yes	No	No	No	No	No	Yes	No
661	p53_peak_661	I	chr6	65514933	65515033	Intergenic	YES	1.82	17.77	9.76374	3.28743	-25409	4.40499	Tnip3	TNFAIP3 interacting protein 3	protein-coding	NO	NO	NO	Yes	Yes	Yes	No	No	Yes	No	Yes	Yes	Yes	Yes	Yes	No
662	p53_peak_662	I	chr9	105577538	105577638	intron	YES	1.33	12.97	9.75188	3.28568	32263	4.5087	Pik3r4	phosphatidylinositol 3 kinase, regulatory subunit, polypeptide 4, p150	protein-coding	NO	NO	NO	Yes	No	Yes	No	No	Yes	No	No	No	No	No	Yes	No
663	p53_peak_663	I	chr12	70305648	70305748	intron	YES	1.33	12.97	9.75188	3.28568	-6282	3.7981	Dnaaf2	dynein, axonemal assembly factor 2	protein-coding	NO	NO	NO	No	No	No	No	No	No	No	No	No	No	No	No	No
664	p53_peak_664	I	chr12	85610118	85610218	Intergenic	YES	0.73	7.11	9.73973	3.28388	-16078	4.20623	Ptgr2	prostaglandin reductase 2	protein-coding	NO	NO	NO	No	No	No	No	No	No	No	No	No	No	No	Yes	No
665	p53_peak_665	I	chr6	90522178	90522278	intron	NO	0.73	7.11	9.73973	3.28388	21386	4.33013	Aldh1l1	aldehyde dehydrogenase 1 family, member L1	protein-coding	NO	NO	NO	No	No	No	No	No	No	No	No	No	No	No	No	No
666	p53_peak_666	I	chr6	22212610	22212710	Intergenic	YES	4	38.91	9.7275	3.28207	-25567	4.40768	Wnt16	wingless-type MMTV integration site family, member 16	protein-coding	NO	NO	NO	Yes	No	Yes	No	No	Yes	No	No	No	No	No	Yes	No
667	p53_peak_667	I	chr12	29589024	29589124	Intergenic	YES	0.97	9.42	9.71134	3.27967	152381	5.18293	Tssc1	tumor suppressing subtransferable candidate 1	protein-coding	NO	NO	NO	No	No	No	No	No	No	No	No	No	No	No	Yes	No
668	p53_peak_668	I	chr14	68471419	68471519	intron	YES	0.97	9.42	9.71134	3.27967	6333	3.80161	Mir6539	microRNA 6539	ncRNA	NO	NO	NO	No	No	No	No	No	No	No	No	No	No	No	No	No
669	p53_peak_669	I	chr7	72806915	72807015	intron	YES	2.06	19.9	9.66019	3.27205	17181	4.23505	Tarsl2	threonyl-tRNA synthetase-like 2	protein-coding	NO	NO	NO	No	No	No	No	No	No	No	No	No	No	No	No	No
670	p53_peak_670	I	chr5	23057622	23057722	intron	NO	0.24	2.31	9.625	3.26679	64717	4.81102	Srpk2	serine/arginine-rich protein specific kinase 2	protein-coding	NO	NO	NO	No	No	No	No	No	No	No	No	No	No	No	No	No
671	p53_peak_671	I	chr1	157070206	157070306	Intergenic	NO	0.24	2.31	9.625	3.26679	64423	4.80904	Stx6	syntaxin 6	protein-coding	NO	NO	NO	No	No	No	No	No	No	No	No	No	No	No	No	No
672	p53_peak_672	I	chr7	56465109	56465209	intron	YES	0.85	8.17	9.61176	3.2648	-36400	4.5611	Nav2	neuron navigator 2	protein-coding	NO	NO	NO	No	No	No	No	No	No	No	Yes	Yes	Yes	Yes	Yes	No
673	p53_peak_673	I	chr1	171021306	171021406	Intergenic	YES	0.85	8.17	9.61176	3.2648	-72136	4.85815	Mir6354	microRNA 6354	ncRNA	NO	NO	NO	No	No	No	No	No	No	No	No	No	No	No	Yes	No
674	p53_peak_674	I	chr1	162196201	162196301	intron	YES	0.85	8.17	9.61176	3.2648	29852	4.47497	Mir1927	microRNA 1927	ncRNA	NO	NO	NO	No	No	Yes	No	No	Yes	No	No	No	No	No	No	No
675	p53_peak_675	I	chr1	92778293	92778393	Intergenic	YES	0.61	5.86	9.60656	3.26402	-33334	4.52289	Mlph	melanophilin	protein-coding	NO	NO	NO	No	No	No	No	No	No	No	No	No	No	No	Yes	No
676	p53_peak_676	I	chr16	38437900	38438000	Intergenic	YES	0.61	5.86	9.60656	3.26402	-4725	3.6744	Pla1a	phospholipase A1 member A	protein-coding	NO	NO	NO	No	No	No	No	No	No	No	No	No	No	No	No	No
677	p53_peak_677	I	chr5	77695841	77695941	intron	NO	0.61	5.86	9.60656	3.26402	1372	3.13735	Rest	RE1-silencing transcription factor	protein-coding	NO	NO	NO	No	No	No	No	No	No	No	No	No	No	No	No	No
678	p53_peak_678	I	chr1	109435519	109435619	intron	YES	0.61	5.86	9.60656	3.26402	9989	3.99952	Serpinb10	serine (or cysteine) peptidase inhibitor, clade B (ovalbumin), member 10	protein-coding	NO	NO	NO	No	No	No	No	No	No	No	No	No	No	No	No	No
679	p53_peak_679	I	chr4	154440631	154440731	promoter-TSS	YES	0.61	5.86	9.60656	3.26402	-458	2.66087	Pex10	peroxisomal biogenesis factor 10	protein-coding	NO	NO	NO	No	No	No	No	No	No	No	No	No	No	No	No	No
680	p53_peak_680	I	chr10	17458046	17458146	Intergenic	YES	2.06	19.72	9.57282	3.25894	15062	4.17788	Cited2	Cbp/p300-interacting transactivator, with Glu/Asp-rich carboxy-terminal domain, 2	protein-coding	NO	NO	YES	No	No	Yes	No	No	Yes	No	No	Yes	No	No	Yes	No
681	p53_peak_681	I	chr12	85893720	85893820	Intergenic	YES	1.82	17.41	9.56593	3.25791	-17008	4.23065	Vsx2	visual system homeobox 2	protein-coding	NO	NO	NO	Yes	No	Yes	No	No	Yes	No	No	No	No	No	Yes	No
682	p53_peak_682	I	chr6	122537018	122537118	intron	YES	0.97	9.24	9.52577	3.25184	15394	4.18735	Apobec1	apolipoprotein B mRNA editing enzyme, catalytic polypeptide 1	protein-coding	NO	NO	NO	No	No	Yes	No	No	Yes	No	Yes	Yes	Yes	No	Yes	No
683	p53_peak_683	I	chr2	60033803	60033903	Intergenic	YES	0.97	9.24	9.52577	3.25184	-14140	4.15045	2018-03-07	membrane-associated ring finger (C3HC4) 7	protein-coding	NO	NO	NO	No	No	Yes	No	No	Yes	No	No	No	No	No	Yes	No
684	p53_peak_684	I	chr2	102944274	102944374	Intergenic	YES	1.7	16.17	9.51176	3.24971	30492	4.48419	Apip	APAF1 interacting protein	protein-coding	NO	NO	NO	No	No	Yes	No	No	Yes	No	No	No	No	No	No	No
685	p53_peak_685	I	chr12	101998026	101998126	Intergenic	YES	5.7	54.2	9.50877	3.24926	-19257	4.28459	9030617O03Rik	RIKEN cDNA 9030617O03 gene	protein-coding	NO	NO	NO	Yes	No	Yes	No	No	Yes	No	No	No	Yes	No	Yes	No
686	p53_peak_686	I	chr9	94332592	94332692	Intergenic	YES	0.73	6.93	9.49315	3.24689	105858	5.02472	1190002N15Rik	RIKEN cDNA 1190002N15 gene	protein-coding	NO	NO	NO	No	Yes	Yes	No	No	Yes	No	Yes	Yes	Yes	Yes	No	No
687	p53_peak_687	I	chr13	15591597	15591697	intron	YES	0.73	6.93	9.49315	3.24689	36091	4.5574	Gli3	GLI-Kruppel family member GLI3	protein-coding	NO	NO	NO	No	No	No	No	No	No	No	No	No	No	No	Yes	No
688	p53_peak_688	I	chr14	70461625	70461725	Intergenic	NO	4.25	40.34	9.49176	3.24668	-15577	4.19248	Egr3	early growth response 3	protein-coding	NO	NO	NO	No	No	No	No	No	Yes	No	No	Yes	No	No	No	No
689	p53_peak_689	I	chr6	47944498	47944598	Intergenic	YES	2.06	19.55	9.49029	3.24645	41159	4.61446	Zfp956	zinc finger protein 956	protein-coding	NO	NO	NO	No	No	Yes	No	No	Yes	No	No	No	No	No	Yes	No
690	p53_peak_690	I	chr7	4703739	4703839	intron	YES	1.33	12.62	9.48872	3.24621	715	2.85431	Cox6b2	cytochrome c oxidase subunit VIb polypeptide 2	protein-coding	NO	NO	NO	No	No	Yes	No	No	Yes	No	No	No	No	No	Yes	No
691	p53_peak_691	I	chr15	103383378	103383478	Intergenic	YES	1.09	10.31	9.45872	3.24164	12084	4.08221	Glycam1	glycosylation dependent cell adhesion molecule 1	protein-coding	NO	NO	NO	No	No	Yes	No	No	No	No	No	No	No	No	No	No
692	p53_peak_692	I	chr19	47780054	47780154	Intergenic	YES	1.09	10.31	9.45872	3.24164	-13572	4.13264	Col17a1	collagen, type XVII, alpha 1	protein-coding	NO	NO	NO	No	No	No	No	No	No	No	No	No	No	No	Yes	No
693	p53_peak_693	I	chr2	18462536	18462636	Intergenic	YES	0.49	4.62	9.42857	3.23704	-131503	5.11894	Commd3	COMM domain containing 3	protein-coding	NO	NO	NO	Yes	No	Yes	No	No	No	No	No	No	No	No	No	No
694	p53_peak_694	I	chr6	87649576	87649676	Intergenic	YES	0.49	4.62	9.42857	3.23704	-8785	3.94374	1810020O05Rik	Riken cDNA 1810020O05 gene	ncRNA	NO	NO	NO	No	No	No	No	No	No	No	No	No	No	No	No	No
695	p53_peak_695	I	chr5	65144717	65144817	Intergenic	YES	0.49	4.62	9.42857	3.23704	-49995	4.69893	Klf3	Kruppel-like factor 3 (basic)	protein-coding	NO	NO	NO	No	No	No	No	No	No	No	No	No	No	No	Yes	No
696	p53_peak_696	I	chr3	83798262	83798362	intron	NO	0.49	4.62	9.42857	3.23704	45771	4.66059	D930015E06Rik	RIKEN cDNA D930015E06 gene	protein-coding	NO	NO	NO	No	No	No	No	No	No	No	No	No	No	No	Yes	No
697	p53_peak_697	I	chr13	3127686	3127786	Intergenic	NO	0.49	4.62	9.42857	3.23704	-20985	4.32191	Speer6-ps1	spermatogenesis associated glutamate (E)-rich protein 6, pseudogene 1	pseudo	NO	NO	NO	No	No	No	No	No	No	No	No	No	No	No	No	No
698	p53_peak_698	I	chr13	53039928	53040028	Intergenic	NO	0.85	8	9.41176	3.23447	-14932	4.17412	Auh	AU RNA binding protein/enoyl-coenzyme A hydratase	protein-coding	NO	NO	NO	No	No	No	No	No	No	No	No	No	No	No	Yes	No
699	p53_peak_699	I	chr18	56551707	56551807	Intergenic	YES	0.85	8	9.41176	3.23447	-40029	4.60237	Gramd3	GRAM domain containing 3	protein-coding	NO	NO	NO	No	No	Yes	No	No	Yes	No	No	Yes	No	No	Yes	No
700	p53_peak_700	I	chr13	44914882	44914982	intron	NO	0.85	8	9.41176	3.23447	88292	4.94592	Jarid2	jumonji, AT rich interactive domain 2	protein-coding	NO	NO	NO	No	No	Yes	No	No	Yes	No	No	No	No	No	No	No
701	p53_peak_701	I	chr4	107188869	107188969	intron	YES	0.85	8	9.41176	3.23447	81595	4.91166	Glis1	GLIS family zinc finger 1	protein-coding	NO	NO	NO	No	No	No	No	No	No	No	No	No	No	No	Yes	No
702	p53_peak_702	I	chr1	6341018	6341118	Intergenic	NO	0.85	8	9.41176	3.23447	-8344	3.92137	Fam150a	family with sequence similarity 150, member A	protein-coding	NO	NO	NO	No	No	No	No	No	No	No	No	No	No	No	No	No
703	p53_peak_703	I	chr17	52572227	52572327	Intergenic	YES	0.85	8	9.41176	3.23447	-169757	5.22983	Kcnh8	potassium voltage-gated channel, subfamily H (eag-related), member 8	protein-coding	NO	NO	NO	Yes	No	Yes	No	No	Yes	No	No	No	No	No	Yes	No
704	p53_peak_704	I	chr13	81024666	81024766	intron	NO	1.7	15.99	9.40588	3.23356	2033	3.30814	Arrdc3	arrestin domain containing 3	protein-coding	NO	NO	NO	No	No	Yes	No	No	Yes	No	No	Yes	No	No	Yes	No
705	p53_peak_705	I	chr2	32389565	32389665	Intergenic	YES	1.21	11.37	9.39669	3.23215	-1264	3.10175	Fam102a	family with sequence similarity 102, member A	protein-coding	NO	NO	NO	No	No	No	No	No	Yes	No	No	No	No	No	Yes	No
706	p53_peak_706	I	chr16	55526510	55526610	Intergenic	YES	1.21	11.37	9.39669	3.23215	31716	4.50128	Mir5118	microRNA 5118	ncRNA	NO	NO	NO	No	No	Yes	No	No	Yes	No	No	No	No	No	Yes	No
707	p53_peak_707	I	chr3	83875642	83875742	Intergenic	YES	1.21	11.37	9.39669	3.23215	-31609	4.49981	D930015E06Rik	RIKEN cDNA D930015E06 gene	protein-coding	NO	NO	NO	No	No	Yes	No	No	Yes	No	No	No	No	No	No	No
708	p53_peak_708	I	chr8	114268372	114268472	promoter-TSS	YES	0.36	3.38	9.38889	3.23095	-673	2.82802	Bcar1	breast cancer anti-estrogen resistance 1	protein-coding	NO	NO	NO	No	No	No	No	No	No	No	No	No	No	No	Yes	No
709	p53_peak_709	I	chr1	158112719	158112819	intron	YES	0.36	3.38	9.38889	3.23095	22387	4.35	Fam163a	family with sequence similarity 163, member A	protein-coding	NO	NO	NO	No	No	No	No	No	No	No	No	No	No	No	Yes	No
710	p53_peak_710	I	chr8	125405916	125406016	Intergenic	NO	0.36	3.38	9.38889	3.23095	33692	4.52753	Cdh15	cadherin 15	protein-coding	NO	NO	NO	No	No	Yes	No	No	Yes	No	No	Yes	No	Yes	Yes	No
711	p53_peak_711	I	chr3	41672493	41672593	Intergenic	YES	0.36	3.38	9.38889	3.23095	126003	5.10038	D3Ertd751e	DNA segment, Chr 3, ERATO Doi 751, expressed	protein-coding	NO	NO	NO	No	No	No	No	No	No	No	No	No	No	No	No	No
712	p53_peak_712	I	chrX	4530200	4530300	Intergenic	YES	0.36	3.38	9.38889	3.23095	-67916	4.83197	Gm3763	predicted gene 3763	protein-coding	NO	NO	NO	No	No	No	No	No	No	No	No	No	No	No	No	No
713	p53_peak_713	I	chr16	30710271	30710371	Intergenic	YES	1.46	13.68	9.36986	3.22803	110512	5.04341	Fam43a	family with sequence similarity 43, member A	protein-coding	NO	NO	NO	No	No	Yes	No	No	Yes	No	No	No	No	No	No	No
714	p53_peak_714	I	chr11	79398506	79398606	Intergenic	YES	0.97	9.06	9.34021	3.22345	-6158	3.78944	Rab11fip4	RAB11 family interacting protein 4 (class II)	protein-coding	NO	NO	NO	No	No	No	No	No	No	No	No	No	No	No	Yes	No
715	p53_peak_715	I	chr18	15134754	15134854	intron	YES	0.97	9.06	9.34021	3.22345	-12700	4.1038	4933424G05Rik	RIKEN cDNA 4933424G05 gene	ncRNA	NO	NO	NO	No	No	No	No	No	No	No	No	No	No	No	No	No
716	p53_peak_716	I	chr9	78550695	78550795	intron	YES	0.97	9.06	9.34021	3.22345	87392	4.94147	Cd109	CD109 antigen	protein-coding	NO	NO	NO	No	No	Yes	No	No	Yes	No	No	No	No	No	No	No
717	p53_peak_717	I	chr10	43855323	43855423	Intergenic	YES	1.94	18.12	9.34021	3.22345	-34880	4.54258	Speer5-ps1	spermatogenesis associated glutamate (E)-rich protein 5, pseudogene 1	pseudo	NO	NO	NO	No	No	Yes	No	No	Yes	No	No	No	No	No	Yes	No
718	p53_peak_718	I	chr11	105371563	105371663	Intergenic	YES	0.61	5.69	9.32787	3.22155	-53564	4.72887	2018-03-10	membrane-associated ring finger (C3HC4) 10	protein-coding	NO	NO	NO	No	No	No	No	No	Yes	No	No	No	No	No	Yes	No
719	p53_peak_719	I	chr5	134983257	134983357	intron	YES	0.61	5.69	9.32787	3.22155	44997	4.65318	Clip2	CAP-GLY domain containing linker protein 2	protein-coding	NO	NO	NO	No	No	Yes	No	No	Yes	No	No	Yes	No	No	Yes	No
720	p53_peak_720	I	chr9	6913638	6913738	Intergenic	YES	0.61	5.69	9.32787	3.22155	263358	5.42055	Dync2h1	dynein cytoplasmic 2 heavy chain 1	protein-coding	NO	NO	NO	No	No	No	No	No	No	No	No	No	No	No	No	No
721	p53_peak_721	I	chr7	83052049	83052149	Intergenic	NO	0.61	5.69	9.32787	3.22155	58875	4.76993	Klhl25	kelch-like 25	protein-coding	NO	NO	NO	No	No	No	No	No	No	No	No	No	No	No	No	No
722	p53_peak_722	I	chrX	3785840	3785940	Intergenic	YES	0.61	5.69	9.32787	3.22155	37781	4.57727	Gm3706	predicted gene 3706	protein-coding	NO	NO	NO	No	No	No	No	No	No	No	No	No	No	No	No	No
723	p53_peak_723	I	chr6	90515573	90515673	intron	NO	0.61	5.69	9.32787	3.22155	14781	4.1697	Aldh1l1	aldehyde dehydrogenase 1 family, member L1	protein-coding	NO	NO	NO	No	No	No	No	No	No	No	No	No	No	No	Yes	No
724	p53_peak_724	I	chr14	102489149	102489249	Intergenic	NO	5.95	55.44	9.31765	3.21997	360054	5.55637	Lmo7	LIM domain only 7	protein-coding	NO	NO	NO	Yes	No	Yes	No	No	Yes	No	No	No	No	No	Yes	No
725	p53_peak_725	I	chr15	79281013	79281113	Intergenic	YES	3.16	29.32	9.27848	3.21389	-8576	3.93328	Csnk1e	casein kinase 1, epsilon	protein-coding	NO	NO	NO	Yes	No	Yes	No	No	Yes	No	No	No	No	No	Yes	No
726	p53_peak_726	I	chr17	27838102	27838202	intron	YES	2.67	24.7	9.25094	3.2096	15968	4.20325	Pacsin1	protein kinase C and casein kinase substrate in neurons 1	protein-coding	NO	NO	NO	Yes	No	Yes	No	No	Yes	No	No	No	No	No	Yes	No
727	p53_peak_727	I	chrX	72051967	72052067	Intergenic	YES	1.21	11.19	9.24793	3.20913	-30518	4.48456	Gm5936	predicted gene 5936	protein-coding	NO	NO	NO	No	No	No	No	No	Yes	No	No	No	No	No	No	No
728	p53_peak_728	I	chr13	85538918	85539018	Intergenic	YES	1.46	13.5	9.24658	3.20892	-109877	5.04091	Rasa1	RAS p21 protein activator 1	protein-coding	NO	NO	NO	No	No	Yes	No	No	Yes	No	No	No	No	No	No	No
729	p53_peak_729	I	chr15	29959370	29959470	Intergenic	YES	1.58	14.57	9.22152	3.205	-142928	5.15512	Ctnnd2	catenin (cadherin associated protein), delta 2	protein-coding	NO	NO	NO	Yes	No	Yes	No	No	Yes	No	No	No	No	No	Yes	No
730	p53_peak_730	I	chr7	107590982	107591082	intron	YES	0.85	7.82	9.2	3.20163	-30468	4.48384	Ucp3	uncoupling protein 3 (mitochondrial, proton carrier)	protein-coding	NO	NO	NO	No	No	Yes	No	No	Yes	No	No	No	No	No	Yes	No
731	p53_peak_731	I	chr17	63709736	63709836	intron	YES	0.85	7.82	9.2	3.20163	-47464	4.67636	4930405O22Rik	RIKEN cDNA 4930405O22 gene	ncRNA	NO	NO	NO	No	No	No	No	No	No	No	No	No	No	No	No	No
732	p53_peak_732	I	chr17	26561427	26561527	intron	YES	2.55	23.46	9.2	3.20163	9567	3.98078	Neurl1b	neuralized E3 ubiquitin protein ligase 1B	protein-coding	NO	NO	NO	Yes	No	No	No	No	No	No	No	No	No	No	No	No
733	p53_peak_733	I	chr7	80569648	80569748	Intergenic	NO	3.4	31.27	9.19706	3.20117	-49038	4.69053	A730056A06Rik	RIKEN cDNA A730056A06 gene	ncRNA	NO	NO	NO	No	No	Yes	No	No	Yes	No	No	No	No	No	Yes	No
734	p53_peak_734	I	chr11	118814468	118814568	Intergenic	YES	3.64	33.41	9.17857	3.19827	-34984	4.54387	Enpp7	ectonucleotide pyrophosphatase/phosphodiesterase 7	protein-coding	NO	NO	NO	Yes	No	Yes	No	No	Yes	No	No	No	No	No	Yes	No
735	p53_peak_735	I	chr10	76039475	76039575	intron	YES	1.82	16.7	9.17582	3.19784	1132	3.05385	Ftcd	formiminotransferase cyclodeaminase	protein-coding	NO	NO	NO	Yes	No	No	No	No	No	No	No	No	No	No	Yes	No
736	p53_peak_736	I	chr2	25512878	25512978	promoter-TSS	YES	2.91	26.65	9.15808	3.19504	-544	2.7356	Lcn5	lipocalin 5	protein-coding	NO	NO	NO	No	No	Yes	No	No	Yes	No	No	No	No	No	Yes	No
737	p53_peak_737	I	chr9	78383009	78383109	Intergenic	NO	0.97	8.88	9.15464	3.1945	52793	4.72258	Slc17a5	solute carrier family 17 (anion/sugar transporter), member 5	protein-coding	NO	NO	NO	No	No	No	No	No	No	No	No	No	No	No	No	No
738	p53_peak_738	I	chr7	148653170	148653270	promoter-TSS	YES	0.97	8.88	9.15464	3.1945	-41	1.61278	Cd151	CD151 antigen	protein-coding	NO	NO	NO	No	No	Yes	No	No	Yes	No	No	Yes	No	No	No	No
739	p53_peak_739	I	chr17	47241469	47241569	Intergenic	YES	0.97	8.88	9.15464	3.1945	-36372	4.56077	Trerf1	transcriptional regulating factor 1	protein-coding	NO	NO	NO	No	No	No	No	No	No	No	No	No	No	No	No	No
740	p53_peak_740	I	chr15	101338956	101339056	Intergenic	YES	1.46	13.33	9.13014	3.19064	4759	3.67752	Gm6042	type II keratin Kb32P	pseudo	NO	NO	NO	No	No	Yes	No	No	Yes	No	No	No	No	No	Yes	No
741	p53_peak_741	I	chr5	118939036	118939136	Intergenic	NO	1.09	9.95	9.12844	3.19037	-71642	4.85517	Med13l	mediator complex subunit 13-like	protein-coding	NO	NO	NO	No	No	No	No	No	No	No	No	No	No	No	No	No
742	p53_peak_742	I	chr10	5688994	5689094	intron	NO	1.09	9.95	9.12844	3.19037	45508	4.65809	Esr1	estrogen receptor 1 (alpha)	protein-coding	NO	NO	NO	No	No	Yes	No	No	Yes	No	No	No	No	No	Yes	No
743	p53_peak_743	I	chr12	85889761	85889861	Intergenic	YES	5.46	49.75	9.11172	3.18772	-20967	4.32154	Vsx2	visual system homeobox 2	protein-coding	NO	NO	NO	Yes	No	Yes	No	No	Yes	No	No	No	No	No	Yes	No
744	p53_peak_744	I	chr17	7299249	7299349	Intergenic	YES	1.58	14.39	9.10759	3.18707	69407	4.8414	Gm1604b	predicted gene 1604b	protein-coding	NO	NO	NO	No	No	Yes	No	No	Yes	No	No	No	No	No	Yes	No
745	p53_peak_745	I	chr4	154490011	154490111	intron	YES	1.21	11.02	9.10744	3.18705	29375	4.46798	Morn1	MORN repeat containing 1	protein-coding	NO	NO	NO	No	No	No	No	No	No	No	No	No	No	No	No	No
746	p53_peak_746	I	chr4	80990205	80990305	intron	YES	1.21	11.02	9.10744	3.18705	98464	4.99328	Mpdz	multiple PDZ domain protein	protein-coding	NO	NO	NO	No	No	No	No	No	No	No	No	No	No	No	Yes	No
747	p53_peak_747	I	chr5	23671055	23671155	intron	YES	1.33	12.08	9.08271	3.18312	324	2.51055	Nupl2	nucleoporin like 2	protein-coding	NO	NO	NO	No	No	No	No	No	No	No	No	No	No	No	Yes	No
748	p53_peak_748	I	chr1	106972436	106972536	Intergenic	YES	1.33	12.08	9.08271	3.18312	280801	5.4484	Rnf152	ring finger protein 152	protein-coding	NO	NO	NO	No	No	No	No	No	No	No	No	No	No	No	No	No
749	p53_peak_749	I	chr11	107006526	107006626	Intergenic	YES	1.82	16.53	9.08242	3.18308	-12146	4.08443	Gm11715	predicted gene 11715	protein-coding	NO	NO	NO	No	No	Yes	No	No	Yes	No	No	No	No	No	Yes	No
750	p53_peak_750	I	chr18	39534608	39534708	3' UTR	YES	8.98	81.56	9.08241	3.18307	112241	5.05015	Nr3c1	nuclear receptor subfamily 3, group C, member 1	protein-coding	NO	NO	NO	Yes	No	Yes	No	No	Yes	No	No	Yes	Yes	No	Yes	No
751	p53_peak_751	I	chr6	35273157	35273257	intron	YES	5.7	51.71	9.07193	3.18141	2934	3.46746	Fam180a	family with sequence similarity 180, member A	protein-coding	NO	NO	NO	No	No	No	No	No	No	No	No	No	No	No	Yes	No
752	p53_peak_752	I	chr8	129062344	129062444	Intergenic	NO	0.49	4.44	9.06122	3.17971	54942	4.7399	Irf2bp2	interferon regulatory factor 2 binding protein 2	protein-coding	NO	NO	NO	No	No	No	No	No	No	No	No	No	No	No	Yes	No
753	p53_peak_753	I	chr1	140615209	140615309	Intergenic	YES	0.49	4.44	9.06122	3.17971	-36607	4.56356	Gm5833	predicted gene 5833	ncRNA	NO	NO	NO	No	No	No	No	No	No	No	No	No	No	No	No	No
754	p53_peak_754	I	chr16	33853586	33853686	intron	YES	0.49	4.44	9.06122	3.17971	23885	4.37813	Itgb5	integrin beta 5	protein-coding	NO	NO	NO	No	No	Yes	No	No	No	No	No	No	No	No	Yes	No
755	p53_peak_755	I	chr14	25633160	25633260	Intergenic	NO	0.49	4.44	9.06122	3.17971	323307	5.50962	Rps24	ribosomal protein S24	protein-coding	NO	NO	NO	No	No	Yes	No	No	No	No	No	No	No	No	Yes	No
756	p53_peak_756	I	chr15	34861956	34862056	intron	YES	0.49	4.44	9.06122	3.17971	94202	4.97406	Kcns2	K+ voltage-gated channel, subfamily S, 2	protein-coding	NO	NO	NO	No	No	Yes	No	No	Yes	No	No	No	No	No	Yes	No
757	p53_peak_757	I	chr10	92444402	92444502	Intergenic	YES	0.49	4.44	9.06122	3.17971	-179169	5.25326	Cdk17	cyclin-dependent kinase 17	protein-coding	NO	NO	NO	No	No	No	No	No	No	No	No	No	No	No	No	No
758	p53_peak_758	I	chr7	105708694	105708794	Intergenic	YES	0.49	4.44	9.06122	3.17971	66012	4.81962	Lrrc32	leucine rich repeat containing 32	protein-coding	NO	NO	NO	No	No	No	No	No	No	No	No	No	No	No	No	No
759	p53_peak_759	I	chrX	91330359	91330459	intron	YES	0.49	4.44	9.06122	3.17971	38337	4.58362	Zfx	zinc finger protein X-linked	protein-coding	NO	NO	NO	No	No	No	No	No	No	No	No	No	No	No	Yes	No
760	p53_peak_760	I	chr3	29888669	29888769	intron	NO	0.49	4.44	9.06122	3.17971	23407	4.36935	Mecom	MDS1 and EVI1 complex locus	protein-coding	NO	NO	NO	No	No	No	No	No	No	No	No	No	No	No	No	No
761	p53_peak_761	I	chr4	20673101	20673201	intron	YES	0.49	4.44	9.06122	3.17971	32664	4.51407	Nkain3	Na+/K+ transporting ATPase interacting 3	protein-coding	NO	NO	NO	No	No	No	No	No	No	No	No	No	No	No	Yes	No
762	p53_peak_762	I	chr7	73647331	73647431	Intergenic	NO	0.49	4.44	9.06122	3.17971	-75018	4.87517	Aldh1a3	aldehyde dehydrogenase family 1, subfamily A3	protein-coding	NO	NO	NO	No	No	No	No	No	No	No	No	No	No	No	Yes	No
763	p53_peak_763	I	chr1	173983109	173983209	3' UTR	NO	0.49	4.44	9.06122	3.17971	4568	3.65973	Nhlh1	nescient helix loop helix 1	protein-coding	NO	NO	NO	No	No	No	No	No	No	No	No	No	No	No	No	No
764	p53_peak_764	I	chr6	32800358	32800458	intron	NO	0.49	4.44	9.06122	3.17971	209744	5.32169	Chchd3	coiled-coil-helix-coiled-coil-helix domain containing 3	protein-coding	NO	NO	NO	No	No	No	No	No	No	No	No	No	No	No	No	No
765	p53_peak_765	I	chr10	90881503	90881603	Intergenic	NO	14.2	128.47	9.04718	3.17747	-247189	5.39303	Tmpo	thymopoietin	protein-coding	NO	NO	NO	Yes	No	Yes	No	No	Yes	No	No	No	Yes	No	Yes	No
766	p53_peak_766	I	chr18	79138481	79138581	intron	YES	0.61	5.51	9.03279	3.17517	167599	5.22427	Setbp1	SET binding protein 1	protein-coding	NO	NO	NO	No	No	Yes	No	No	Yes	No	No	No	No	No	Yes	No
767	p53_peak_767	I	chr7	97500763	97500863	intron	YES	0.61	5.51	9.03279	3.17517	-34678	4.54005	Sytl2	synaptotagmin-like 2	protein-coding	NO	NO	NO	No	No	No	No	No	No	No	No	No	No	No	No	No
768	p53_peak_768	I	chr1	191553520	191553620	intron	YES	0.61	5.51	9.03279	3.17517	1423	3.1532	Ptpn14	protein tyrosine phosphatase, non-receptor type 14	protein-coding	NO	NO	NO	No	No	Yes	No	No	Yes	No	No	No	No	No	Yes	No
769	p53_peak_769	I	chr2	167664782	167664882	Intergenic	YES	0.61	5.51	9.03279	3.17517	-92995	4.96846	Ptpn1	protein tyrosine phosphatase, non-receptor type 1	protein-coding	NO	NO	NO	No	No	No	No	No	No	No	No	No	No	No	No	No
770	p53_peak_770	I	chr8	84280731	84280831	intron	YES	0.61	5.51	9.03279	3.17517	414320	5.61734	Inpp4b	inositol polyphosphate-4-phosphatase, type II	protein-coding	YES	NO	NO	No	No	Yes	No	No	Yes	No	Yes	Yes	No	No	Yes	No
771	p53_peak_771	I	chr11	57474329	57474429	intron	NO	0.61	5.51	9.03279	3.17517	15435	4.18851	Galnt10	UDP-N-acetyl-alpha-D-galactosamine:polypeptide N-acetylgalactosaminyltransferase 10	protein-coding	NO	NO	NO	No	No	No	No	No	Yes	No	No	No	No	No	Yes	No
772	p53_peak_772	I	chr6	124272203	124272303	intron	YES	0.73	6.57	9	3.16993	17584	4.24512	Cd163	CD163 antigen	protein-coding	NO	NO	NO	No	No	Yes	No	No	No	No	No	No	No	No	No	No
773	p53_peak_773	I	chr6	48545147	48545247	intron	NO	0.73	6.57	9	3.16993	1315	3.11893	Repin1	replication initiator 1	protein-coding	NO	NO	NO	No	No	No	No	No	No	No	No	No	No	No	Yes	No
774	p53_peak_774	I	chr18	82658783	82658883	intron	NO	0.73	6.57	9	3.16993	14318	4.15588	Mbp	myelin basic protein	protein-coding	NO	NO	NO	No	No	No	No	No	No	No	No	No	No	No	No	No
775	p53_peak_775	I	chr12	5143245	5143345	intron	YES	0.73	6.57	9	3.16993	219136	5.34071	Atad2b	ATPase family, AAA domain containing 2B	protein-coding	NO	NO	NO	No	No	No	No	No	No	No	No	No	No	No	Yes	No
776	p53_peak_776	I	chr11	33465917	33466017	intron	NO	0.73	6.57	9	3.16993	12990	4.11361	Gabrp	gamma-aminobutyric acid (GABA) A receptor, pi	protein-coding	NO	NO	NO	No	No	No	No	No	No	No	No	No	No	No	No	No
777	p53_peak_777	I	chr2	99040550	99040650	Intergenic	YES	0.73	6.57	9	3.16993	1732786	6.23874	Lrrc4c	leucine rich repeat containing 4C	protein-coding	NO	NO	NO	No	No	No	No	No	No	No	No	No	No	No	Yes	No
778	p53_peak_778	I	chr7	30981547	30981647	Intergenic	YES	0.73	6.57	9	3.16993	-1530	3.18469	Capns1	calpain, small subunit 1	protein-coding	NO	NO	NO	No	No	No	No	No	No	No	No	No	No	No	No	No
779	p53_peak_779	I	chr6	39174364	39174464	Intergenic	YES	0.73	6.57	9	3.16993	-17642	4.24655	Kdm7a	lysine (K)-specific demethylase 7A	protein-coding	NO	NO	NO	No	No	No	No	No	No	No	No	No	No	No	Yes	No
780	p53_peak_780	I	chr1	135185729	135185829	intron	YES	0.73	6.57	9	3.16993	-19394	4.28767	Gm19461	predicted gene, 19461	ncRNA	NO	NO	NO	No	No	No	No	No	No	No	No	No	No	No	No	No
781	p53_peak_781	I	chr10	87481342	87481442	Intergenic	YES	0.85	7.64	8.98824	3.16804	51976	4.7158	Tyms-ps	thymidylate synthase, pseudogene	pseudo	NO	NO	NO	No	No	Yes	No	No	Yes	No	No	No	No	No	Yes	No
782	p53_peak_782	I	chr14	18816109	18816209	intron	YES	3.64	32.69	8.98077	3.16684	2001	3.30125	Thrb	thyroid hormone receptor beta	protein-coding	NO	NO	NO	Yes	Yes	Yes	No	Yes	Yes	No	No	Yes	No	Yes	Yes	No
783	p53_peak_783	I	chr2	181073221	181073321	intron	YES	0.97	8.71	8.97938	3.16662	17760	4.24944	Rtel1	regulator of telomere elongation helicase 1	protein-coding	NO	NO	NO	No	No	No	No	No	No	No	No	No	No	No	Yes	No
784	p53_peak_784	I	chr3	42618589	42618689	Intergenic	YES	1.09	9.77	8.9633	3.16403	1072099	6.03023	D3Ertd751e	DNA segment, Chr 3, ERATO Doi 751, expressed	protein-coding	NO	NO	NO	No	No	No	No	No	Yes	No	No	No	No	No	Yes	No
785	p53_peak_785	I	chr11	76973894	76973994	intron	YES	1.09	9.77	8.9633	3.16403	28526	4.45524	Efcab5	EF-hand calcium binding domain 5	protein-coding	NO	NO	NO	No	No	No	No	No	No	No	No	Yes	No	No	No	No
786	p53_peak_786	I	chr9	88826948	88827048	Intergenic	YES	1.09	9.77	8.9633	3.16403	-24760	4.39375	Bcl2a1a	B cell leukemia/lymphoma 2 related protein A1a	protein-coding	NO	NO	NO	No	No	Yes	No	No	Yes	No	No	Yes	Yes	Yes	Yes	No
787	p53_peak_787	I	chr13	53292491	53292591	intron	YES	1.09	9.77	8.9633	3.16403	88937	4.94908	Ror2	receptor tyrosine kinase-like orphan receptor 2	protein-coding	NO	NO	NO	No	No	Yes	No	No	Yes	No	No	No	No	No	Yes	No
788	p53_peak_788	I	chr2	52888030	52888130	intron	NO	2.55	22.74	8.91765	3.15666	162141	5.20989	Prpf40a	PRP40 pre-mRNA processing factor 40 homolog A (yeast)	protein-coding	NO	NO	NO	No	No	Yes	No	No	Yes	No	Yes	Yes	Yes	No	Yes	No
789	p53_peak_789	I	chr3	116348723	116348823	intron	YES	0.36	3.2	8.88889	3.152	16822	4.22588	Hiat1	hippocampus abundant gene transcript 1	protein-coding	NO	NO	NO	No	No	No	No	No	No	No	No	No	No	No	Yes	No
790	p53_peak_790	I	chr15	59325224	59325324	intron	YES	0.36	3.2	8.88889	3.152	119521	5.07744	Nsmce2	non-SMC element 2 homolog (MMS21, S. cerevisiae)	protein-coding	NO	NO	NO	No	No	Yes	No	No	Yes	No	No	No	No	No	Yes	No
791	p53_peak_791	I	chr19	45893137	45893237	3' UTR	YES	0.36	3.2	8.88889	3.152	-2634	3.42062	Kcnip2	Kv channel-interacting protein 2	protein-coding	NO	NO	NO	No	No	No	No	No	No	No	No	No	No	No	Yes	No
792	p53_peak_792	I	chr5	138388642	138388742	Intergenic	YES	0.36	3.2	8.88889	3.152	15495	4.19019	Gjc3	gap junction protein, gamma 3	protein-coding	NO	NO	NO	No	No	Yes	No	No	Yes	No	Yes	Yes	Yes	Yes	No	No
793	p53_peak_793	I	chr11	41622611	41622711	Intergenic	YES	0.36	3.2	8.88889	3.152	191555	5.28229	Gabrg2	gamma-aminobutyric acid (GABA) A receptor, subunit gamma 2	protein-coding	NO	NO	NO	No	No	No	No	No	No	No	No	No	No	No	No	No
794	p53_peak_794	I	chrX	3831437	3831537	Intergenic	YES	0.36	3.2	8.88889	3.152	-75524	4.87808	Gm14347	predicted gene 14347	protein-coding	NO	NO	NO	No	No	No	No	No	No	No	No	No	No	No	No	No
795	p53_peak_795	I	chr9	20987471	20987571	intron	NO	0.36	3.2	8.88889	3.152	-1024	3.0103	Pde4a	phosphodiesterase 4A, cAMP specific	protein-coding	NO	NO	NO	No	No	No	No	No	No	No	No	No	No	No	No	No
796	p53_peak_796	I	chr9	76921799	76921899	Intergenic	YES	0.36	3.2	8.88889	3.152	-28261	4.45119	Tinag	tubulointerstitial nephritis antigen	protein-coding	NO	NO	NO	No	No	No	No	No	No	No	No	No	No	No	No	No
797	p53_peak_797	I	chr16	96357255	96357355	Intergenic	NO	0.36	3.2	8.88889	3.152	-7973	3.90162	Hmgn1	high mobility group nucleosomal binding domain 1	protein-coding	NO	NO	NO	No	No	Yes	No	No	Yes	No	No	No	No	No	No	No
798	p53_peak_798	I	chr4	55500446	55500546	Intergenic	YES	0.36	3.2	8.88889	3.152	44851	4.65177	Klf4	Kruppel-like factor 4 (gut)	protein-coding	NO	NO	NO	No	No	Yes	No	No	Yes	No	No	No	No	No	Yes	No
799	p53_peak_799	I	chr11	116702288	116702388	intron	YES	0.36	3.2	8.88889	3.152	2425	3.38471	Jmjd6	jumonji domain containing 6	protein-coding	NO	NO	NO	No	No	No	No	No	No	No	No	No	No	No	No	No
800	p53_peak_800	I	chr15	27922930	27923030	intron	YES	1.94	17.24	8.8866	3.15163	32623	4.51352	Trio	triple functional domain (PTPRF interacting)	protein-coding	NO	NO	NO	Yes	No	Yes	No	No	Yes	No	Yes	Yes	Yes	Yes	Yes	No
801	p53_peak_801	I	chr11	72565631	72565731	exon	YES	1.58	14.04	8.88608	3.15155	43660	4.64008	Cyb5d2	cytochrome b5 domain containing 2	protein-coding	NO	NO	NO	No	No	Yes	No	No	Yes	No	Yes	Yes	Yes	Yes	Yes	No
802	p53_peak_802	I	chr9	113639054	113639154	Intergenic	NO	1.58	14.04	8.88608	3.15155	-11487	4.06021	Clasp2	CLIP associating protein 2	protein-coding	NO	NO	NO	No	No	Yes	No	No	Yes	No	No	No	No	No	Yes	No
803	p53_peak_803	I	chr19	45184303	45184403	Intergenic	YES	1.58	14.04	8.88608	3.15155	33724	4.52794	Kazald1	Kazal-type serine peptidase inhibitor domain 1	protein-coding	NO	NO	NO	No	No	No	No	No	No	No	No	No	No	No	Yes	No
804	p53_peak_804	I	chr10	62126767	62126867	exon	YES	1.58	14.04	8.88608	3.15155	-12871	4.10961	Ddx50	DEAD (Asp-Glu-Ala-Asp) box polypeptide 50	protein-coding	NO	NO	NO	No	No	No	No	No	No	No	No	No	No	No	Yes	No
805	p53_peak_805	I	chr13	63011974	63012074	Intergenic	NO	0.24	2.13	8.875	3.14975	-22382	4.3499	Fbp1	fructose bisphosphatase 1	protein-coding	NO	NO	NO	No	No	No	No	No	No	No	No	No	No	No	No	No
806	p53_peak_806	I	chr1	65088585	65088685	Intergenic	YES	6.55	58.1	8.87023	3.14897	9102	3.95914	Cryge	crystallin, gamma E	protein-coding	NO	NO	NO	Yes	No	Yes	No	No	Yes	No	Yes	Yes	Yes	Yes	Yes	No
807	p53_peak_807	I	chr7	108126090	108126190	Intergenic	YES	4.13	36.6	8.86199	3.14763	-13260	4.12254	P2ry6	pyrimidinergic receptor P2Y, G-protein coupled, 6	protein-coding	NO	NO	NO	Yes	No	Yes	No	No	Yes	No	No	Yes	Yes	Yes	Yes	No
808	p53_peak_808	I	chr14	63676592	63676692	non-coding	YES	5.58	49.4	8.85305	3.14617	2732	3.43648	2700070H01Rik	RIKEN cDNA 2700070H01 gene	ncRNA	NO	NO	NO	Yes	No	Yes	No	No	Yes	No	No	Yes	Yes	Yes	Yes	No
809	p53_peak_809	I	chr12	3390777	3390877	intron	YES	2.55	22.57	8.85098	3.14584	25695	4.40985	Kif3c	kinesin family member 3C	protein-coding	NO	NO	NO	No	No	No	No	No	No	No	No	No	No	No	No	No
810	p53_peak_810	I	chr8	25690259	25690359	Intergenic	YES	8.01	70.72	8.82896	3.14224	-3504	3.54456	Ido2	indoleamine 2,3-dioxygenase 2	protein-coding	NO	NO	NO	Yes	No	Yes	No	No	Yes	No	No	No	No	No	Yes	No
811	p53_peak_811	I	chr8	73882605	73882705	intron	YES	1.33	11.73	8.81955	3.1407	-8092	3.90806	Use1	unconventional SNARE in the ER 1 homolog (S. cerevisiae)	protein-coding	NO	NO	NO	No	No	Yes	No	No	Yes	No	No	No	No	No	Yes	No
812	p53_peak_812	I	chr7	120404174	120404274	intron	YES	2.06	18.12	8.79612	3.13687	53245	4.72628	Arntl	aryl hydrocarbon receptor nuclear translocator-like	protein-coding	NO	NO	NO	No	No	No	No	No	No	No	No	No	No	No	Yes	No
813	p53_peak_813	I	chr8	86547044	86547144	intron	YES	0.97	8.53	8.79381	3.13649	1721	3.23578	Palm3	paralemmin 3	protein-coding	NO	NO	NO	No	No	No	No	No	No	No	No	No	No	No	Yes	No
814	p53_peak_814	I	chr5	34993554	34993654	intron	YES	0.97	8.53	8.79381	3.13649	9193	3.96346	Nop14	NOP14 nucleolar protein	protein-coding	NO	NO	NO	No	No	Yes	No	No	No	No	No	No	No	No	Yes	No
815	p53_peak_815	I	chr7	50694167	50694267	TTS	YES	2.67	23.46	8.78652	3.13529	1709	3.23274	Nkg7	natural killer cell group 7 sequence	protein-coding	NO	NO	NO	No	No	Yes	No	No	Yes	No	No	No	No	No	No	No
816	p53_peak_816	I	chrX	102361038	102361138	promoter-TSS	YES	1.82	15.99	8.78571	3.13516	-244	2.38739	E530001F21Rik	RIKEN cDNA E530001F21 gene	pseudo	NO	NO	NO	No	No	Yes	No	No	Yes	No	No	No	No	No	Yes	No
817	p53_peak_817	I	chrX	161354966	161355066	Intergenic	YES	0.85	7.46	8.77647	3.13364	63291	4.80134	Mospd2	motile sperm domain containing 2	protein-coding	NO	NO	NO	No	No	Yes	No	No	Yes	No	No	No	No	No	No	No
818	p53_peak_818	I	chr9	57137818	57137918	Intergenic	YES	0.85	7.46	8.77647	3.13364	-27462	4.43873	1700017B05Rik	RIKEN cDNA 1700017B05 gene	protein-coding	NO	NO	NO	No	No	Yes	No	No	Yes	No	No	No	No	No	Yes	No
819	p53_peak_819	I	chr16	93913604	93913704	Intergenic	NO	1.58	13.86	8.77215	3.13293	16158	4.20839	Cldn14	claudin 14	protein-coding	NO	NO	NO	No	No	No	No	No	No	No	No	No	No	No	Yes	No
820	p53_peak_820	I	chr11	65728362	65728462	intron	YES	3.16	27.72	8.77215	3.13293	107735	5.03236	Zkscan6	zinc finger with KRAB and SCAN domains 6	protein-coding	NO	NO	NO	Yes	No	No	No	No	No	No	No	No	No	No	Yes	No
821	p53_peak_821	I	chr17	73386888	73386988	Intergenic	YES	0.73	6.4	8.76712	3.1321	-70387	4.84749	Lclat1	lysocardiolipin acyltransferase 1	protein-coding	NO	NO	NO	No	No	Yes	No	No	Yes	No	No	No	No	No	Yes	No
822	p53_peak_822	I	chr14	49133919	49134019	non-coding	NO	0.73	6.4	8.76712	3.1321	67942	4.83214	Tmem260	transmembrane protein 260	protein-coding	NO	NO	NO	No	No	No	No	No	No	No	No	No	No	No	Yes	No
823	p53_peak_823	I	chr8	83017235	83017335	promoter-TSS	NO	0.73	6.4	8.76712	3.1321	-659	2.81889	Gypa	glycophorin A	protein-coding	NO	NO	NO	Yes	No	Yes	No	No	Yes	No	No	No	No	No	No	No
824	p53_peak_824	I	chr15	79244665	79244765	Intergenic	YES	0.73	6.4	8.76712	3.1321	-10982	4.04068	Tmem184b	transmembrane protein 184b	protein-coding	NO	NO	NO	No	No	No	No	No	No	No	No	No	No	No	No	No
825	p53_peak_825	I	chr10	110952696	110952796	Intergenic	YES	1.46	12.79	8.76027	3.13098	9404	3.97331	Phlda1	pleckstrin homology-like domain, family A, member 1	protein-coding	NO	NO	NO	No	No	No	No	No	No	No	No	No	No	No	No	No
826	p53_peak_826	I	chr14	65429847	65429947	Intergenic	YES	1.46	12.79	8.76027	3.13098	138787	5.14235	Hmbox1	homeobox containing 1	protein-coding	NO	NO	NO	Yes	No	Yes	No	No	Yes	No	No	No	No	No	Yes	No
827	p53_peak_827	I	chr5	121183892	121183992	intron	YES	0.61	5.33	8.7377	3.12725	15915	4.20181	Oas2	2'-5' oligoadenylate synthetase 2	protein-coding	NO	NO	NO	No	No	No	No	No	No	No	No	No	No	No	Yes	No
828	p53_peak_828	I	chr6	130957546	130957646	Intergenic	NO	0.61	5.33	8.7377	3.12725	239784	5.37982	Klra2	killer cell lectin-like receptor, subfamily A, member 2	protein-coding	NO	NO	NO	No	No	Yes	No	No	No	No	No	No	No	No	No	No
829	p53_peak_829	I	chr10	39984265	39984365	Intergenic	NO	0.61	5.33	8.7377	3.12725	-6844	3.83531	Gtf3c6	general transcription factor IIIC, polypeptide 6, alpha	protein-coding	NO	NO	NO	No	No	Yes	No	No	No	No	No	No	No	No	Yes	No
830	p53_peak_830	I	chr2	106719813	106719913	Intergenic	NO	0.61	5.33	8.7377	3.12725	90685	4.95754	Arl14ep	ADP-ribosylation factor-like 14 effector protein	protein-coding	NO	NO	NO	No	No	No	No	No	No	No	No	No	No	No	No	No
831	p53_peak_831	I	chr5	101037022	101037122	Intergenic	NO	0.61	5.33	8.7377	3.12725	-35848	4.55446	Plac8	placenta-specific 8	protein-coding	NO	NO	NO	No	No	Yes	No	No	Yes	No	No	No	No	No	No	No
832	p53_peak_832	I	chrX	148226381	148226481	Intergenic	YES	0.61	5.33	8.7377	3.12725	-11394	4.05668	Huwe1	HECT, UBA and WWE domain containing 1	protein-coding	NO	NO	NO	No	No	Yes	No	No	Yes	No	No	No	No	No	No	No
833	p53_peak_833	I	chr2	33072466	33072566	intron	YES	1.94	16.88	8.70103	3.12119	1035	3.01494	Angptl2	angiopoietin-like 2	protein-coding	NO	NO	NO	No	No	No	No	No	No	No	No	No	No	No	Yes	No
834	p53_peak_834	I	chr16	63730831	63730931	intron	YES	0.49	4.26	8.69388	3.12	133102	5.12418	Epha3	Eph receptor A3	protein-coding	NO	NO	NO	No	No	No	No	No	No	No	No	No	No	No	Yes	No
835	p53_peak_835	I	chr11	96835671	96835771	intron	YES	0.49	4.26	8.69388	3.12	3281	3.51601	Sp2	Sp2 transcription factor	protein-coding	NO	NO	NO	No	No	No	No	No	No	No	No	No	No	No	No	No
836	p53_peak_836	I	chr4	114338461	114338561	Intergenic	NO	0.49	4.26	8.69388	3.12	-155814	5.19261	Gm12830	predicted gene 12830	ncRNA	NO	NO	NO	No	No	No	No	No	No	No	No	No	No	No	No	No
837	p53_peak_837	I	chr4	154359307	154359407	intron	NO	0.49	4.26	8.69388	3.12	21125	4.3248	Pank4	pantothenate kinase 4	protein-coding	NO	NO	NO	No	No	No	No	No	No	No	No	No	No	No	No	No
838	p53_peak_838	I	chrX	4484045	4484145	Intergenic	YES	0.49	4.26	8.69388	3.12	37653	4.5758	Gm3706	predicted gene 3706	protein-coding	NO	NO	NO	No	No	No	No	No	No	No	No	No	No	No	No	No
839	p53_peak_839	I	chr4	126462833	126462933	intron	YES	0.49	4.26	8.69388	3.12	31869	4.50337	AU040320	expressed sequence AU040320	protein-coding	NO	NO	NO	No	No	Yes	No	No	Yes	No	No	No	No	No	No	No
840	p53_peak_840	I	chr10	8043852	8043952	intron	YES	0.49	4.26	8.69388	3.12	194721	5.28941	Ust	uronyl-2-sulfotransferase	protein-coding	NO	NO	NO	No	No	No	No	No	No	No	No	No	No	No	Yes	No
841	p53_peak_841	I	chr3	58493182	58493282	intron	NO	0.49	4.26	8.69388	3.12	3078	3.48827	Siah2	seven in absentia 2	protein-coding	NO	NO	NO	No	No	No	No	No	No	No	Yes	No	No	No	No	No
842	p53_peak_842	I	chr9	115613859	115613959	Intergenic	NO	0.49	4.26	8.69388	3.12	-204664	5.31104	Gadl1	glutamate decarboxylase-like 1	protein-coding	NO	NO	NO	No	No	Yes	No	No	Yes	No	No	No	No	No	Yes	No
843	p53_peak_843	I	chr12	80646997	80647097	intron	YES	0.49	4.26	8.69388	3.12	248709	5.39569	Rad51b	RAD51 homolog B	protein-coding	NO	NO	NO	No	No	No	No	No	No	No	No	No	No	No	Yes	No
844	p53_peak_844	I	chr4	25159010	25159110	intron	YES	0.49	4.26	8.69388	3.12	10963	4.03993	Fhl5	four and a half LIM domains 5	protein-coding	NO	NO	NO	No	No	No	No	No	No	No	No	No	No	No	No	No
845	p53_peak_845	I	chr18	24143630	24143730	Intergenic	YES	0.49	4.26	8.69388	3.12	-4455	3.64885	Zfp35	zinc finger protein 35	protein-coding	NO	NO	NO	No	No	No	No	No	No	No	No	No	No	No	No	No
846	p53_peak_846	I	chr2	156883615	156883715	intron	NO	1.33	11.55	8.68421	3.11839	21336	4.32911	Soga1	suppressor of glucose, autophagy associated 1	protein-coding	NO	NO	NO	No	No	No	No	No	No	No	No	No	No	No	Yes	No
847	p53_peak_847	I	chr8	64780307	64780407	Intergenic	YES	3.28	28.43	8.66768	3.11565	-178367	5.25131	Anxa10	annexin A10	protein-coding	NO	NO	NO	No	No	No	No	No	No	No	No	No	No	No	Yes	No
848	p53_peak_848	I	chr7	151833162	151833262	intron	YES	1.21	10.48	8.66116	3.11456	-64871	4.81205	Fadd	Fas (TNFRSF6)-associated via death domain	protein-coding	NO	NO	NO	No	No	Yes	No	No	No	No	No	No	No	No	Yes	No
849	p53_peak_849	I	chr1	51738794	51738894	Intergenic	YES	1.21	10.48	8.66116	3.11456	-203601	5.30878	Nabp1	nucleic acid binding protein 1	protein-coding	NO	NO	NO	No	No	Yes	No	No	Yes	No	No	Yes	Yes	No	Yes	No
850	p53_peak_850	I	chr19	54227114	54227214	Intergenic	YES	1.46	12.62	8.64384	3.11167	107492	5.03138	Adra2a	adrenergic receptor, alpha 2a	protein-coding	NO	NO	NO	No	No	No	No	No	No	No	No	No	No	No	Yes	No
851	p53_peak_851	I	chr3	104892785	104892885	Intergenic	YES	1.46	12.62	8.64384	3.11167	23073	4.3631	4930564D02Rik	RIKEN cDNA 4930564D02 gene	protein-coding	NO	NO	NO	No	No	Yes	No	No	No	No	No	No	No	No	Yes	No
852	p53_peak_852	I	chr17	33015903	33016003	TTS	YES	1.46	12.62	8.64384	3.11167	12595	4.1002	Zfp870	zinc finger protein 870	protein-coding	NO	NO	NO	Yes	No	Yes	No	No	Yes	No	No	No	No	No	Yes	No
853	p53_peak_853	I	chr7	147440040	147440140	intron	YES	1.09	9.42	8.6422	3.1114	6810	3.83315	5830411N06Rik	RIKEN cDNA 5830411N06 gene	protein-coding	NO	NO	NO	No	No	No	No	No	No	No	No	No	No	No	No	No
854	p53_peak_854	I	chr15	76073319	76073419	exon	NO	1.09	9.42	8.6422	3.1114	501	2.69984	Parp10	poly (ADP-ribose) polymerase family, member 10	protein-coding	NO	NO	NO	No	No	No	No	No	No	No	No	No	No	No	No	No
855	p53_peak_855	I	chr11	55157281	55157381	Intergenic	YES	1.09	9.42	8.6422	3.1114	-31572	4.4993	Fat2	FAT tumor suppressor homolog 2 (Drosophila)	protein-coding	NO	NO	NO	No	No	Yes	No	No	Yes	No	No	No	No	No	No	No
856	p53_peak_856	I	chr6	120871789	120871889	Intergenic	YES	1.09	9.42	8.6422	3.1114	-5001	3.69906	Bid	BH3 interacting domain death agonist	protein-coding	NO	NO	NO	No	No	Yes	No	No	Yes	No	No	No	No	No	No	No
857	p53_peak_857	I	chr1	22679467	22679567	intron	YES	1.09	9.42	8.6422	3.1114	133046	5.124	Rims1	regulating synaptic membrane exocytosis 1	protein-coding	NO	NO	NO	No	No	No	No	No	No	No	No	No	No	No	No	No
858	p53_peak_858	I	chr2	54758223	54758323	intron	YES	1.09	9.42	8.6422	3.1114	469475	5.67161	Galnt13	UDP-N-acetyl-alpha-D-galactosamine:polypeptide N-acetylgalactosaminyltransferase 13	protein-coding	NO	NO	NO	No	No	No	No	No	No	No	No	No	No	No	Yes	No
859	p53_peak_859	I	chr7	71724485	71724585	intron	YES	1.09	9.42	8.6422	3.1114	77511	4.88936	Apba2	amyloid beta (A4) precursor protein-binding, family A, member 2	protein-coding	NO	NO	NO	No	No	No	No	No	No	No	No	No	No	No	Yes	No
860	p53_peak_860	I	chr5	121294802	121294902	Intergenic	YES	4.49	38.74	8.62806	3.10904	-2524	3.40209	Oas1f	2'-5' oligoadenylate synthetase 1F	protein-coding	NO	NO	NO	No	No	Yes	No	No	Yes	No	No	No	No	No	Yes	No
861	p53_peak_861	I	chr13	101866316	101866416	Intergenic	YES	3.03	26.12	8.62046	3.10777	-135716	5.13263	5930438M14Rik	RIKEN cDNA 5930438M14 gene	ncRNA	NO	NO	NO	No	No	Yes	No	No	Yes	No	No	Yes	No	Yes	Yes	No
862	p53_peak_862	I	chr7	123061155	123061255	intron	YES	0.97	8.35	8.60825	3.10572	-71551	4.85462	Sox6	SRY (sex determining region Y)-box 6	protein-coding	NO	NO	YES	No	No	Yes	No	No	No	No	No	No	No	No	Yes	No
863	p53_peak_863	I	chr5	130443172	130443272	intron	YES	0.97	8.35	8.60825	3.10572	25243	4.40214	Vkorc1l1	vitamin K epoxide reductase complex, subunit 1-like 1	protein-coding	NO	NO	NO	No	No	No	No	No	No	No	No	No	No	No	No	No
864	p53_peak_864	I	chr6	88777694	88777794	3' UTR	YES	0.97	8.35	8.60825	3.10572	14185	4.15183	Abtb1	ankyrin repeat and BTB (POZ) domain containing 1	protein-coding	NO	NO	NO	No	No	No	No	No	No	No	No	No	No	No	Yes	No
865	p53_peak_865	I	chr7	47309731	47309831	Intergenic	NO	0.97	8.35	8.60825	3.10572	536645	5.72969	Zfp619	zinc finger protein 619	protein-coding	NO	NO	NO	No	No	No	No	No	No	No	No	No	No	No	Yes	No
866	p53_peak_866	I	chr1	182209148	182209248	Intergenic	NO	0.97	8.35	8.60825	3.10572	-22767	4.35731	Psen2	presenilin 2	protein-coding	NO	NO	NO	No	No	No	No	No	No	No	No	No	No	No	No	No
867	p53_peak_867	I	chr19	5980704	5980804	intron	YES	3.64	31.27	8.59066	3.10277	5389	3.73151	Slc22a20	solute carrier family 22 (organic anion transporter), member 20	protein-coding	NO	NO	NO	No	No	No	No	No	No	No	No	No	No	No	No	No
868	p53_peak_868	I	chr9	64319243	64319343	intron	NO	0.85	7.29	8.57647	3.10038	85860	4.93379	Megf11	multiple EGF-like-domains 11	protein-coding	NO	NO	NO	No	No	No	No	No	No	No	Yes	Yes	No	No	Yes	No
869	p53_peak_869	I	chr15	102837914	102838014	Intergenic	YES	0.85	7.29	8.57647	3.10038	-2029	3.30728	Hoxc6	homeobox C6	protein-coding	NO	NO	NO	No	No	No	No	No	No	No	No	No	No	No	Yes	No
870	p53_peak_870	I	chr13	4153691	4153791	Intergenic	YES	0.85	7.29	8.57647	3.10038	-3864	3.58704	Akr1c18	aldo-keto reductase family 1, member C18	protein-coding	NO	NO	NO	No	No	No	No	No	No	No	No	No	No	No	No	No
871	p53_peak_871	I	chr6	84551341	84551441	Intergenic	NO	0.85	7.29	8.57647	3.10038	-7489	3.87442	Cyp26b1	cytochrome P450, family 26, subfamily b, polypeptide 1	protein-coding	NO	NO	NO	Yes	No	No	No	No	No	No	No	No	No	No	Yes	No
872	p53_peak_872	I	chr2	70528361	70528461	intron	NO	0.85	7.29	8.57647	3.10038	28845	4.46007	Gorasp2	golgi reassembly stacking protein 2	protein-coding	NO	NO	NO	No	No	No	No	No	No	No	No	No	No	No	Yes	No
873	p53_peak_873	I	chr3	69302700	69302800	intron	YES	2.55	21.86	8.57255	3.09972	100132	5.00057	B3galnt1	UDP-GalNAc:betaGlcNAc beta 1,3-galactosaminyltransferase, polypeptide 1	protein-coding	NO	NO	NO	Yes	No	Yes	No	No	Yes	No	No	No	No	No	Yes	No
874	p53_peak_874	I	chr2	9623035	9623135	Intergenic	YES	1.7	14.57	8.57059	3.09939	177142	5.24832	Gata3	GATA binding protein 3	protein-coding	NO	YES	YES	No	No	Yes	No	No	Yes	No	No	No	No	No	Yes	No
875	p53_peak_875	I	chr11	86735038	86735138	Intergenic	YES	1.7	14.57	8.57059	3.09939	72176	4.85839	Ypel2	yippee-like 2 (Drosophila)	protein-coding	NO	NO	NO	No	No	No	No	No	No	No	No	No	No	No	No	No
876	p53_peak_876	I	chr9	32788668	32788768	Intergenic	YES	1.7	14.57	8.57059	3.09939	-52167	4.7174	Gm27162	predicted gene 27162	ncRNA	NO	NO	NO	No	No	Yes	No	No	Yes	No	No	No	No	No	Yes	No
877	p53_peak_877	I	chr3	100524819	100524919	Intergenic	YES	2.18	18.66	8.55963	3.09755	-35473	4.5499	Man1a2	mannosidase, alpha, class 1A, member 2	protein-coding	NO	NO	NO	No	No	Yes	No	No	Yes	No	No	No	No	No	Yes	No
878	p53_peak_878	I	chr5	120068068	120068168	Intergenic	YES	1.33	11.37	8.54887	3.09573	-7833	3.89393	Gm16063	predicted gene 16063	ncRNA	NO	NO	NO	No	No	Yes	No	No	No	No	No	No	No	No	Yes	No
879	p53_peak_879	I	chr8	3353173	3353273	promoter-TSS	NO	1.33	11.37	8.54887	3.09573	-192	2.2833	A430078G23Rik	RIKEN cDNA A430078G23 gene	protein-coding	NO	NO	NO	Yes	No	No	No	No	No	No	No	No	No	No	No	No
880	p53_peak_880	I	chr2	93314185	93314285	Intergenic	YES	1.58	13.5	8.5443	3.09496	-11128	4.04642	Cd82	CD82 antigen	protein-coding	NO	NO	NO	No	No	Yes	No	No	Yes	No	No	No	No	No	Yes	No
881	p53_peak_881	I	chr8	126687602	126687702	Intergenic	YES	3.52	30.03	8.53125	3.09276	-67642	4.83022	Galnt2	UDP-N-acetyl-alpha-D-galactosamine:polypeptide N-acetylgalactosaminyltransferase 2	protein-coding	NO	NO	NO	No	No	No	No	No	No	No	No	No	No	No	Yes	No
882	p53_peak_882	I	chr1	65030465	65030565	Intergenic	YES	1.21	10.31	8.52066	3.09097	-27117	4.43324	Plekhm3	pleckstrin homology domain containing, family M, member 3	protein-coding	NO	NO	NO	No	No	Yes	No	No	No	No	No	No	No	No	No	No
883	p53_peak_883	I	chr16	10751955	10752055	Intergenic	YES	1.21	10.31	8.52066	3.09097	33624	4.52665	Socs1	suppressor of cytokine signaling 1	protein-coding	NO	NO	NO	No	No	No	No	No	No	No	No	No	No	No	Yes	No
884	p53_peak_884	I	chr15	82980382	82980482	promoter-TSS	YES	1.21	10.31	8.52066	3.09097	357	2.55267	Rnu12	RNA U12, small nuclear	snRNA	NO	NO	NO	No	No	Yes	No	No	Yes	No	No	Yes	No	Yes	Yes	No
885	p53_peak_885	I	chr19	21530598	21530698	intron	YES	1.94	16.53	8.52062	3.09096	16503	4.21756	Gda	guanine deaminase	protein-coding	NO	NO	NO	No	No	No	No	No	No	No	No	No	No	No	No	No
886	p53_peak_886	I	chr11	24006396	24006496	intron	YES	0.73	6.22	8.52055	3.09095	25751	4.41079	Bcl11a	B cell CLL/lymphoma 11A (zinc finger protein)	protein-coding	NO	NO	NO	No	No	Yes	No	No	Yes	No	No	No	No	No	Yes	No
887	p53_peak_887	I	chr1	92772060	92772160	Intergenic	YES	0.73	6.22	8.52055	3.09095	-31562	4.49916	Col6a3	collagen, type VI, alpha 3	protein-coding	NO	NO	NO	No	No	No	No	No	No	No	No	No	No	No	Yes	No
888	p53_peak_888	I	chr11	118347261	118347361	intron	YES	0.73	6.22	8.52055	3.09095	9037	3.95602	Engase	endo-beta-N-acetylglucosaminidase	protein-coding	NO	NO	NO	No	No	Yes	No	No	Yes	No	No	No	No	No	No	No
889	p53_peak_889	I	chr2	168513416	168513516	intron	YES	0.73	6.22	8.52055	3.09095	46373	4.66627	Atp9a	ATPase, class II, type 9A	protein-coding	NO	NO	NO	No	No	No	No	No	No	No	No	No	No	No	No	No
890	p53_peak_890	I	chr1	45953825	45953925	Intergenic	YES	0.73	6.22	8.52055	3.09095	28564	4.45582	Slc40a1	solute carrier family 40 (iron-regulated transporter), member 1	protein-coding	NO	NO	NO	No	No	No	No	No	No	No	No	No	No	No	Yes	No
891	p53_peak_891	I	chr15	75380154	75380254	Intergenic	NO	0.73	6.22	8.52055	3.09095	16874	4.22722	Ly6h	lymphocyte antigen 6 complex, locus H	protein-coding	NO	NO	NO	No	No	No	No	No	No	No	No	No	No	No	No	No
892	p53_peak_892	I	chr16	65580989	65581089	Intergenic	YES	1.46	12.44	8.52055	3.09095	-18097	4.25761	Chmp2b	charged multivesicular body protein 2B	protein-coding	NO	NO	NO	No	No	No	No	No	No	No	No	No	No	No	Yes	No
893	p53_peak_893	I	chr9	89067510	89067610	Intergenic	YES	1.82	15.46	8.49451	3.08653	-26551	4.42408	Bcl2a1b	B cell leukemia/lymphoma 2 related protein A1b	protein-coding	NO	NO	NO	No	No	Yes	No	No	Yes	No	Yes	Yes	Yes	Yes	Yes	No
894	p53_peak_894	I	chr13	9700360	9700460	intron	YES	1.09	9.24	8.47706	3.08356	64150	4.8072	Zmynd11	zinc finger, MYND domain containing 11	protein-coding	NO	NO	NO	No	No	Yes	No	No	No	No	No	No	No	No	Yes	No
895	p53_peak_895	I	chr16	44398605	44398705	intron	YES	1.09	9.24	8.47706	3.08356	3743	3.57322	Cfap44	cilia and flagella associated protein 44	protein-coding	NO	NO	NO	No	No	No	No	No	No	No	No	No	No	No	Yes	No
896	p53_peak_896	I	chr9	102576931	102577031	Intergenic	YES	2.31	19.55	8.4632	3.0812	-43153	4.63501	Amotl2	angiomotin-like 2	protein-coding	NO	NO	NO	No	No	Yes	No	No	Yes	No	No	No	No	No	Yes	No
897	p53_peak_897	I	chr17	29861750	29861850	Intergenic	YES	2.67	22.57	8.45318	3.07949	-7838	3.89421	Ccdc167	coiled-coil domain containing 167	protein-coding	NO	NO	NO	No	No	Yes	No	No	Yes	No	No	No	No	No	Yes	No
898	p53_peak_898	I	chr17	6034749	6034849	intron	NO	0.61	5.15	8.44262	3.07769	27219	4.43487	Synj2	synaptojanin 2	protein-coding	NO	NO	NO	No	No	No	No	No	No	No	No	No	No	No	Yes	No
899	p53_peak_899	I	chr7	25506569	25506669	TTS	YES	0.61	5.15	8.44262	3.07769	2690	3.42975	Gm4763	predicted gene 4763	protein-coding	NO	NO	NO	No	No	No	No	No	No	No	No	No	No	No	Yes	No
900	p53_peak_900	I	chr4	140255798	140255898	Intergenic	YES	0.61	5.15	8.44262	3.07769	-1540	3.18752	Rcc2	regulator of chromosome condensation 2	protein-coding	NO	NO	NO	No	No	Yes	No	2	Yes	No	No	Yes	No	No	No	No
901	p53_peak_901	I	chr2	167445704	167445804	intron	YES	0.61	5.15	8.44262	3.07769	11751	4.07007	Ube2v1	ubiquitin-conjugating enzyme E2 variant 1	protein-coding	NO	NO	NO	No	No	Yes	No	No	No	No	No	No	No	No	Yes	No
902	p53_peak_902	I	chr2	176428091	176428191	intron	YES	0.61	5.15	8.44262	3.07769	-7113	3.85205	Gm14434	predicted gene 14434	protein-coding	NO	NO	NO	No	No	No	No	No	No	No	No	No	No	No	No	No
903	p53_peak_903	I	chr2	160590718	160590818	intron	YES	0.61	5.15	8.44262	3.07769	33722	4.52791	Plcg1	phospholipase C, gamma 1	protein-coding	NO	NO	NO	Yes	No	No	No	No	No	No	No	No	No	No	No	No
904	p53_peak_904	I	chr14	41761929	41762029	intron	YES	0.61	5.15	8.44262	3.07769	18117	4.25809	Tspan14	tetraspanin 14	protein-coding	NO	NO	NO	No	No	No	No	No	No	No	No	No	No	No	No	No
905	p53_peak_905	I	chr13	36704867	36704967	Intergenic	NO	0.61	5.15	8.44262	3.07769	121429	5.08432	Nrn1	neuritin 1	protein-coding	NO	NO	NO	No	No	No	No	No	No	No	No	No	No	No	Yes	No
906	p53_peak_906	I	chr1	92646367	92646467	Intergenic	YES	0.61	5.15	8.44262	3.07769	94131	4.97373	Col6a3	collagen, type VI, alpha 3	protein-coding	NO	NO	NO	No	No	No	No	No	No	No	No	No	No	No	No	No
907	p53_peak_907	I	chr9	83629877	83629977	Intergenic	YES	0.97	8.17	8.42268	3.07428	44845	4.65171	Gm2109	predicted gene 2109	ncRNA	NO	NO	NO	No	No	Yes	No	No	Yes	No	No	No	No	No	Yes	No
908	p53_peak_908	I	chr18	74849079	74849179	intron	YES	1.33	11.19	8.41353	3.07271	88980	4.94929	Scarna17	small Cajal body-specific RNA 17	ncRNA	NO	NO	NO	No	No	Yes	No	No	Yes	No	No	No	No	No	Yes	No
909	p53_peak_909	I	chr17	81897517	81897617	intron	YES	1.46	12.26	8.39726	3.06992	240160	5.3805	Slc8a1	solute carrier family 8 (sodium/calcium exchanger), member 1	protein-coding	NO	NO	NO	No	No	Yes	No	No	Yes	No	No	No	No	No	Yes	No
910	p53_peak_910	I	chr6	136448019	136448119	Intergenic	YES	1.82	15.28	8.3956	3.06963	-19303	4.28562	Atf7ip	activating transcription factor 7 interacting protein	protein-coding	NO	NO	NO	No	No	No	No	No	No	No	Yes	Yes	Yes	Yes	Yes	No
911	p53_peak_911	I	chr9	23213079	23213179	intron	YES	2.18	18.3	8.3945	3.06944	185609	5.2686	Bmper	BMP-binding endothelial regulator	protein-coding	NO	NO	NO	Yes	No	Yes	No	No	No	No	No	No	No	No	Yes	No
912	p53_peak_912	I	chrX	110926453	110926553	intron	NO	0.36	3.02	8.38889	3.06848	514638	5.7115	Dach2	dachshund 2 (Drosophila)	protein-coding	NO	NO	NO	No	No	No	No	No	No	No	No	No	No	No	No	No
913	p53_peak_913	I	chr4	149039240	149039340	intron	NO	0.36	3.02	8.38889	3.06848	-1865	3.27068	Pik3cd	phosphatidylinositol 3-kinase catalytic delta polypeptide	protein-coding	NO	NO	NO	No	No	No	No	No	No	No	No	Yes	No	No	No	No
914	p53_peak_914	I	chrX	103206617	103206717	intron	NO	0.36	3.02	8.38889	3.06848	571	2.75664	Magt1	magnesium transporter 1	protein-coding	NO	NO	NO	No	No	No	No	No	No	No	No	No	No	No	No	No
915	p53_peak_915	I	chr8	23797531	23797631	intron	YES	0.36	3.02	8.38889	3.06848	19474	4.28946	Ikbkb	inhibitor of kappaB kinase beta	protein-coding	NO	NO	NO	No	No	Yes	No	No	No	No	No	No	No	No	No	No
916	p53_peak_916	I	chr4	141639900	141640000	promoter-TSS	NO	0.36	3.02	8.38889	3.06848	-263	2.41996	Tmem51os1	Tmem51 opposite strand 1	ncRNA	NO	NO	NO	No	No	No	No	No	No	No	No	Yes	No	No	No	No
917	p53_peak_917	I	chrX	31708287	31708387	Intergenic	YES	0.36	3.02	8.38889	3.06848	44097	4.64441	Gm2933	predicted gene 2933	protein-coding	NO	NO	NO	No	No	No	No	No	No	No	No	No	No	No	No	No
918	p53_peak_918	I	chr11	74757917	74758017	intron	YES	0.36	3.02	8.38889	3.06848	18593	4.26935	Smg6	Smg-6 homolog, nonsense mediated mRNA decay factor (C. elegans)	protein-coding	NO	NO	NO	No	No	Yes	No	No	Yes	No	No	No	No	No	No	No
919	p53_peak_919	I	chr9	98228064	98228164	intron	YES	0.36	3.02	8.38889	3.06848	31112	4.49293	Nmnat3	nicotinamide nucleotide adenylyltransferase 3	protein-coding	NO	NO	NO	No	No	Yes	No	No	Yes	No	No	No	No	No	No	No
920	p53_peak_920	I	chr3	61337042	61337142	Intergenic	YES	2.31	19.37	8.38528	3.06786	168663	5.22702	Rap2b	RAP2B, member of RAS oncogene family	protein-coding	NO	NO	NO	No	No	Yes	No	No	Yes	No	No	Yes	Yes	Yes	Yes	No
921	p53_peak_921	I	chr1	155214306	155214406	Intergenic	YES	3.16	26.48	8.37975	3.06691	-34440	4.53706	Lamc1	laminin, gamma 1	protein-coding	NO	NO	NO	No	No	Yes	No	No	Yes	No	Yes	Yes	Yes	Yes	Yes	No
922	p53_peak_922	I	chr11	73115453	73115553	Intergenic	NO	1.21	10.13	8.3719	3.06556	22636	4.3548	Aspa	aspartoacylase	protein-coding	NO	NO	NO	No	No	No	No	No	No	No	No	No	No	No	Yes	No
923	p53_peak_923	I	chr14	16153054	16153154	Intergenic	YES	1.21	10.13	8.3719	3.06556	118397	5.07334	Lrrc3b	leucine rich repeat containing 3B	protein-coding	NO	NO	NO	No	No	No	No	No	No	No	No	No	No	No	Yes	No
924	p53_peak_924	I	chr2	129633237	129633337	intron	YES	1.21	10.13	8.3719	3.06556	-6092	3.78476	4932416H05Rik	RIKEN cDNA 4932416H05 gene	ncRNA	NO	NO	NO	No	No	No	No	No	No	No	No	No	No	No	No	No
925	p53_peak_925	I	chr8	26106642	26106742	intron	YES	1.21	10.13	8.3719	3.06556	20702	4.31601	Adam9	a disintegrin and metallopeptidase domain 9 (meltrin gamma)	protein-coding	NO	NO	NO	No	No	Yes	No	No	Yes	No	No	No	No	No	Yes	No
926	p53_peak_926	I	chr5	135426636	135426736	Intergenic	YES	0.85	7.11	8.36471	3.06431	-3882	3.58906	Cldn4	claudin 4	protein-coding	NO	NO	NO	No	No	No	No	No	No	No	No	No	No	No	Yes	No
927	p53_peak_927	I	chr14	56380141	56380241	promoter-TSS	YES	0.85	7.11	8.36471	3.06431	-74	1.86923	Ltb4r2	leukotriene B4 receptor 2	protein-coding	NO	NO	NO	No	No	No	No	No	No	No	No	No	No	No	Yes	No
928	p53_peak_928	I	chr3	99036845	99036945	Intergenic	NO	0.85	7.11	8.36471	3.06431	-20788	4.31781	Tbx15	T-box 15	protein-coding	NO	NO	NO	No	No	No	No	No	No	No	No	No	No	No	No	No
929	p53_peak_929	I	chrX	71921426	71921526	Intergenic	YES	0.85	7.11	8.36471	3.06431	-30502	4.48433	Gm5640	predicted gene 5640	protein-coding	NO	NO	NO	No	No	Yes	No	No	No	No	No	No	No	No	No	No
930	p53_peak_930	I	chr12	71650056	71650156	Intergenic	YES	0.85	7.11	8.36471	3.06431	95965	4.98211	Tmx1	thioredoxin-related transmembrane protein 1	protein-coding	NO	NO	NO	No	No	No	No	No	No	No	No	No	No	No	No	No
931	p53_peak_931	I	chr19	46101194	46101294	Intergenic	NO	1.7	14.22	8.36471	3.06431	12867	4.10948	Ldb1	LIM domain binding 1	protein-coding	YES	NO	YES	No	No	Yes	No	No	No	No	No	No	No	No	Yes	No
932	p53_peak_932	I	chr4	124794884	124794984	TTS	YES	4.61	38.56	8.36443	3.06427	10191	4.00822	Zc3h12a	zinc finger CCCH type containing 12A	protein-coding	NO	NO	NO	Yes	No	Yes	No	No	Yes	No	No	Yes	No	No	Yes	No
933	p53_peak_933	I	chr1	59488431	59488531	Intergenic	YES	7.16	59.88	8.36313	3.06404	-50510	4.70338	Fzd7	frizzled homolog 7 (Drosophila)	protein-coding	NO	NO	NO	Yes	No	Yes	No	No	Yes	No	No	Yes	Yes	No	Yes	No
934	p53_peak_934	I	chr3	95364376	95364476	intron	YES	0.49	4.09	8.34694	3.06125	827	2.91751	Hormad1	HORMA domain containing 1	protein-coding	NO	NO	NO	No	No	Yes	No	No	Yes	No	No	No	No	No	No	No
935	p53_peak_935	I	chr9	66361117	66361217	intron	YES	0.49	4.09	8.34694	3.06125	1233	3.09096	Fbxl22	F-box and leucine-rich repeat protein 22	protein-coding	NO	NO	NO	No	No	No	No	No	No	No	Yes	No	No	No	No	No
936	p53_peak_936	I	chr4	109493555	109493655	intron	YES	0.49	4.09	8.34694	3.06125	144373	5.15949	Faf1	Fas-associated factor 1	protein-coding	NO	NO	NO	No	No	Yes	No	No	Yes	No	No	No	No	No	Yes	No
937	p53_peak_937	I	chr9	110589122	110589222	intron	YES	0.49	4.09	8.34694	3.06125	30165	4.4795	Ccdc12	coiled-coil domain containing 12	protein-coding	NO	NO	NO	No	No	No	No	No	No	No	No	No	No	No	No	No
938	p53_peak_938	I	chr6	137419681	137419781	Intergenic	NO	0.49	4.09	8.34694	3.06125	48685	4.6874	Eps8	epidermal growth factor receptor pathway substrate 8	protein-coding	NO	NO	NO	No	No	Yes	No	No	No	No	No	No	No	No	Yes	No
939	p53_peak_939	I	chr11	42200164	42200264	Intergenic	YES	0.49	4.09	8.34694	3.06125	-33045	4.51911	Gabrb2	gamma-aminobutyric acid (GABA) A receptor, subunit beta 2	protein-coding	NO	NO	NO	No	No	No	No	No	No	No	No	No	No	No	Yes	No
940	p53_peak_940	I	chr18	12941849	12941949	intron	YES	0.49	4.09	8.34694	3.06125	36517	4.5625	Osbpl1a	oxysterol binding protein-like 1A	protein-coding	NO	NO	NO	No	No	No	No	No	No	No	No	No	No	No	No	No
941	p53_peak_941	I	chr8	128237290	128237390	Intergenic	YES	0.49	4.09	8.34694	3.06125	-20763	4.31729	Ntpcr	nucleoside-triphosphatase, cancer-related	protein-coding	NO	NO	NO	No	No	No	No	No	No	No	No	No	No	No	No	No
942	p53_peak_942	I	chr13	96712033	96712133	Intergenic	NO	0.49	4.09	8.34694	3.06125	-50206	4.70076	Iqgap2	IQ motif containing GTPase activating protein 2	protein-coding	NO	NO	NO	No	No	No	No	No	No	No	No	Yes	No	Yes	No	No
943	p53_peak_943	I	chr1	165019745	165019845	Intergenic	NO	0.49	4.09	8.34694	3.06125	-3994	3.60141	Mroh9	maestro heat-like repeat family member 9	protein-coding	NO	NO	NO	No	No	No	No	No	No	No	No	No	No	No	Yes	No
944	p53_peak_944	I	chr3	6249737	6249837	Intergenic	YES	0.49	4.09	8.34694	3.06125	370656	5.56897	1700008P02Rik	RIKEN cDNA 1700008P02 gene	protein-coding	NO	NO	NO	No	No	No	No	No	No	No	No	No	No	No	Yes	No
945	p53_peak_945	I	chr10	79730315	79730415	intron	YES	0.49	4.09	8.34694	3.06125	2629	3.41979	Dazap1	DAZ associated protein 1	protein-coding	NO	NO	NO	No	No	Yes	No	No	No	No	No	No	No	No	Yes	No
946	p53_peak_946	I	chr15	68195152	68195252	Intergenic	YES	0.49	4.09	8.34694	3.06125	-22351	4.3493	Mir30d	microRNA 30d	ncRNA	NO	NO	NO	No	No	No	No	No	No	No	No	No	No	No	No	No
947	p53_peak_947	I	chr1	135162167	135162267	intron	NO	0.49	4.09	8.34694	3.06125	4168	3.61993	Gm19461	predicted gene, 19461	ncRNA	NO	NO	NO	No	No	No	No	No	No	No	No	No	No	No	Yes	No
948	p53_peak_948	I	chr18	49394304	49394404	Intergenic	NO	0.49	4.09	8.34694	3.06125	-288589	5.46028	1700044K03Rik	RIKEN cDNA 1700044K03 gene	ncRNA	NO	NO	NO	No	No	No	No	No	No	No	No	No	No	No	Yes	No
949	p53_peak_949	I	chr14	24386228	24386328	intron	YES	0.49	4.09	8.34694	3.06125	437149	5.64063	Kcnma1	potassium large conductance calcium-activated channel, subfamily M, alpha member 1	protein-coding	NO	NO	NO	No	No	Yes	No	No	No	No	No	No	No	No	Yes	No
950	p53_peak_950	I	chr7	57178398	57178498	intron	YES	0.49	4.09	8.34694	3.06125	11378	4.05607	Slc6a5	solute carrier family 6 (neurotransmitter transporter, glycine), member 5	protein-coding	NO	NO	NO	No	No	No	No	No	No	No	No	No	No	No	No	No
951	p53_peak_951	I	chr7	84230264	84230364	intron	YES	0.49	4.09	8.34694	3.06125	855541	5.93224	Agbl1	ATP/GTP binding protein-like 1	protein-coding	NO	NO	NO	No	No	Yes	No	No	Yes	No	No	No	No	No	No	No
952	p53_peak_952	I	chr3	96823454	96823554	Intergenic	YES	3.52	29.32	8.32955	3.05824	-12821	4.10792	Gja5	gap junction protein, alpha 5	protein-coding	NO	NO	NO	Yes	No	Yes	No	No	Yes	No	No	No	No	No	Yes	No
953	p53_peak_953	I	chr1	154963574	154963674	3' UTR	YES	1.58	13.15	8.32278	3.05707	69953	4.84481	Lamc2	laminin, gamma 2	protein-coding	NO	NO	NO	No	No	No	No	No	No	No	No	No	No	No	No	No
954	p53_peak_954	I	chr8	124893817	124893917	Intergenic	NO	1.09	9.06	8.31193	3.05518	-6642	3.8223	Zc3h18	zinc finger CCCH-type containing 18	protein-coding	NO	NO	NO	No	No	No	No	No	No	No	No	No	No	No	Yes	No
955	p53_peak_955	I	chr4	149256400	149256500	Intergenic	YES	1.09	9.06	8.31193	3.05518	72665	4.86133	Spsb1	splA/ryanodine receptor domain and SOCS box containing 1	protein-coding	NO	NO	NO	No	No	No	No	No	No	No	No	No	No	No	Yes	No
956	p53_peak_956	I	chr5	106428718	106428818	Intergenic	NO	1.09	9.06	8.31193	3.05518	123181	5.09054	Zfp326	zinc finger protein 326	protein-coding	NO	NO	NO	No	No	No	No	No	No	No	No	No	No	No	Yes	No
957	p53_peak_957	I	chr19	14479176	14479276	Intergenic	NO	1.09	9.06	8.31193	3.05518	192477	5.28438	Tle4	transducin-like enhancer of split 4, homolog of Drosophila E(spl)	protein-coding	NO	NO	NO	No	No	Yes	No	No	Yes	No	No	No	No	No	Yes	No
958	p53_peak_958	I	chr12	77686828	77686928	intron	YES	1.09	9.06	8.31193	3.05518	-37966	4.57939	AI463170	expressed sequence AI463170	ncRNA	NO	NO	NO	No	No	Yes	No	No	Yes	No	No	No	No	No	No	No
959	p53_peak_959	I	chr11	30219918	30220018	Intergenic	YES	5.58	46.38	8.31183	3.05517	-100196	5.00085	Sptbn1	spectrin beta, non-erythrocytic 1	protein-coding	NO	NO	NO	No	No	Yes	No	No	Yes	No	No	Yes	Yes	No	Yes	No
960	p53_peak_960	I	chr10	7780916	7781016	Intergenic	YES	2.31	19.19	8.30736	3.05439	-105045	5.02138	Tab2	TGF-beta activated kinase 1/MAP3K7 binding protein 2	protein-coding	NO	NO	NO	No	No	Yes	No	No	Yes	No	No	Yes	No	No	No	No
961	p53_peak_961	I	chr11	11728805	11728905	intron	YES	1.82	15.1	8.2967	3.05254	-19890	4.29863	Fignl1	fidgetin-like 1	protein-coding	NO	NO	NO	Yes	No	Yes	No	No	Yes	No	No	No	No	No	Yes	No
962	p53_peak_962	I	chr7	83008324	83008424	intron	NO	1.33	11.02	8.28571	3.05063	15150	4.18041	Klhl25	kelch-like 25	protein-coding	NO	NO	NO	No	No	No	No	No	No	No	No	No	No	No	No	No
963	p53_peak_963	I	chr2	90322590	90322690	intron	YES	1.33	11.02	8.28571	3.05063	-3309	3.5197	Ptprj	protein tyrosine phosphatase, receptor type, J	protein-coding	NO	NO	NO	Yes	No	Yes	No	No	Yes	No	No	No	No	No	Yes	No
964	p53_peak_964	I	chr10	45334055	45334155	intron	YES	0.73	6.04	8.27397	3.04858	36470	4.56194	Hace1	HECT domain and ankyrin repeat containing, E3 ubiquitin protein ligase 1	protein-coding	NO	NO	NO	No	No	No	No	No	No	No	No	No	No	No	No	No
965	p53_peak_965	I	chr11	33582866	33582966	intron	YES	0.73	6.04	8.27397	3.04858	-103959	5.01686	Gabrp	gamma-aminobutyric acid (GABA) A receptor, pi	protein-coding	NO	NO	NO	No	No	No	No	No	No	No	No	No	No	No	Yes	No
966	p53_peak_966	I	chr10	46631666	46631766	Intergenic	YES	0.73	6.04	8.27397	3.04858	1104206	6.04305	D030045P18Rik	RIKEN cDNA D030045P18 gene	ncRNA	NO	NO	NO	No	No	No	No	No	No	No	No	No	No	No	No	No
967	p53_peak_967	I	chr6	21580531	21580631	intron	YES	0.73	6.04	8.27397	3.04858	221934	5.34622	Tspan12	tetraspanin 12	protein-coding	NO	NO	NO	No	No	No	No	No	No	No	No	No	No	No	Yes	No
968	p53_peak_968	I	chr16	33315802	33315902	Intergenic	YES	0.73	6.04	8.27397	3.04858	64310	4.80828	Snx4	sorting nexin 4	protein-coding	NO	NO	NO	No	No	No	No	No	No	No	No	No	No	No	No	No
969	p53_peak_969	I	chr19	21005904	21006004	intron	YES	0.73	6.04	8.27397	3.04858	22738	4.35675	Tmc1	transmembrane channel-like gene family 1	protein-coding	NO	NO	NO	No	No	No	No	No	No	No	No	No	No	No	No	No
970	p53_peak_970	I	chr18	24629390	24629490	promoter-TSS	NO	0.73	6.04	8.27397	3.04858	68	1.83251	2700062C07Rik	RIKEN cDNA 2700062C07 gene	protein-coding	NO	NO	NO	No	No	No	No	No	No	No	No	Yes	No	No	No	No
971	p53_peak_971	I	chr14	22671954	22672054	Intergenic	NO	0.73	6.04	8.27397	3.04858	-3872	3.58794	Comtd1	catechol-O-methyltransferase domain containing 1	protein-coding	NO	NO	NO	No	No	No	No	No	No	No	No	No	No	No	No	No
972	p53_peak_972	I	chr9	78351213	78351313	Intergenic	YES	3.16	26.12	8.26582	3.04716	-21732	4.3371	Eef1a1	eukaryotic translation elongation factor 1 alpha 1	protein-coding	NO	NO	NO	Yes	No	Yes	No	No	Yes	No	Yes	Yes	Yes	Yes	Yes	No
973	p53_peak_973	I	chr5	127962053	127962153	intron	YES	4	33.05	8.2625	3.04658	135659	5.13245	Slc15a4	solute carrier family 15, member 4	protein-coding	NO	NO	NO	No	No	Yes	No	Yes	Yes	No	No	No	No	No	Yes	No
974	p53_peak_974	I	chr2	165150522	165150622	intron	YES	0.97	8	8.24742	3.04394	1407	3.14829	Elmo2	engulfment and cell motility 2	protein-coding	NO	NO	NO	No	No	No	No	No	No	No	No	No	No	No	Yes	No
975	p53_peak_975	I	chr4	62383489	62383589	Intergenic	YES	0.97	8	8.24742	3.04394	48531	4.68602	Rgs3	regulator of G-protein signaling 3	protein-coding	NO	NO	NO	No	No	No	No	No	No	No	No	No	No	No	No	No
976	p53_peak_976	I	chr18	34700736	34700836	Intergenic	YES	0.97	8	8.24742	3.04394	-1196	3.07773	Wnt8a	wingless-type MMTV integration site family, member 8A	protein-coding	NO	NO	NO	No	No	Yes	No	No	Yes	No	No	No	No	No	Yes	No
977	p53_peak_977	I	chr8	125099943	125100043	intron	NO	0.97	8	8.24742	3.04394	814	2.91062	Aprt	adenine phosphoribosyl transferase	protein-coding	NO	NO	NO	No	No	No	No	No	No	No	No	No	No	No	No	No
978	p53_peak_978	I	chr2	91788170	91788270	intron	YES	0.97	8	8.24742	3.04394	2285	3.35889	Dgkz	diacylglycerol kinase zeta	protein-coding	NO	NO	NO	No	No	No	No	No	No	No	No	Yes	No	No	Yes	No
979	p53_peak_979	I	chr5	34678458	34678558	promoter-TSS	NO	0.97	8	8.24742	3.04394	-391	2.59218	Rnf4	ring finger protein 4	protein-coding	NO	NO	NO	No	No	Yes	No	No	No	No	Yes	No	No	Yes	Yes	No
980	p53_peak_980	I	chr2	122771746	122771846	Intergenic	YES	2.91	23.99	8.24399	3.04334	164061	5.21501	Sqrdl	sulfide quinone reductase-like (yeast)	protein-coding	NO	NO	NO	Yes	No	Yes	No	No	Yes	No	No	No	No	No	No	No
981	p53_peak_981	I	chr19	53895903	53896003	intron	NO	1.94	15.99	8.24227	3.04304	-70768	4.84984	Pdcd4	programmed cell death 4	protein-coding	NO	NO	NO	No	No	Yes	No	No	Yes	No	No	No	No	No	Yes	No
982	p53_peak_982	I	chr10	127047213	127047313	intron	YES	4.25	35	8.23529	3.04182	10941	4.03906	Lrp1	low density lipoprotein receptor-related protein 1	protein-coding	NO	NO	NO	Yes	No	Yes	No	No	Yes	No	No	Yes	No	No	Yes	No
983	p53_peak_983	I	chr6	66978974	66979074	Intergenic	NO	3.52	28.96	8.22727	3.04041	-7569	3.87904	E230016M11Rik	RIKEN cDNA E230016M11 gene	ncRNA	NO	NO	NO	No	No	Yes	No	No	Yes	No	No	Yes	No	No	Yes	No
984	p53_peak_984	I	chr11	53376919	53377019	Intergenic	NO	1.21	9.95	8.22314	3.03969	-3902	3.59129	Kif3a	kinesin family member 3A	protein-coding	NO	NO	NO	No	No	No	No	No	No	No	No	Yes	No	No	No	No
985	p53_peak_985	I	chr5	20405228	20405328	intron	NO	1.21	9.95	8.22314	3.03969	17007	4.23063	Tmem60	transmembrane protein 60	protein-coding	NO	NO	NO	No	No	No	No	No	No	No	No	No	No	No	No	No
986	p53_peak_986	I	chr11	51327914	51328014	intron	YES	1.58	12.97	8.20886	3.03718	-70295	4.84692	Phykpl	5-phosphohydroxy-L-lysine phospholyase	protein-coding	NO	NO	NO	No	No	Yes	No	No	Yes	No	No	No	No	No	No	No
987	p53_peak_987	I	chr12	78100692	78100792	Intergenic	YES	2.06	16.88	8.19417	3.0346	-37507	4.57411	Max	Max protein	protein-coding	NO	NO	NO	No	No	No	No	No	No	No	No	No	No	No	Yes	No
988	p53_peak_988	I	chr19	36248050	36248150	Intergenic	YES	0.61	4.98	8.16393	3.02926	-53766	4.73051	Ankrd1	ankyrin repeat domain 1 (cardiac muscle)	protein-coding	NO	NO	NO	No	No	Yes	No	No	No	No	No	No	No	No	No	No
989	p53_peak_989	I	chr9	27759044	27759144	intron	YES	0.61	4.98	8.16393	3.02926	160240	5.20477	Opcml	opioid binding protein/cell adhesion molecule-like	protein-coding	NO	NO	NO	No	No	No	No	No	No	No	No	No	No	No	Yes	No
990	p53_peak_990	I	chr1	157961268	157961368	intron	NO	0.61	4.98	8.16393	3.02926	73327	4.86526	Tor1aip2	torsin A interacting protein 2	protein-coding	NO	NO	NO	No	No	No	No	No	No	No	No	No	No	No	No	No
991	p53_peak_991	I	chr17	66583707	66583807	Intergenic	YES	0.61	4.98	8.16393	3.02926	110897	5.04492	Ddx11	DEAD/H (Asp-Glu-Ala-Asp/His) box helicase 11	protein-coding	NO	NO	NO	Yes	No	No	No	No	No	No	No	No	No	No	No	No
992	p53_peak_992	I	chr12	13965938	13966038	Intergenic	YES	0.61	4.98	8.16393	3.02926	192856	5.28523	Fam84a	family with sequence similarity 84, member A	protein-coding	NO	NO	NO	No	No	No	No	No	No	No	No	No	No	No	No	No
993	p53_peak_993	I	chr12	69998644	69998744	Intergenic	YES	0.61	4.98	8.16393	3.02926	261479	5.41744	Rps29	ribosomal protein S29	protein-coding	NO	NO	NO	No	No	No	No	No	No	No	No	No	No	No	No	No
994	p53_peak_994	I	chr2	90777901	90778001	Intergenic	YES	0.61	4.98	8.16393	3.02926	-2603	3.41547	Celf1	CUGBP, Elav-like family member 1	protein-coding	NO	NO	NO	No	No	No	No	No	No	No	No	No	No	No	Yes	No
995	p53_peak_995	I	chr13	47310420	47310520	intron	NO	0.61	4.98	8.16393	3.02926	21098	4.32424	Rnf144b	ring finger protein 144B	protein-coding	NO	NO	NO	No	No	No	No	No	No	No	No	No	No	No	No	No
996	p53_peak_996	I	chr4	39165700	39165800	Intergenic	YES	0.61	4.98	8.16393	3.02926	-231576	5.36469	1700009N14Rik	RIKEN cDNA 1700009N14 gene	protein-coding	NO	NO	NO	No	No	No	No	No	No	No	No	No	No	No	Yes	No
997	p53_peak_997	I	chr9	43880038	43880138	intron	YES	0.61	4.98	8.16393	3.02926	2576	3.41095	Usp2	ubiquitin specific peptidase 2	protein-coding	NO	NO	NO	No	No	No	No	No	No	No	No	No	No	No	Yes	No
998	p53_peak_998	I	chr9	108026867	108026967	intron	YES	1.46	11.91	8.15753	3.02813	-9132	3.96057	4930447F24Rik	RIKEN cDNA 4930447F24 gene	ncRNA	NO	NO	NO	No	No	Yes	No	No	Yes	No	Yes	Yes	No	No	No	No
999	p53_peak_999	I	chr14	30897291	30897391	intron	NO	0.85	6.93	8.15294	3.02732	61522	4.78903	Chdh	choline dehydrogenase	protein-coding	NO	NO	NO	No	No	Yes	No	No	Yes	No	No	No	No	No	No	No
1000	p53_peak_1000	I	chr5	143556495	143556595	intron	YES	0.85	6.93	8.15294	3.02732	22521	4.35259	Tnrc18	trinucleotide repeat containing 18	protein-coding	NO	NO	NO	No	No	Yes	No	No	Yes	No	Yes	Yes	Yes	Yes	No	No
1001	p53_peak_1001	I	chrX	45813503	45813603	intron	NO	0.85	6.93	8.15294	3.02732	2756	3.44028	Elf4	E74-like factor 4 (ets domain transcription factor)	protein-coding	NO	NO	NO	No	No	Yes	No	No	Yes	No	No	No	No	No	Yes	No
1002	p53_peak_1002	I	chr7	146772131	146772231	Intergenic	NO	2.18	17.77	8.15138	3.02704	-3485	3.5422	Nkx6-2	NK6 homeobox 2	protein-coding	NO	NO	NO	No	No	No	No	No	No	No	No	No	No	No	No	No
1003	p53_peak_1003	I	chr12	102223491	102223591	intron	NO	1.94	15.81	8.14948	3.02671	36437	4.56154	Mir1190	microRNA 1190	ncRNA	NO	NO	NO	No	No	No	No	No	No	No	No	No	No	No	No	No
1004	p53_peak_1004	I	chr10	82791191	82791291	intron	YES	1.09	8.88	8.14679	3.02623	9321	3.96946	Slc41a2	solute carrier family 41, member 2	protein-coding	NO	NO	NO	No	No	Yes	No	No	Yes	No	No	Yes	No	No	Yes	No
1005	p53_peak_1005	I	chrX	73105260	73105360	intron	YES	1.09	8.88	8.14679	3.02623	14603	4.16444	Pls3	plastin 3 (T-isoform)	protein-coding	NO	NO	NO	No	No	Yes	No	No	Yes	No	No	No	No	No	Yes	No
1006	p53_peak_1006	I	chr2	49509766	49509866	intron	NO	1.09	8.88	8.14679	3.02623	34982	4.54384	Kif5c	kinesin family member 5C	protein-coding	NO	NO	NO	No	No	Yes	No	No	Yes	No	No	No	No	No	Yes	No
1007	p53_peak_1007	I	chr3	31299084	31299184	Intergenic	YES	1.09	8.88	8.14679	3.02623	-89893	4.95373	Slc7a14	solute carrier family 7 (cationic amino acid transporter, y+ system), member 14	protein-coding	NO	NO	NO	Yes	No	Yes	No	No	No	No	No	No	No	No	Yes	No
1008	p53_peak_1008	I	chr2	53799460	53799560	Intergenic	YES	0.24	1.95	8.125	3.02237	138453	5.1413	Rprm	reprimo, TP53 dependent G2 arrest mediator candidate	protein-coding	NO	NO	NO	No	No	No	No	No	No	No	No	No	No	No	No	No
1009	p53_peak_1009	I	chr10	6048895	6048995	intron	NO	0.24	1.95	8.125	3.02237	31267	4.49509	Akap12	A kinase (PRKA) anchor protein (gravin) 12	protein-coding	NO	NO	NO	No	No	No	No	No	No	No	No	No	No	No	No	No
1010	p53_peak_1010	I	chr2	165614509	165614609	intron	YES	10.44	84.76	8.11877	3.02126	69114	4.83957	Zmynd8	zinc finger, MYND-type containing 8	protein-coding	NO	NO	NO	Yes	Yes	Yes	No	No	Yes	No	Yes	Yes	Yes	Yes	Yes	No
1011	p53_peak_1011	I	chr7	146930338	146930438	Intergenic	NO	3.88	31.45	8.10567	3.01893	-34529	4.53818	Mir6401	microRNA 6401	ncRNA	NO	NO	NO	Yes	No	Yes	No	No	No	No	No	No	No	No	Yes	No
1012	p53_peak_1012	I	chr14	26456967	26457067	intron	NO	1.21	9.77	8.07438	3.01335	34018	4.53171	Israa	immune system released activating agent	protein-coding	NO	NO	NO	No	No	No	No	No	No	No	No	No	Yes	No	Yes	No
1013	p53_peak_1013	I	chr2	144194255	144194355	promoter-TSS	NO	1.21	9.77	8.07438	3.01335	-414	2.617	Pet117	PET117 homolog (S. cerevisiae)	protein-coding	NO	NO	NO	No	No	No	No	No	No	No	Yes	No	No	No	No	No
1014	p53_peak_1014	I	chr10	41546821	41546921	intron	NO	3.28	26.48	8.07317	3.01314	16491	4.21725	Sesn1	sestrin 1	protein-coding	NO	NO	NO	No	No	No	No	No	No	No	No	No	No	No	No	No
1015	p53_peak_1015	I	chr11	103160553	103160653	Intergenic	YES	3.28	26.48	8.07317	3.01314	-31888	4.50363	Map3k14	mitogen-activated protein kinase kinase kinase 14	protein-coding	NO	NO	NO	Yes	No	Yes	No	No	No	No	No	No	No	No	Yes	No
1016	p53_peak_1016	I	chr7	135093802	135093902	Intergenic	YES	0.97	7.82	8.06186	3.01111	-3613	3.55787	Prss36	protease, serine 36	protein-coding	NO	NO	NO	Yes	No	No	No	No	No	No	No	No	No	No	Yes	No
1017	p53_peak_1017	I	chr10	80403982	80404082	Intergenic	NO	0.97	7.82	8.06186	3.01111	11196	4.04906	Gadd45b	growth arrest and DNA-damage-inducible 45 beta	protein-coding	NO	NO	NO	No	No	No	No	No	No	No	No	Yes	Yes	No	No	No
1018	p53_peak_1018	I	chr17	50852808	50852908	Intergenic	YES	0.97	7.82	8.06186	3.01111	14852	4.17178	Btg3	B cell translocation gene 3	protein-coding	NO	NO	NO	No	No	Yes	No	No	No	No	No	Yes	Yes	Yes	Yes	No
1019	p53_peak_1019	I	chr6	145818657	145818757	Intergenic	YES	2.67	21.5	8.05243	3.00943	-4767	3.67825	Bhlhe41	basic helix-loop-helix family, member e41	protein-coding	NO	NO	NO	Yes	No	Yes	No	No	Yes	No	No	No	No	No	Yes	No
1020	p53_peak_1020	I	chr2	27601127	27601227	intron	NO	2.67	21.5	8.05243	3.00943	35074	4.54499	Rxra	retinoid X receptor alpha	protein-coding	NO	NO	NO	Yes	No	Yes	No	No	Yes	No	Yes	Yes	Yes	Yes	Yes	No
1021	p53_peak_1021	I	chr3	113332526	113332626	intron	YES	1.7	13.68	8.04706	3.00846	491	2.69108	Rnpc3	RNA-binding region (RNP1, RRM) containing 3	protein-coding	NO	NO	NO	No	No	Yes	No	No	Yes	No	No	No	No	Yes	Yes	No
1022	p53_peak_1022	I	chr6	72209801	72209901	Intergenic	YES	2.43	19.55	8.04527	3.00814	-24280	4.38525	Atoh8	atonal homolog 8 (Drosophila)	protein-coding	NO	NO	NO	No	No	Yes	No	No	No	No	No	No	No	No	Yes	No
1023	p53_peak_1023	I	chr12	106027881	106027981	intron	YES	0.73	5.86	8.0274	3.00493	-37769	4.57714	Dicer1	dicer 1, ribonuclease type III	protein-coding	NO	NO	NO	No	No	Yes	No	No	Yes	No	No	No	No	No	Yes	No
1024	p53_peak_1024	I	chr13	45070261	45070361	intron	YES	0.73	5.86	8.0274	3.00493	27154	4.43383	Dtnbp1	dystrobrevin binding protein 1	protein-coding	NO	NO	NO	No	No	Yes	No	No	No	No	No	No	No	No	No	No
1025	p53_peak_1025	I	chr1	7387733	7387833	Intergenic	YES	0.73	5.86	8.0274	3.00493	308782	5.48965	Pcmtd1	protein-L-isoaspartate (D-aspartate) O-methyltransferase domain containing 1	protein-coding	NO	NO	NO	No	No	Yes	No	No	No	No	No	No	No	No	Yes	No
1026	p53_peak_1026	I	chr3	146562834	146562934	intron	YES	0.73	5.86	8.0274	3.00493	47553	4.67718	Ttll7	tubulin tyrosine ligase-like family, member 7	protein-coding	NO	NO	NO	No	No	No	No	No	No	No	No	No	No	No	Yes	No
1027	p53_peak_1027	I	chr11	94307914	94308014	intron	NO	0.73	5.86	8.0274	3.00493	27548	4.44009	Cacna1g	calcium channel, voltage-dependent, T type, alpha 1G subunit	protein-coding	NO	NO	NO	No	No	Yes	No	No	Yes	No	No	No	No	No	Yes	No
1028	p53_peak_1028	I	chr2	156947033	156947133	intron	YES	0.73	5.86	8.0274	3.00493	13875	4.14223	Samhd1	SAM domain and HD domain, 1	protein-coding	NO	NO	NO	No	No	Yes	No	No	No	No	No	No	No	No	No	No
1029	p53_peak_1029	I	chr2	65385515	65385615	intron	YES	0.73	5.86	8.0274	3.00493	19984	4.30068	Scn3a	sodium channel, voltage-gated, type III, alpha	protein-coding	NO	NO	NO	No	No	Yes	No	No	Yes	No	No	No	No	No	Yes	No
1030	p53_peak_1030	I	chr4	90585090	90585190	Intergenic	YES	0.73	5.86	8.0274	3.00493	453606	5.65668	Elavl2	ELAV (embryonic lethal, abnormal vision, Drosophila)-like 2 (Hu antigen B)	protein-coding	NO	NO	NO	No	No	No	No	No	No	No	No	No	No	No	Yes	No
1031	p53_peak_1031	I	chr13	86815385	86815485	Intergenic	YES	1.33	10.66	8.01504	3.00271	-629035	5.79867	Cox7c	cytochrome c oxidase subunit VIIc	protein-coding	NO	NO	NO	No	No	No	No	No	No	No	No	No	No	No	No	No
1032	p53_peak_1032	I	chr19	17145203	17145303	intron	YES	1.33	10.66	8.01504	3.00271	114645	5.05936	Prune2	prune homolog 2 (Drosophila)	protein-coding	NO	NO	NO	No	No	Yes	No	No	Yes	No	No	Yes	No	No	No	No
1033	p53_peak_1033	I	chr3	88558281	88558381	intron	NO	1.33	10.66	8.01504	3.00271	18190	4.25983	Syt11	synaptotagmin XI	protein-coding	NO	NO	NO	No	No	No	No	No	No	No	No	No	No	No	No	No
1034	p53_peak_1034	I	chr14	48974286	48974386	Intergenic	YES	2.31	18.48	8	3	-91462	4.96124	Tmem260	transmembrane protein 260	protein-coding	NO	NO	NO	No	No	No	No	No	No	No	No	No	No	No	Yes	No
1035	p53_peak_1035	I	chr4	117893766	117893866	intron	NO	1.09	8.71	7.99083	2.99834	-10647	4.02723	Mir7226	microRNA 7226	ncRNA	NO	NO	NO	No	No	No	No	No	No	No	No	No	No	No	No	No
1036	p53_peak_1036	I	chr10	60198664	60198764	intron	YES	1.09	8.71	7.99083	2.99834	16816	4.22572	Slc29a3	solute carrier family 29 (nucleoside transporters), member 3	protein-coding	NO	NO	NO	No	No	No	No	No	No	No	No	No	No	Yes	Yes	No
1037	p53_peak_1037	I	chr8	99402835	99402935	Intergenic	YES	1.09	8.71	7.99083	2.99834	-990620	5.99591	Got2	glutamatic-oxaloacetic transaminase 2, mitochondrial	protein-coding	NO	NO	NO	No	No	No	No	No	No	No	No	No	No	No	Yes	No
1038	p53_peak_1038	I	chr16	62846269	62846369	intron	YES	1.58	12.62	7.98734	2.99772	547	2.73799	Arl13b	ADP-ribosylation factor-like 13B	protein-coding	NO	NO	NO	No	No	No	No	No	Yes	No	No	No	No	No	Yes	No
1039	p53_peak_1039	I	chr11	63723615	63723715	intron	YES	2.18	17.41	7.98624	2.99752	12121	4.08354	Hs3st3b1	heparan sulfate (glucosamine) 3-O-sulfotransferase 3B1	protein-coding	NO	NO	NO	No	No	Yes	No	No	Yes	No	No	No	No	No	Yes	No
1040	p53_peak_1040	I	chr7	29704777	29704877	intron	YES	0.49	3.91	7.97959	2.99631	38152	4.58152	Capn12	calpain 12	protein-coding	NO	NO	NO	No	No	Yes	No	No	Yes	No	No	Yes	No	No	Yes	No
1041	p53_peak_1041	I	chr8	123502385	123502485	Intergenic	YES	0.49	3.91	7.97959	2.99631	104575	5.01943	Fendrr	Foxf1 adjacent non-coding developmental regulatory RNA	ncRNA	NO	NO	NO	No	No	No	No	No	No	No	No	No	No	No	No	No
1042	p53_peak_1042	I	chr17	29906234	29906334	Intergenic	YES	0.49	3.91	7.97959	2.99631	-52322	4.71868	Ccdc167	coiled-coil domain containing 167	protein-coding	NO	NO	NO	No	No	Yes	No	No	Yes	No	No	No	No	No	No	No
1043	p53_peak_1043	I	chr17	22298640	22298740	intron	YES	0.49	3.91	7.97959	2.99631	4254	3.6288	Zfp947	zinc finger protein 947	protein-coding	NO	NO	NO	No	No	No	No	No	No	No	No	No	No	No	No	No
1044	p53_peak_1044	I	chr8	41633553	41633653	3' UTR	YES	0.49	3.91	7.97959	2.99631	-32402	4.51057	Cnot7	CCR4-NOT transcription complex, subunit 7	protein-coding	NO	NO	NO	No	No	No	No	No	Yes	No	No	No	No	No	No	No
1045	p53_peak_1045	I	chr7	146251501	146251601	3' UTR	NO	0.49	3.91	7.97959	2.99631	-20349	4.30854	Dpysl4	dihydropyrimidinase-like 4	protein-coding	NO	NO	NO	No	No	No	No	No	No	No	No	No	No	No	No	No
1046	p53_peak_1046	I	chr3	96066155	96066255	TTS	YES	0.49	3.91	7.97959	2.99631	1035	3.01494	Hist2h4	histone cluster 2, H4	protein-coding	YES	NO	NO	No	No	No	No	No	No	No	No	Yes	No	No	Yes	No
1047	p53_peak_1047	I	chr17	83932525	83932625	Intergenic	YES	0.49	3.91	7.97959	2.99631	-18902	4.27651	Cox7a2l	cytochrome c oxidase subunit VIIa polypeptide 2-like	protein-coding	NO	NO	NO	No	No	No	No	No	No	No	No	No	No	No	No	No
1048	p53_peak_1048	I	chr14	19065670	19065770	intron	YES	0.49	3.91	7.97959	2.99631	5900	3.77085	Nr1d2	nuclear receptor subfamily 1, group D, member 2	protein-coding	NO	NO	NO	No	No	No	No	No	No	No	No	No	No	No	No	No
1049	p53_peak_1049	I	chr1	72284872	72284972	Intergenic	YES	0.49	3.91	7.97959	2.99631	-26041	4.41566	Mreg	melanoregulin	protein-coding	NO	NO	NO	No	No	No	No	No	No	No	No	No	No	No	Yes	No
1050	p53_peak_1050	I	chr13	55974138	55974238	Intergenic	YES	2.43	19.37	7.97119	2.9948	-41402	4.61702	Pitx1	paired-like homeodomain transcription factor 1	protein-coding	NO	NO	NO	No	No	Yes	No	No	Yes	No	No	No	No	No	Yes	No
1051	p53_peak_1051	I	chr7	28947331	28947431	intron	YES	4.37	34.83	7.97025	2.99463	-7386	3.86841	Fbl	fibrillarin	protein-coding	NO	NO	NO	No	No	Yes	No	No	Yes	No	No	Yes	No	No	Yes	No
1052	p53_peak_1052	I	chr16	44132276	44132376	intron	YES	1.94	15.46	7.96907	2.99441	6806	3.83289	Atp6v1a	ATPase, H+ transporting, lysosomal V1 subunit A	protein-coding	NO	NO	NO	No	No	Yes	No	No	Yes	No	No	No	No	No	Yes	No
1053	p53_peak_1053	I	chr15	98049909	98050009	intron	YES	1.94	15.46	7.96907	2.99441	1528	3.18412	Olfr287	olfactory receptor 287	protein-coding	NO	NO	NO	Yes	No	Yes	No	No	Yes	No	No	No	No	No	Yes	No
1054	p53_peak_1054	I	chr10	67909592	67909692	intron	YES	2.79	22.21	7.96057	2.99287	94981	4.97764	1700040L02Rik	RIKEN cDNA 1700040L02 gene	protein-coding	NO	NO	NO	Yes	No	Yes	No	No	Yes	No	No	Yes	Yes	No	Yes	No
1055	p53_peak_1055	I	chrX	91838645	91838745	Intergenic	YES	0.85	6.75	7.94118	2.98935	-42713	4.63056	Gspt2	G1 to S phase transition 2	protein-coding	NO	NO	NO	No	No	No	No	No	No	No	No	No	No	No	Yes	No
1056	p53_peak_1056	I	chr3	37169312	37169412	Intergenic	YES	0.85	6.75	7.94118	2.98935	-37804	4.57754	Il21	interleukin 21	protein-coding	NO	NO	NO	No	No	Yes	No	No	Yes	No	No	No	No	No	No	No
1057	p53_peak_1057	I	chr3	63051042	63051142	Intergenic	YES	0.85	6.75	7.94118	2.98935	-48265	4.68363	Mme	membrane metallo endopeptidase	protein-coding	NO	NO	NO	No	No	Yes	No	No	Yes	No	No	No	No	No	Yes	No
1058	p53_peak_1058	I	chr15	98461756	98461856	promoter-TSS	YES	0.85	6.75	7.94118	2.98935	-953	2.97909	Cacnb3	calcium channel, voltage-dependent, beta 3 subunit	protein-coding	NO	NO	NO	No	No	Yes	No	No	Yes	No	No	No	No	No	No	No
1059	p53_peak_1059	I	chr12	77930510	77930610	Intergenic	YES	9.22	73.21	7.94035	2.9892	-7049	3.84813	Rab15	RAB15, member RAS oncogene family	protein-coding	NO	NO	NO	Yes	No	Yes	No	No	Yes	No	No	Yes	Yes	No	Yes	No
1060	p53_peak_1060	I	chr4	109336945	109337045	intron	YES	2.06	16.35	7.93689	2.98857	982	2.99211	Cdkn2c	cyclin-dependent kinase inhibitor 2C (p18, inhibits CDK4)	protein-coding	NO	NO	NO	No	No	Yes	No	No	Yes	No	No	No	No	No	No	No
1061	p53_peak_1061	I	chr14	55367309	55367409	intron	NO	1.21	9.6	7.93388	2.98803	33364	4.52328	Slc7a8	solute carrier family 7 (cationic amino acid transporter, y+ system), member 8	protein-coding	NO	NO	NO	No	No	No	No	No	No	No	Yes	Yes	No	No	No	No
1062	p53_peak_1062	I	chr2	91805848	91805948	Intergenic	YES	1.21	9.6	7.93388	2.98803	-2178	3.33806	Dgkz	diacylglycerol kinase zeta	protein-coding	NO	NO	NO	Yes	No	Yes	No	No	Yes	No	Yes	No	Yes	No	No	No
1063	p53_peak_1063	I	chr19	42210346	42210446	Intergenic	YES	3.03	23.99	7.91749	2.98504	-6913	3.83967	Avpi1	arginine vasopressin-induced 1	protein-coding	NO	NO	NO	No	No	No	No	No	No	No	No	No	No	No	Yes	No
1064	p53_peak_1064	I	chr2	163298487	163298587	promoter-TSS	NO	1.46	11.55	7.91096	2.98385	-172	2.23553	Fitm2	fat storage-inducing transmembrane protein 2	protein-coding	NO	NO	NO	Yes	No	Yes	No	No	No	No	No	No	No	No	No	No
1065	p53_peak_1065	I	chr8	87608260	87608360	exon	NO	1.46	11.55	7.91096	2.98385	1142	3.05767	Man2b1	mannosidase 2, alpha B1	protein-coding	NO	NO	NO	No	No	No	No	No	No	No	No	No	No	No	No	No
1066	p53_peak_1066	I	chr2	90336542	90336642	intron	YES	2.18	17.24	7.90826	2.98336	-17261	4.23707	Ptprj	protein tyrosine phosphatase, receptor type, J	protein-coding	NO	NO	NO	No	No	Yes	No	No	Yes	No	No	No	No	No	Yes	No
1067	p53_peak_1067	I	chr4	95553331	95553431	intron	YES	1.82	14.39	7.90659	2.98306	80345	4.90496	9530080O11Rik	RIKEN cDNA 9530080O11 gene	ncRNA	NO	NO	NO	Yes	No	No	No	No	No	No	No	No	No	No	Yes	No
1068	p53_peak_1068	I	chr7	96277603	96277703	Intergenic	YES	0.36	2.84	7.88889	2.97982	209644	5.32148	Tmem135	transmembrane protein 135	protein-coding	NO	NO	NO	No	No	No	No	No	No	No	No	No	No	No	No	No
1069	p53_peak_1069	I	chr12	109912739	109912839	intron	NO	0.36	2.84	7.88889	2.97982	15959	4.20301	Mir342	microRNA 342	ncRNA	NO	NO	NO	No	No	No	No	No	No	No	No	No	No	No	No	No
1070	p53_peak_1070	I	chr19	44681296	44681396	Intergenic	YES	1.33	10.48	7.8797	2.97814	44002	4.64347	Hif1an	hypoxia-inducible factor 1, alpha subunit inhibitor	protein-coding	NO	NO	NO	No	No	No	No	No	No	No	No	No	No	No	No	No
1071	p53_peak_1071	I	chr2	167535618	167535718	Intergenic	NO	0.97	7.64	7.87629	2.97752	18991	4.27855	A530013C23Rik	RIKEN cDNA A530013C23 gene	ncRNA	NO	NO	NO	No	No	No	No	No	No	No	No	No	No	No	No	No
1072	p53_peak_1072	I	chr9	122050631	122050731	intron	YES	0.97	7.64	7.87629	2.97752	24297	4.38555	Snrk	SNF related kinase	protein-coding	NO	NO	NO	No	No	Yes	No	No	Yes	No	No	No	No	No	Yes	No
1073	p53_peak_1073	I	chr13	69723183	69723283	intron	YES	0.97	7.64	7.87629	2.97752	27108	4.4331	Srd5a1	steroid 5 alpha-reductase 1	protein-coding	NO	NO	NO	No	No	No	No	No	No	No	No	No	No	No	Yes	No
1074	p53_peak_1074	I	chr1	79521617	79521717	Intergenic	NO	0.97	7.64	7.87629	2.97752	-85002	4.92943	Scg2	secretogranin II	protein-coding	NO	NO	NO	No	No	No	No	No	No	No	No	No	No	No	No	No
1075	p53_peak_1075	I	chr10	97715417	97715517	Intergenic	YES	0.97	7.64	7.87629	2.97752	99034	4.99578	Gm8633	predicted gene 8633	ncRNA	NO	NO	NO	No	No	No	No	No	No	No	No	No	No	No	Yes	No
1076	p53_peak_1076	I	chr1	183461878	183461978	Intergenic	YES	1.58	12.44	7.87342	2.97699	-20346	4.30848	Ccdc121	coiled-coil domain containing 121	protein-coding	NO	NO	NO	No	No	Yes	No	No	No	No	No	No	No	No	Yes	No
1077	p53_peak_1077	I	chr12	110049605	110049705	intron	NO	0.61	4.8	7.86885	2.97615	18134	4.25849	Yy1	YY1 transcription factor	protein-coding	NO	NO	NO	No	No	Yes	No	No	Yes	No	No	No	No	No	No	No
1078	p53_peak_1078	I	chr12	79572295	79572395	intron	YES	0.61	4.8	7.86885	2.97615	-220177	5.34277	Fam71d	family with sequence similarity 71, member D	protein-coding	NO	NO	NO	No	No	No	No	No	No	No	No	No	No	No	No	No
1079	p53_peak_1079	I	chr13	101326611	101326711	Intergenic	YES	0.61	4.8	7.86885	2.97615	-4208	3.62408	Ocln	occludin	protein-coding	NO	NO	NO	No	No	No	No	No	No	No	No	No	No	No	No	No
1080	p53_peak_1080	I	chr11	59407867	59407967	Intergenic	YES	0.61	4.8	7.86885	2.97615	-4328	3.63629	Olfr223	olfactory receptor 223	protein-coding	NO	NO	NO	No	No	No	No	No	No	No	No	No	No	No	No	No
1081	p53_peak_1081	I	chr17	57092301	57092401	TTS	YES	0.61	4.8	7.86885	2.97615	-17540	4.24403	Mllt1	myeloid/lymphoid or mixed-lineage leukemia (trithorax homolog, Drosophila); translocated to, 1	protein-coding	NO	NO	NO	No	No	No	No	No	No	No	No	No	No	No	No	No
1082	p53_peak_1082	I	chr12	86337858	86337958	exon	NO	0.61	4.8	7.86885	2.97615	637	2.80414	Ylpm1	YLP motif containing 1	protein-coding	NO	NO	NO	No	No	No	No	No	No	No	No	No	No	No	Yes	No
1083	p53_peak_1083	I	chr13	52754834	52754934	Intergenic	YES	0.61	4.8	7.86885	2.97615	62633	4.7968	Syk	spleen tyrosine kinase	protein-coding	NO	NO	NO	No	No	No	No	No	No	No	No	No	No	No	Yes	No
1084	p53_peak_1084	I	chr13	43224159	43224259	intron	YES	0.61	4.8	7.86885	2.97615	6001	3.77822	Phactr1	phosphatase and actin regulator 1	protein-coding	NO	NO	NO	No	No	Yes	No	No	No	No	No	No	No	No	No	No
1085	p53_peak_1085	I	chr16	65411369	65411469	Intergenic	NO	0.61	4.8	7.86885	2.97615	-109545	5.03959	Pou1f1	POU domain, class 1, transcription factor 1	protein-coding	NO	NO	NO	No	No	No	No	No	No	No	No	No	No	No	No	No
1086	p53_peak_1086	I	chr12	61479168	61479268	Intergenic	YES	0.61	4.8	7.86885	2.97615	-358732	5.55477	Mir6380	microRNA 6380	ncRNA	NO	NO	NO	No	No	No	No	No	No	No	No	No	No	No	No	No
1087	p53_peak_1087	I	chr15	100050886	100050986	Intergenic	YES	0.61	4.8	7.86885	2.97615	-7354	3.86652	Atf1	activating transcription factor 1	protein-coding	NO	NO	NO	No	No	Yes	No	No	Yes	No	No	No	No	No	Yes	No
1088	p53_peak_1088	I	chr15	85500215	85500315	Intergenic	YES	0.61	4.8	7.86885	2.97615	-33938	4.53069	Lincppara	long intergenic noncoding RNA near Ppara	ncRNA	NO	NO	NO	No	No	No	No	No	No	No	No	No	No	No	No	No
1089	p53_peak_1089	I	chr17	81818479	81818579	intron	NO	0.61	4.8	7.86885	2.97615	319198	5.50406	Slc8a1	solute carrier family 8 (sodium/calcium exchanger), member 1	protein-coding	NO	NO	NO	No	No	No	No	No	No	No	No	No	No	No	No	No
1090	p53_peak_1090	I	chr8	11266336	11266436	intron	NO	0.61	4.8	7.86885	2.97615	-46419	4.6667	Col4a2	collagen, type IV, alpha 2	protein-coding	NO	NO	NO	No	No	No	No	No	No	No	No	No	No	No	No	No
1091	p53_peak_1091	I	chr2	152840697	152840797	intron	NO	2.67	20.97	7.85393	2.97342	372	2.57054	Pdrg1	p53 and DNA damage regulated 1	protein-coding	NO	NO	NO	No	No	No	No	No	No	No	Yes	Yes	No	Yes	Yes	No
1092	p53_peak_1092	I	chr15	67910567	67910667	Intergenic	YES	2.06	16.17	7.84951	2.9726	179801	5.25479	Zfat	zinc finger and AT hook domain containing	protein-coding	NO	NO	NO	No	No	Yes	No	No	Yes	No	No	No	No	No	Yes	No
1093	p53_peak_1093	I	chr6	6901542	6901642	Intergenic	YES	2.06	16.17	7.84951	2.9726	-4426	3.64601	Sdhaf3	succinate dehydrogenase complex assembly factor 3	protein-coding	NO	NO	NO	No	No	No	No	No	No	No	No	No	No	No	Yes	No
1094	p53_peak_1094	I	chr6	13822198	13822298	promoter-TSS	YES	2.31	18.12	7.84416	2.97162	679	2.83187	1110019D14Rik	RIKEN cDNA 1110019D14 gene	ncRNA	NO	NO	NO	No	No	Yes	No	No	No	No	Yes	Yes	No	Yes	No	No
1095	p53_peak_1095	I	chr11	108505939	108506039	intron	YES	1.7	13.33	7.84118	2.97107	-37934	4.57903	Cep112	centrosomal protein 112	protein-coding	NO	NO	NO	No	No	Yes	No	No	Yes	No	No	No	No	No	No	No
1096	p53_peak_1096	I	chr3	63421921	63422021	Intergenic	YES	1.7	13.33	7.84118	2.97107	232942	5.36725	Plch1	phospholipase C, eta 1	protein-coding	NO	NO	NO	No	No	Yes	No	No	Yes	No	No	No	No	No	Yes	No
1097	p53_peak_1097	I	chr7	118020821	118020921	intron	YES	1.7	13.33	7.84118	2.97107	-14404	4.15848	Lyve1	lymphatic vessel endothelial hyaluronan receptor 1	protein-coding	NO	NO	NO	Yes	No	Yes	No	No	Yes	No	No	Yes	No	No	Yes	No
1098	p53_peak_1098	I	chr1	92866277	92866377	promoter-TSS	NO	1.09	8.53	7.82569	2.96822	-130	2.11394	Rab17	RAB17, member RAS oncogene family	protein-coding	NO	NO	NO	No	No	No	No	No	No	No	No	No	No	No	No	No
1099	p53_peak_1099	I	chr1	133574720	133574820	Intergenic	YES	1.09	8.53	7.82569	2.96822	-10502	4.02127	Rab7b	RAB7B, member RAS oncogene family	protein-coding	NO	NO	NO	No	No	Yes	No	No	Yes	No	Yes	Yes	Yes	No	No	No
1100	p53_peak_1100	I	chr8	37231151	37231251	Intergenic	YES	1.09	8.53	7.82569	2.96822	73319	4.86522	D8Ertd82e	DNA segment, Chr 8, ERATO Doi 82, expressed	protein-coding	NO	NO	NO	Yes	No	No	No	No	No	No	No	No	No	No	Yes	No
1101	p53_peak_1101	I	chr7	73079968	73080068	intron	YES	1.09	8.53	7.82569	2.96822	72996	4.8633	Pcsk6	proprotein convertase subtilisin/kexin type 6	protein-coding	NO	NO	NO	Yes	No	No	No	No	No	No	No	No	No	No	Yes	No
1102	p53_peak_1102	I	chr2	167985865	167985965	Intergenic	YES	4.61	36.07	7.8243	2.96796	-5902	3.771	E130018N17Rik	RIKEN cDNA E130018N17 gene	ncRNA	NO	NO	NO	No	No	Yes	No	No	Yes	No	No	No	No	No	Yes	No
1103	p53_peak_1103	I	chr13	53094100	53094200	Intergenic	NO	1.82	14.22	7.81319	2.96591	-17742	4.249	Nfil3	nuclear factor, interleukin 3, regulated	protein-coding	NO	NO	NO	No	Yes	Yes	No	No	Yes	No	Yes	Yes	Yes	Yes	No	No
1104	p53_peak_1104	I	chr4	149423171	149423271	Intergenic	YES	3.64	28.43	7.81044	2.9654	-19342	4.2865	Mir34a	microRNA 34a	ncRNA	NO	NO	NO	Yes	Yes	Yes	No	Yes	Yes	Yes	Yes	Yes	Yes	Yes	Yes	No
1105	p53_peak_1105	I	chr10	85648829	85648929	intron	YES	7.4	57.75	7.80405	2.96422	90280	4.95559	4930486F22Rik	RIKEN cDNA 4930486F22 gene	ncRNA	NO	NO	NO	No	No	Yes	No	No	Yes	No	No	No	No	No	Yes	No
1106	p53_peak_1106	I	chr13	93981143	93981243	Intergenic	YES	12.5	97.55	7.804	2.96421	-18955	4.27772	Papd4	PAP associated domain containing 4	protein-coding	NO	NO	NO	Yes	No	Yes	No	No	Yes	No	No	Yes	No	Yes	Yes	No
1107	p53_peak_1107	I	chr5	90752766	90752866	intron	NO	3.03	23.63	7.79868	2.96323	42395	4.62731	Ankrd17	ankyrin repeat domain 17	protein-coding	NO	NO	NO	No	No	No	No	No	No	No	No	No	No	No	No	No
1108	p53_peak_1108	I	chr17	6811630	6811730	intron	NO	0.73	5.69	7.79452	2.96246	5184	3.71466	Dynlt1c	dynein light chain Tctex-type 1C	protein-coding	NO	NO	NO	No	No	No	No	No	No	No	No	No	No	No	No	No
1109	p53_peak_1109	I	chrX	83116895	83116995	intron	NO	0.73	5.69	7.79452	2.96246	1333	3.12483	5430427O19Rik	RIKEN cDNA 5430427O19 gene	protein-coding	NO	NO	NO	No	No	Yes	No	No	Yes	No	Yes	Yes	Yes	Yes	No	No
1110	p53_peak_1110	I	chr10	61158992	61159092	exon	NO	0.73	5.69	7.79452	2.96246	708	2.85003	Tysnd1	trypsin domain containing 1	protein-coding	NO	NO	NO	No	No	No	No	No	No	No	No	No	No	No	Yes	No
1111	p53_peak_1111	I	chr16	94044277	94044377	Intergenic	YES	0.73	5.69	7.79452	2.96246	-35245	4.5471	Cldn14	claudin 14	protein-coding	NO	NO	NO	No	No	No	No	No	No	No	No	No	No	No	No	No
1112	p53_peak_1112	I	chr1	93250261	93250361	exon	NO	0.73	5.69	7.79452	2.96246	2661	3.42504	Klhl30	kelch-like 30	protein-coding	NO	NO	NO	No	No	No	No	No	No	No	No	No	No	No	No	No
1113	p53_peak_1113	I	chr6	15017612	15017712	intron	YES	0.73	5.69	7.79452	2.96246	-117844	5.07131	Foxp2	forkhead box P2	protein-coding	NO	NO	NO	No	No	No	No	No	No	No	No	No	No	No	No	No
1114	p53_peak_1114	I	chr7	25738217	25738317	Intergenic	YES	0.73	5.69	7.79452	2.96246	16827	4.22601	Mir7046	microRNA 7046	ncRNA	NO	NO	NO	No	No	Yes	No	No	No	No	No	No	No	No	No	No
1115	p53_peak_1115	I	chr13	46936153	46936253	intron	NO	0.73	5.69	7.79452	2.96246	88884	4.94882	Kif13a	kinesin family member 13A	protein-coding	NO	NO	NO	No	No	No	No	No	No	No	No	No	No	No	Yes	No
1116	p53_peak_1116	I	chr5	101032440	101032540	Intergenic	NO	0.73	5.69	7.79452	2.96246	-31266	4.49507	Plac8	placenta-specific 8	protein-coding	NO	NO	NO	No	No	No	No	No	No	No	No	No	No	No	No	No
1117	p53_peak_1117	I	chr1	116040038	116040138	Intergenic	YES	0.73	5.69	7.79452	2.96246	-1541626	6.18798	Cntnap5a	contactin associated protein-like 5A	protein-coding	NO	NO	NO	No	No	No	No	No	No	No	No	No	No	No	No	No
1118	p53_peak_1118	I	chr19	21451325	21451425	Intergenic	YES	0.73	5.69	7.79452	2.96246	95776	4.98126	Gda	guanine deaminase	protein-coding	NO	NO	NO	No	No	No	No	No	No	No	No	No	No	No	No	No
1119	p53_peak_1119	I	chr18	39648535	39648635	Intergenic	NO	2.67	20.79	7.78652	2.96098	-1686	3.22686	Nr3c1	nuclear receptor subfamily 3, group C, member 1	protein-coding	NO	NO	NO	No	No	Yes	No	No	Yes	No	Yes	Yes	No	No	Yes	No
1120	p53_peak_1120	I	chr3	85462265	85462365	Intergenic	NO	1.21	9.42	7.78512	2.96072	84264	4.92564	Gatb	glutamyl-tRNA(Gln) amidotransferase, subunit B	protein-coding	NO	NO	NO	No	No	Yes	No	No	Yes	No	No	No	No	No	No	No
1121	p53_peak_1121	I	chr13	56532026	56532126	Intergenic	YES	4.25	33.05	7.77647	2.95912	-7640	3.88309	Slc25a48	solute carrier family 25, member 48	protein-coding	NO	NO	NO	No	No	Yes	No	No	Yes	No	No	No	No	No	Yes	No
1122	p53_peak_1122	I	chr5	35332344	35332444	intron	YES	2.06	15.99	7.76214	2.95645	-9333	3.97002	Rgs12	regulator of G-protein signaling 12	protein-coding	NO	NO	NO	Yes	No	Yes	No	Yes	Yes	No	Yes	Yes	Yes	Yes	Yes	No
1123	p53_peak_1123	I	chr6	49013027	49013127	Intergenic	YES	2.43	18.84	7.75309	2.95477	-10717	4.03007	Malsu1	mitochondrial assembly of ribosomal large subunit 1	protein-coding	NO	NO	NO	Yes	No	Yes	No	No	Yes	No	Yes	Yes	Yes	Yes	Yes	No
1124	p53_peak_1124	I	chr14	32925027	32925127	Intergenic	YES	7.77	60.24	7.7529	2.95474	26163	4.41769	Oxnad1	oxidoreductase NAD-binding domain containing 1	protein-coding	NO	NO	NO	Yes	No	Yes	No	No	Yes	No	No	No	No	No	Yes	No
1125	p53_peak_1125	I	chr5	100403039	100403139	intron	NO	1.33	10.31	7.75188	2.95455	4868	3.68735	Hnrnpd	heterogeneous nuclear ribonucleoprotein D	protein-coding	NO	NO	NO	No	No	No	No	No	No	No	No	Yes	No	No	Yes	No
1126	p53_peak_1126	I	chr3	116529649	116529749	Intergenic	YES	1.33	10.31	7.75188	2.95455	-18615	4.26986	Agl	amylo-1,6-glucosidase, 4-alpha-glucanotransferase	protein-coding	NO	NO	NO	No	No	No	No	No	No	No	No	No	No	No	Yes	No
1127	p53_peak_1127	I	chr11	116664105	116664205	TTS	YES	2.55	19.72	7.73333	2.95109	25205	4.40149	Mxra7	matrix-remodelling associated 7	protein-coding	NO	NO	NO	No	No	Yes	No	No	Yes	No	No	No	No	No	Yes	No
1128	p53_peak_1128	I	chr4	134329096	134329196	Intergenic	YES	0.85	6.57	7.72941	2.95036	-5227	3.71825	Ldlrap1	low density lipoprotein receptor adaptor protein 1	protein-coding	NO	NO	NO	No	No	Yes	No	No	Yes	No	No	No	No	No	No	No
1129	p53_peak_1129	I	chr2	65982088	65982188	Intergenic	NO	0.85	6.57	7.72941	2.95036	-19288	4.28529	Galnt3	UDP-N-acetyl-alpha-D-galactosamine:polypeptide N-acetylgalactosaminyltransferase 3	protein-coding	NO	NO	NO	No	No	Yes	No	No	Yes	No	Yes	Yes	Yes	Yes	Yes	No
1130	p53_peak_1130	I	chr16	33765514	33765614	intron	YES	0.85	6.57	7.72941	2.95036	-28559	4.45574	Muc13	mucin 13, epithelial transmembrane	protein-coding	NO	NO	NO	No	No	No	No	No	Yes	No	No	No	No	No	No	No
1131	p53_peak_1131	I	chr17	56991259	56991359	intron	YES	4.73	36.43	7.7019	2.94521	-20878	4.31969	Rfx2	regulatory factor X, 2 (influences HLA class II expression)	protein-coding	NO	NO	NO	Yes	No	Yes	No	No	Yes	No	No	No	No	No	Yes	No
1132	p53_peak_1132	I	chr9	20819816	20819916	promoter-TSS	NO	1.94	14.93	7.69588	2.94409	-538	2.73078	Icam1	intercellular adhesion molecule 1	protein-coding	NO	NO	NO	No	No	Yes	No	No	Yes	No	Yes	Yes	Yes	Yes	Yes	No
1133	p53_peak_1133	I	chr2	14781475	14781575	intron	YES	2.31	17.77	7.69264	2.94348	-13758	4.13856	Cacnb2	calcium channel, voltage-dependent, beta 2 subunit	protein-coding	NO	NO	NO	No	No	Yes	No	No	Yes	No	No	No	No	No	Yes	No
1134	p53_peak_1134	I	chr19	16932552	16932652	Intergenic	YES	0.97	7.46	7.69072	2.94312	15718	4.1964	Foxb2	forkhead box B2	protein-coding	NO	NO	NO	No	No	No	No	No	No	No	No	No	No	No	No	No
1135	p53_peak_1135	I	chr12	3329794	3329894	Intergenic	YES	0.97	7.46	7.69072	2.94312	-19875	4.29831	Rab10	RAB10, member RAS oncogene family	protein-coding	NO	NO	NO	No	No	No	No	No	No	No	No	No	No	No	No	No
1136	p53_peak_1136	I	chr1	67091645	67091745	Intergenic	YES	0.97	7.46	7.69072	2.94312	-6249	3.79581	Lancl1	LanC (bacterial lantibiotic synthetase component C)-like 1	protein-coding	NO	NO	NO	No	No	No	No	No	Yes	No	No	No	No	No	Yes	No
1137	p53_peak_1137	I	chr8	125074636	125074736	intron	NO	0.97	7.46	7.69072	2.94312	543	2.7348	Piezo1	piezo-type mechanosensitive ion channel component 1	protein-coding	NO	NO	NO	No	No	No	No	No	No	No	No	No	No	Yes	No	No
1138	p53_peak_1138	I	chr6	147166740	147166840	Intergenic	YES	1.46	11.19	7.66438	2.93817	38027	4.58009	E330012B07Rik	RIKEN cDNA E330012B07 gene	ncRNA	NO	NO	NO	No	No	Yes	No	No	Yes	No	No	No	No	No	No	No
1139	p53_peak_1139	I	chr9	77592663	77592763	Intergenic	YES	1.46	11.19	7.66438	2.93817	-9629	3.98358	Gclc	glutamate-cysteine ligase, catalytic subunit	protein-coding	NO	NO	NO	No	No	Yes	No	No	No	No	No	No	No	No	Yes	No
1140	p53_peak_1140	I	chr14	33637208	33637308	Intergenic	YES	1.09	8.35	7.66055	2.93745	-9890	3.9952	Fam170b	family with sequence similarity 170, member B	protein-coding	NO	NO	NO	No	No	Yes	No	No	Yes	No	Yes	Yes	Yes	Yes	Yes	No
1141	p53_peak_1141	I	chr18	5248207	5248307	intron	YES	1.09	8.35	7.66055	2.93745	86180	4.93541	Zfp438	zinc finger protein 438	protein-coding	NO	NO	NO	No	No	No	No	No	No	No	No	No	No	No	No	No
1142	p53_peak_1142	I	chr19	55204837	55204937	Intergenic	YES	1.09	8.35	7.66055	2.93745	-30950	4.49066	Gpam	glycerol-3-phosphate acyltransferase, mitochondrial	protein-coding	NO	NO	NO	No	No	Yes	No	No	Yes	No	No	No	No	No	Yes	No
1143	p53_peak_1143	I	chr2	127239726	127239826	Intergenic	YES	1.09	8.35	7.66055	2.93745	-11159	4.04763	Gpat2	glycerol-3-phosphate acyltransferase 2, mitochondrial	protein-coding	NO	NO	NO	No	No	Yes	No	No	Yes	No	No	No	No	No	No	No
1144	p53_peak_1144	I	chr12	84461054	84461154	intron	YES	1.09	8.35	7.66055	2.93745	367582	5.56535	Dpf3	D4, zinc and double PHD fingers, family 3	protein-coding	NO	NO	NO	No	No	No	No	No	No	No	No	No	No	No	Yes	No
1145	p53_peak_1145	I	chr12	12188581	12188681	Intergenic	YES	2.18	16.7	7.66055	2.93745	-80314	4.90479	Fam49a	family with sequence similarity 49, member A	protein-coding	NO	NO	NO	No	No	Yes	No	No	Yes	No	No	Yes	No	Yes	Yes	No
1146	p53_peak_1146	I	chr3	58070730	58070830	Intergenic	YES	2.18	16.7	7.66055	2.93745	-103051	5.01305	1700007F19Rik	RIKEN cDNA 1700007F19 gene	ncRNA	NO	NO	NO	No	No	No	No	No	No	No	No	No	No	No	Yes	No
1147	p53_peak_1147	I	chr5	43563513	43563613	intron	YES	3.16	24.17	7.64873	2.93522	-61139	4.78632	Cpeb2	cytoplasmic polyadenylation element binding protein 2	protein-coding	NO	NO	NO	No	No	Yes	No	No	Yes	No	No	Yes	No	No	Yes	No
1148	p53_peak_1148	I	chr17	32643241	32643341	promoter-TSS	YES	1.58	12.08	7.64557	2.93462	-116	2.06446	Cyp4f17	cytochrome P450, family 4, subfamily f, polypeptide 17	protein-coding	NO	NO	NO	Yes	No	No	No	No	No	No	Yes	Yes	No	No	Yes	No
1149	p53_peak_1149	I	chr16	80192893	80192993	Intergenic	YES	1.58	12.08	7.64557	2.93462	-1007999	6.00346	Ncam2	neural cell adhesion molecule 2	protein-coding	NO	NO	NO	No	No	No	No	No	No	No	No	No	No	No	No	No
1150	p53_peak_1150	I	chr5	57164315	57164415	Intergenic	YES	1.21	9.24	7.63636	2.93289	944793	5.97534	4932441J04Rik	RIKEN cDNA 4932441J04 gene	ncRNA	NO	NO	NO	No	No	No	No	No	Yes	No	No	No	No	No	Yes	No
1151	p53_peak_1151	I	chr15	78020433	78020533	Intergenic	YES	1.33	10.13	7.61654	2.92914	14103	4.14931	Pvalb	parvalbumin	protein-coding	NO	NO	NO	No	No	Yes	No	No	No	No	No	No	No	No	Yes	No
1152	p53_peak_1152	I	chr4	105969771	105969871	Intergenic	YES	1.33	10.13	7.61654	2.92914	-18997	4.27869	Usp24	ubiquitin specific peptidase 24	protein-coding	NO	NO	NO	No	No	No	No	No	No	No	No	No	No	No	No	No
1153	p53_peak_1153	I	chr12	70614222	70614322	Intergenic	NO	2.31	17.59	7.61472	2.92879	-37735	4.57674	5830428M24Rik	RIKEN cDNA 5830428M24 gene	ncRNA	NO	NO	NO	Yes	No	Yes	No	No	Yes	No	No	Yes	Yes	Yes	No	No
1154	p53_peak_1154	I	chr16	94957112	94957212	Intergenic	NO	0.49	3.73	7.61224	2.92832	121135	5.08327	Kcnj6	potassium inwardly-rectifying channel, subfamily J, member 6	protein-coding	NO	NO	NO	No	No	No	No	No	No	No	No	No	No	No	No	No
1155	p53_peak_1155	I	chr8	97812468	97812568	intron	NO	0.49	3.73	7.61224	2.92832	17967	4.25448	Cngb1	cyclic nucleotide gated channel beta 1	protein-coding	NO	NO	NO	No	No	No	No	No	No	No	No	No	No	No	Yes	No
1156	p53_peak_1156	I	chr14	60059178	60059278	promoter-TSS	YES	0.49	3.73	7.61224	2.92832	486	2.68664	Setdb2	SET domain, bifurcated 2	protein-coding	NO	NO	NO	No	No	No	No	No	No	No	No	No	No	No	No	No
1157	p53_peak_1157	I	chr2	30403498	30403598	Intergenic	YES	0.49	3.73	7.61224	2.92832	-47016	4.67225	Cstad	CSA-conditional, T cell activation-dependent protein	protein-coding	NO	NO	NO	No	No	Yes	No	No	Yes	No	No	No	No	Yes	No	No
1158	p53_peak_1158	I	chr19	32346253	32346353	intron	NO	0.49	3.73	7.61224	2.92832	-60800	4.7839	Sgms1	sphingomyelin synthase 1	protein-coding	NO	NO	NO	No	No	No	No	No	No	No	No	No	No	No	No	No
1159	p53_peak_1159	I	chr6	134864784	134864884	Intergenic	NO	0.49	3.73	7.61224	2.92832	-5585	3.74702	Cdkn1b	cyclin-dependent kinase inhibitor 1B	protein-coding	NO	NO	NO	No	No	No	No	No	No	No	No	No	No	No	No	No
1160	p53_peak_1160	I	chr8	28369587	28369687	Intergenic	NO	0.49	3.73	7.61224	2.92832	-1162	3.06521	Eif4ebp1	eukaryotic translation initiation factor 4E binding protein 1	protein-coding	NO	NO	NO	No	No	No	No	No	No	No	No	No	No	No	No	No
1161	p53_peak_1161	I	chr2	163656764	163656864	intron	NO	0.49	3.73	7.61224	2.92832	10244	4.01047	Wisp2	WNT1 inducible signaling pathway protein 2	protein-coding	NO	NO	NO	No	No	No	No	No	No	No	No	No	No	No	No	No
1162	p53_peak_1162	I	chr1	165304054	165304154	Intergenic	YES	0.49	3.73	7.61224	2.92832	29696	4.4727	Gorab	golgin, RAB6-interacting	protein-coding	NO	NO	NO	No	No	No	No	No	No	No	No	No	No	No	No	No
1163	p53_peak_1163	I	chr2	31370325	31370425	intron	YES	0.49	3.73	7.61224	2.92832	44585	4.64919	Ass1	argininosuccinate synthetase 1	protein-coding	NO	NO	NO	No	No	Yes	No	No	Yes	No	No	No	No	No	No	No
1164	p53_peak_1164	I	chr8	19162342	19162442	Intergenic	YES	0.49	3.73	7.61224	2.92832	4505	3.65369	Spag11a	sperm associated antigen 11A	protein-coding	NO	NO	NO	No	No	No	No	No	No	No	No	No	No	No	No	No
1165	p53_peak_1165	I	chr2	94217687	94217787	intron	NO	0.49	3.73	7.61224	2.92832	29109	4.46403	Ttc17	tetratricopeptide repeat domain 17	protein-coding	NO	NO	NO	No	No	No	No	No	No	No	No	No	No	No	No	No
1166	p53_peak_1166	I	chr10	127202881	127202981	3' UTR	YES	0.49	3.73	7.61224	2.92832	6112	3.78618	Rdh1	retinol dehydrogenase 1 (all trans)	protein-coding	NO	NO	NO	No	No	Yes	No	No	No	No	No	No	No	No	Yes	No
1167	p53_peak_1167	I	chr10	59204434	59204534	intron	YES	0.49	3.73	7.61224	2.92832	39173	4.59299	Micu1	mitochondrial calcium uptake 1	protein-coding	NO	NO	NO	No	No	Yes	No	No	Yes	No	No	Yes	No	Yes	Yes	No
1168	p53_peak_1168	I	chr14	53275900	53276000	Intergenic	YES	0.49	3.73	7.61224	2.92832	-160580	5.20569	Olfr1507	olfactory receptor 1507	protein-coding	NO	NO	NO	No	No	Yes	No	No	No	No	No	No	No	No	No	No
1169	p53_peak_1169	I	chr15	20366119	20366219	Intergenic	YES	0.49	3.73	7.61224	2.92832	230336	5.36236	Acot10	acyl-CoA thioesterase 10	protein-coding	NO	NO	NO	No	No	No	No	No	No	No	No	No	No	No	No	No
1170	p53_peak_1170	I	chr6	89259498	89259598	Intergenic	YES	2.43	18.48	7.60494	2.92694	-23829	4.37711	4930512J16Rik	RIKEN cDNA 4930512J16 gene	ncRNA	NO	NO	NO	No	No	Yes	No	No	Yes	No	No	No	No	No	Yes	No
1171	p53_peak_1171	I	chr1	184876283	184876383	Intergenic	YES	1.94	14.75	7.60309	2.92659	-8586	3.93379	Tlr5	toll-like receptor 5	protein-coding	NO	NO	NO	No	No	Yes	No	No	Yes	No	No	Yes	No	No	Yes	No
1172	p53_peak_1172	I	chr10	124648511	124648611	Intergenic	YES	2.55	19.37	7.59608	2.92525	117030	5.0683	Slc16a7	solute carrier family 16 (monocarboxylic acid transporters), member 7	protein-coding	NO	NO	NO	Yes	No	Yes	No	No	Yes	No	No	No	No	No	Yes	No
1173	p53_peak_1173	I	chr16	52988447	52988547	Intergenic	YES	2.79	21.15	7.58065	2.92232	-172640	5.23714	4930404A05Rik	RIKEN cDNA 4930404A05 gene	ncRNA	NO	NO	NO	No	No	Yes	No	No	Yes	No	No	No	No	No	Yes	No
1174	p53_peak_1174	I	chr4	150456913	150457013	intron	NO	0.61	4.62	7.57377	2.92101	-6716	3.82711	Gm13090	predicted gene 13090	protein-coding	NO	NO	NO	No	No	No	No	No	No	No	No	No	No	No	No	No
1175	p53_peak_1175	I	chr10	45093257	45093357	Intergenic	YES	0.61	4.62	7.57377	2.92101	37739	4.57679	Bves	blood vessel epicardial substance	protein-coding	NO	NO	NO	No	No	Yes	No	No	Yes	No	No	No	No	No	Yes	No
1176	p53_peak_1176	I	chr16	57167005	57167105	intron	NO	0.61	4.62	7.57377	2.92101	390	2.59106	Nit2	nitrilase family, member 2	protein-coding	NO	NO	NO	No	No	Yes	No	No	No	No	No	No	No	No	No	No
1177	p53_peak_1177	I	chr11	51884245	51884345	intron	YES	0.61	4.62	7.57377	2.92101	-28031	4.44764	Ppp2ca	protein phosphatase 2 (formerly 2A), catalytic subunit, alpha isoform	protein-coding	NO	NO	NO	No	No	No	No	No	No	No	No	No	No	No	No	No
1178	p53_peak_1178	I	chr1	64480467	64480567	Intergenic	YES	0.61	4.62	7.57377	2.92101	-98861	4.99502	Creb1	cAMP responsive element binding protein 1	protein-coding	YES	NO	NO	No	No	Yes	No	No	Yes	No	No	No	No	No	Yes	No
1179	p53_peak_1179	I	chr9	83725066	83725166	Intergenic	NO	0.61	4.62	7.57377	2.92101	-3180	3.50243	Ttk	Ttk protein kinase	protein-coding	NO	NO	NO	No	No	No	No	No	No	No	No	No	No	No	No	No
1180	p53_peak_1180	I	chr11	116594028	116594128	Intergenic	YES	4.25	32.16	7.56706	2.91973	-19403	4.28787	BC018473	cDNA sequence BC018473	ncRNA	NO	NO	NO	Yes	No	Yes	No	No	Yes	No	No	No	No	No	Yes	No
1181	p53_peak_1181	I	chr1	92893931	92894031	Intergenic	YES	3.76	28.43	7.56117	2.91861	-1323	3.12156	Lrrfip1	leucine rich repeat (in FLII) interacting protein 1	protein-coding	NO	NO	NO	Yes	No	Yes	No	No	Yes	No	No	No	No	No	Yes	No
1182	p53_peak_1182	I	chr18	6174538	6174638	Intergenic	YES	3.88	29.32	7.5567	2.91776	-38492	4.58537	Arhgap12	Rho GTPase activating protein 12	protein-coding	NO	NO	NO	Yes	No	Yes	No	No	Yes	No	Yes	Yes	Yes	No	Yes	No
1183	p53_peak_1183	I	chr14	26234475	26234575	Intergenic	YES	0.73	5.51	7.54795	2.91608	-44146	4.64489	Zmiz1	zinc finger, MIZ-type containing 1	protein-coding	NO	NO	NO	No	No	No	No	No	No	No	No	No	No	No	Yes	No
1184	p53_peak_1184	I	chr6	50327761	50327861	intron	NO	0.73	5.51	7.54795	2.91608	5025	3.70114	Osbpl3	oxysterol binding protein-like 3	protein-coding	NO	NO	NO	No	No	Yes	No	No	Yes	No	No	Yes	No	Yes	No	No
1185	p53_peak_1185	I	chr3	115095176	115095276	Intergenic	NO	0.73	5.51	7.54795	2.91608	311343	5.49324	Olfm3	olfactomedin 3	protein-coding	NO	NO	NO	No	No	No	No	No	No	No	No	No	No	No	Yes	No
1186	p53_peak_1186	I	chr8	10851612	10851712	Intergenic	YES	0.73	5.51	7.54795	2.91608	30792	4.48844	B930025P03Rik	RIKEN cDNA B930025P03 gene	ncRNA	NO	NO	NO	No	No	No	No	No	No	No	No	No	No	No	Yes	No
1187	p53_peak_1187	I	chr1	79600466	79600566	Intergenic	YES	0.73	5.51	7.54795	2.91608	68031	4.83271	Ap1s3	adaptor-related protein complex AP-1, sigma 3	protein-coding	NO	NO	NO	No	No	Yes	No	No	Yes	No	No	No	No	No	No	No
1188	p53_peak_1188	I	chr7	17462732	17462832	intron	NO	0.73	5.51	7.54795	2.91608	2116	3.32552	Dact3	dapper homolog 3, antagonist of beta-catenin (xenopus)	protein-coding	NO	NO	NO	No	No	Yes	No	No	Yes	No	No	No	No	No	Yes	No
1189	p53_peak_1189	I	chr10	119664814	119664914	intron	NO	0.73	5.51	7.54795	2.91608	748	2.8739	Llph	LLP homolog, long-term synaptic facilitation (Aplysia)	protein-coding	NO	NO	NO	No	No	No	No	No	No	No	Yes	Yes	Yes	No	Yes	No
1190	p53_peak_1190	I	chr6	120699074	120699174	intron	NO	0.73	5.51	7.54795	2.91608	-24662	4.39203	Slc25a18	solute carrier family 25 (mitochondrial carrier), member 18	protein-coding	NO	NO	NO	No	No	No	No	No	No	No	No	No	No	No	Yes	No
1191	p53_peak_1191	I	chr16	36934343	36934443	promoter-TSS	YES	0.73	5.51	7.54795	2.91608	-676	2.82995	Hcls1	hematopoietic cell specific Lyn substrate 1	protein-coding	YES	NO	YES	No	No	No	No	No	No	No	No	No	No	No	Yes	No
1192	p53_peak_1192	I	chr8	42336112	42336212	intron	NO	0.73	5.51	7.54795	2.91608	11049	4.04332	Pcm1	pericentriolar material 1	protein-coding	NO	NO	NO	No	No	No	No	No	No	No	No	No	No	No	No	No
1193	p53_peak_1193	I	chr16	63541818	63541918	Intergenic	YES	0.73	5.51	7.54795	2.91608	322115	5.50801	Epha3	Eph receptor A3	protein-coding	NO	NO	NO	No	No	No	No	No	No	No	No	No	No	No	Yes	No
1194	p53_peak_1194	I	chr1	195047626	195047726	TTS	YES	7.16	54.02	7.54469	2.91546	-19936	4.29964	Traf3ip3	TRAF3 interacting protein 3	protein-coding	NO	NO	NO	Yes	No	Yes	No	No	Yes	No	No	Yes	No	No	Yes	No
1195	p53_peak_1195	I	chr6	146746848	146746948	Intergenic	YES	1.58	11.91	7.53797	2.91418	-7154	3.85455	Arntl2	aryl hydrocarbon receptor nuclear translocator-like 2	protein-coding	NO	NO	NO	No	No	No	No	No	No	No	No	No	No	No	Yes	No
1196	p53_peak_1196	I	chr16	93575176	93575276	Intergenic	YES	7.52	56.68	7.53723	2.91404	28834	4.4599	Setd4	SET domain containing 4	protein-coding	NO	NO	NO	Yes	No	Yes	No	No	Yes	No	No	No	No	No	Yes	No
1197	p53_peak_1197	I	chr4	123800639	123800739	Intergenic	YES	2.31	17.41	7.5368	2.91395	206013	5.31389	Rragc	Ras-related GTP binding C	protein-coding	NO	NO	NO	No	No	Yes	No	No	Yes	No	No	No	No	No	Yes	No
1198	p53_peak_1198	I	chr11	80240839	80240939	Intergenic	YES	0.85	6.4	7.52941	2.91254	-1228	3.0892	Psmd11	proteasome (prosome, macropain) 26S subunit, non-ATPase, 11	protein-coding	NO	NO	NO	No	No	No	No	No	No	No	No	No	No	No	No	No
1199	p53_peak_1199	I	chr4	105807786	105807886	Intergenic	YES	0.85	6.4	7.52941	2.91254	-180982	5.25764	Usp24	ubiquitin specific peptidase 24	protein-coding	NO	NO	NO	No	No	Yes	No	No	No	No	No	No	No	No	Yes	No
1200	p53_peak_1200	I	chr1	113914680	113914780	Intergenic	YES	2.55	19.19	7.52549	2.91179	-153235	5.18536	Dsel	dermatan sulfate epimerase-like	protein-coding	NO	NO	NO	No	No	No	No	No	No	No	No	No	No	No	Yes	No
1201	p53_peak_1201	I	chr2	31978769	31978869	Intergenic	YES	1.7	12.79	7.52353	2.91141	27648	4.44166	Plpp7	phospholipid phosphatase 7 (inactive)	protein-coding	NO	NO	NO	No	No	Yes	No	No	No	No	No	No	No	No	Yes	No
1202	p53_peak_1202	I	chr14	34141042	34141142	intron	NO	1.7	12.79	7.52353	2.91141	83118	4.9197	Mapk8	mitogen-activated protein kinase 8	protein-coding	NO	NO	NO	No	No	Yes	No	No	Yes	No	No	Yes	No	No	Yes	No
1203	p53_peak_1203	I	chr9	113477045	113477145	intron	YES	1.7	12.79	7.52353	2.91141	19175	4.28274	AU023762	expressed sequence AU023762	ncRNA	NO	NO	NO	No	No	Yes	No	No	No	No	No	Yes	No	No	Yes	No
1204	p53_peak_1204	I	chr7	53019455	53019555	Intergenic	YES	1.7	12.79	7.52353	2.91141	-4580	3.66087	Sult2b1	sulfotransferase family, cytosolic, 2B, member 1	protein-coding	NO	NO	NO	No	No	Yes	No	No	Yes	No	No	No	No	No	No	No
1205	p53_peak_1205	I	chr1	112690149	112690249	Intergenic	YES	0.97	7.29	7.51546	2.90986	183750	5.26423	Cdh19	cadherin 19, type 2	protein-coding	NO	NO	NO	No	No	No	No	No	No	No	No	No	No	No	Yes	No
1206	p53_peak_1206	I	chr14	58710502	58710602	intron	YES	0.97	7.29	7.51546	2.90986	19029	4.27942	Fgf9	fibroblast growth factor 9	protein-coding	NO	NO	NO	No	No	Yes	No	No	Yes	No	No	No	No	No	No	No
1207	p53_peak_1207	I	chr16	43465697	43465797	intron	YES	0.97	7.29	7.51546	2.90986	-45438	4.65742	Gm15713	predicted gene 15713	ncRNA	NO	NO	NO	No	No	Yes	No	No	Yes	No	No	No	No	No	Yes	No
1208	p53_peak_1208	I	chrX	104509810	104509910	Intergenic	YES	0.97	7.29	7.51546	2.90986	30175	4.47965	Gpr174	G protein-coupled receptor 174	protein-coding	NO	NO	NO	No	No	Yes	No	No	Yes	No	No	No	No	No	No	No
1209	p53_peak_1209	I	chr4	133957911	133958011	promoter-TSS	YES	4.85	36.43	7.51134	2.90907	-866	2.93752	Pafah2	platelet-activating factor acetylhydrolase 2	protein-coding	NO	NO	NO	Yes	No	No	No	No	Yes	No	Yes	Yes	No	Yes	Yes	No
1210	p53_peak_1210	I	chr12	57381642	57381742	Intergenic	NO	1.94	14.57	7.51031	2.90887	27462	4.43873	Gm19990	predicted gene, 19990	ncRNA	NO	NO	NO	No	No	No	No	No	No	No	No	No	No	No	Yes	No
1211	p53_peak_1211	I	chr1	34817036	34817136	Intergenic	YES	1.94	14.57	7.51031	2.90887	-41481	4.61785	Arhgef4	Rho guanine nucleotide exchange factor (GEF) 4	protein-coding	NO	NO	NO	No	No	Yes	No	No	Yes	No	No	No	No	No	Yes	No
1212	p53_peak_1212	I	chr3	145120717	145120817	intron	YES	4	30.03	7.5075	2.90833	-118405	5.07337	Znhit6	zinc finger, HIT type 6	protein-coding	NO	NO	NO	No	No	Yes	No	No	Yes	No	No	No	No	No	Yes	No
1213	p53_peak_1213	I	chr16	20702111	20702211	TTS	NO	2.06	15.46	7.50485	2.90782	7031	3.84702	Fam131a	family with sequence similarity 131, member A	protein-coding	NO	NO	NO	Yes	No	Yes	No	No	Yes	No	No	No	No	No	Yes	No
1214	p53_peak_1214	I	chr4	130501497	130501597	intron	YES	2.18	16.35	7.5	2.90689	1247	3.09587	Matn1	matrilin 1, cartilage matrix protein	protein-coding	NO	NO	NO	Yes	No	Yes	No	No	Yes	No	No	Yes	Yes	Yes	No	No
1215	p53_peak_1215	I	chr3	157180967	157181067	Intergenic	YES	1.09	8.17	7.49541	2.90601	-16344	4.21336	Zranb2	zinc finger, RAN-binding domain containing 2	protein-coding	NO	NO	NO	No	No	No	No	No	No	No	No	No	No	No	No	No
1216	p53_peak_1216	I	chr13	106882439	106882539	Intergenic	YES	1.09	8.17	7.49541	2.90601	648716	5.81205	Htr1a	5-hydroxytryptamine (serotonin) receptor 1A	protein-coding	NO	NO	NO	No	No	No	No	No	No	No	No	No	No	No	Yes	No
1217	p53_peak_1217	I	chr8	89292412	89292512	Intergenic	NO	1.21	9.06	7.4876	2.9045	-22557	4.35328	Siah1a	seven in absentia 1A	protein-coding	NO	NO	NO	No	No	No	No	No	No	No	Yes	Yes	No	Yes	Yes	No
1218	p53_peak_1218	I	chr11	119798718	119798818	Intergenic	YES	1.21	9.06	7.4876	2.9045	-5638	3.75113	Baiap2	brain-specific angiogenesis inhibitor 1-associated protein 2	protein-coding	NO	NO	NO	Yes	No	No	No	No	No	No	Yes	Yes	No	Yes	Yes	No
1219	p53_peak_1219	I	chr7	120617591	120617691	Intergenic	YES	1.21	9.06	7.4876	2.9045	-39707	4.59887	Far1	fatty acyl CoA reductase 1	protein-coding	NO	NO	NO	No	No	Yes	No	No	Yes	No	No	No	No	No	Yes	No
1220	p53_peak_1220	I	chr5	21045270	21045370	intron	YES	4.13	30.92	7.48668	2.90433	-4025	3.60477	Lrrc17	leucine rich repeat containing 17	protein-coding	YES	NO	NO	No	No	Yes	No	No	Yes	No	No	No	No	No	Yes	No
1221	p53_peak_1221	I	chr14	25820052	25820152	Intergenic	NO	1.33	9.95	7.4812	2.90327	142625	5.1542	4930572O13Rik	RIKEN cDNA 4930572O13 gene	ncRNA	NO	NO	NO	No	No	Yes	No	No	Yes	No	No	No	No	No	Yes	No
1222	p53_peak_1222	I	chr9	37285471	37285571	Intergenic	YES	4.49	33.58	7.47884	2.90281	-11385	4.05633	Msantd2	Myb/SANT-like DNA-binding domain containing 2	protein-coding	NO	NO	NO	Yes	No	Yes	No	No	Yes	No	No	No	No	No	Yes	No
1223	p53_peak_1223	I	chr10	59364784	59364884	Intergenic	YES	7.64	57.04	7.46597	2.90033	22495	4.35209	Dnajb12	DnaJ (Hsp40) homolog, subfamily B, member 12	protein-coding	NO	NO	NO	Yes	Yes	Yes	No	Yes	Yes	No	Yes	Yes	Yes	Yes	Yes	No
1224	p53_peak_1224	I	chr5	93456457	93456557	Intergenic	YES	2.67	19.9	7.45318	2.89786	17541	4.24405	Sowahb	sosondowah ankyrin repeat domain family member B	protein-coding	NO	NO	NO	No	No	Yes	No	No	Yes	No	No	No	No	No	Yes	No
1225	p53_peak_1225	I	chr5	135568909	135569009	Intergenic	YES	2.79	20.79	7.45161	2.89755	-13802	4.13994	Mlxipl	MLX interacting protein-like	protein-coding	NO	NO	NO	No	No	Yes	No	No	Yes	No	No	No	No	No	Yes	No
1226	p53_peak_1226	I	chr9	88650962	88651062	Intergenic	YES	1.46	10.84	7.42466	2.89232	-24324	4.38603	Bcl2a1d	B cell leukemia/lymphoma 2 related protein A1d	protein-coding	NO	NO	NO	No	No	Yes	No	No	Yes	No	Yes	Yes	Yes	Yes	No	No
1227	p53_peak_1227	I	chr14	65072818	65072918	intron	NO	1.58	11.73	7.42405	2.89221	1872	3.27231	Msra	methionine sulfoxide reductase A	protein-coding	NO	NO	NO	No	No	Yes	No	No	Yes	No	No	Yes	No	No	Yes	No
1228	p53_peak_1228	I	chr13	53872660	53872760	Intergenic	YES	1.7	12.62	7.42353	2.89211	128756	5.10977	4930555G21Rik	RIKEN cDNA 4930555G21 gene	ncRNA	NO	NO	NO	No	No	No	No	No	No	No	No	No	No	No	Yes	No
1229	p53_peak_1229	I	chr1	183377148	183377248	intron	NO	1.82	13.5	7.41758	2.89095	64384	4.80878	Ccdc121	coiled-coil domain containing 121	protein-coding	NO	NO	NO	No	No	Yes	No	No	Yes	No	No	No	No	No	Yes	No
1230	p53_peak_1230	I	chr5	32677235	32677335	Intergenic	YES	2.06	15.28	7.41748	2.89093	21332	4.32903	Plb1	phospholipase B1	protein-coding	NO	NO	NO	No	No	Yes	No	No	Yes	No	No	No	No	No	Yes	No
1231	p53_peak_1231	I	chr5	130663475	130663575	intron	YES	2.06	15.28	7.41748	2.89093	475	2.67669	Rabgef1	RAB guanine nucleotide exchange factor (GEF) 1	protein-coding	NO	NO	NO	No	No	Yes	No	No	Yes	No	No	Yes	No	No	Yes	No
1232	p53_peak_1232	I	chr7	3428165	3428265	intron	NO	0.36	2.67	7.41667	2.89077	2792	3.44592	Cacng6	calcium channel, voltage-dependent, gamma subunit 6	protein-coding	NO	NO	NO	No	No	Yes	No	No	Yes	No	No	Yes	No	Yes	No	No
1233	p53_peak_1233	I	chr17	25874665	25874765	intron	NO	0.36	2.67	7.41667	2.89077	1730	3.23805	Mslnl	mesothelin-like	protein-coding	NO	NO	NO	No	No	No	No	No	No	No	No	No	No	No	No	No
1234	p53_peak_1234	I	chr6	56015927	56016027	Intergenic	NO	0.36	2.67	7.41667	2.89077	48468	4.68546	Ppp1r17	protein phosphatase 1, regulatory subunit 17	protein-coding	NO	NO	NO	No	No	No	No	No	No	No	No	No	No	No	No	No
1235	p53_peak_1235	I	chr14	123346621	123346721	intron	YES	0.36	2.67	7.41667	2.89077	-34284	4.53509	Ggact	gamma-glutamylamine cyclotransferase	protein-coding	NO	NO	NO	No	No	No	No	No	No	No	No	No	No	No	No	No
1236	p53_peak_1236	I	chr4	119714385	119714485	intron	YES	2.31	17.06	7.38528	2.88465	-119594	5.07771	Edn2	endothelin 2	protein-coding	NO	NO	NO	No	No	Yes	No	No	Yes	No	No	Yes	No	No	Yes	No
1237	p53_peak_1237	I	chr2	152778186	152778286	promoter-TSS	NO	3.52	25.94	7.36932	2.88153	-918	2.96284	Dusp15	dual specificity phosphatase-like 15	protein-coding	NO	NO	NO	Yes	No	Yes	No	No	Yes	No	Yes	Yes	Yes	No	Yes	No
1238	p53_peak_1238	I	chr6	28856654	28856754	Intergenic	YES	8.49	62.55	7.36749	2.88117	-74957	4.87481	Lrrc4	leucine rich repeat containing 4	protein-coding	NO	NO	NO	No	No	Yes	No	No	Yes	No	No	No	No	No	Yes	No
1239	p53_peak_1239	I	chr1	195404187	195404287	Intergenic	YES	3.16	23.28	7.36709	2.88109	-70513	4.84827	Mir205	microRNA 205	ncRNA	NO	NO	NO	Yes	No	Yes	No	No	Yes	No	No	Yes	No	No	No	No
1240	p53_peak_1240	I	chr15	96489283	96489383	Intergenic	YES	1.33	9.77	7.34586	2.87693	-15989	4.20382	Slc38a1	solute carrier family 38, member 1	protein-coding	NO	NO	NO	Yes	No	Yes	No	No	Yes	No	Yes	Yes	No	Yes	Yes	No
1241	p53_peak_1241	I	chr6	68360517	68360617	Intergenic	YES	1.33	9.77	7.34586	2.87693	-844874	5.92679	4930515G16Rik	myc induced nuclear antigen pseudogene	pseudo	NO	NO	NO	No	No	Yes	No	No	Yes	No	No	No	No	No	No	No
1242	p53_peak_1242	I	chr1	125892021	125892121	intron	YES	1.33	9.77	7.34586	2.87693	50065	4.69953	Dpp10	dipeptidylpeptidase 10	protein-coding	NO	NO	NO	No	No	No	No	No	No	No	No	No	No	No	Yes	No
1243	p53_peak_1243	I	chr10	80986840	80986940	promoter-TSS	YES	1.09	8	7.33945	2.87567	80	1.90309	Gna15	guanine nucleotide binding protein, alpha 15	protein-coding	NO	NO	NO	No	No	No	No	No	No	No	No	Yes	No	No	No	No
1244	p53_peak_1244	I	chr3	84536812	84536912	Intergenic	YES	1.09	8	7.33945	2.87567	66748	4.82444	Tmem154	transmembrane protein 154	protein-coding	NO	NO	NO	No	No	No	No	No	No	No	No	No	No	No	No	No
1245	p53_peak_1245	I	chr17	53727583	53727683	intron	YES	1.09	8	7.33945	2.87567	4182	3.62138	Kat2b	K(lysine) acetyltransferase 2B	protein-coding	NO	NO	NO	No	No	No	No	No	No	No	No	No	No	No	No	No
1246	p53_peak_1246	I	chr3	10395952	10396052	Intergenic	YES	1.09	8	7.33945	2.87567	29029	4.46283	Chmp4c	charged multivesicular body protein 4C	protein-coding	NO	NO	NO	No	No	Yes	No	No	No	No	No	No	No	No	Yes	No
1247	p53_peak_1247	I	chr3	104879005	104879105	intron	YES	1.09	8	7.33945	2.87567	9293	3.96816	4930564D02Rik	RIKEN cDNA 4930564D02 gene	protein-coding	NO	NO	NO	No	No	No	No	No	No	No	No	No	No	No	Yes	No
1248	p53_peak_1248	I	chr3	60304550	60304650	promoter-TSS	NO	1.21	8.88	7.33884	2.87555	-501	2.69984	Mbnl1	muscleblind-like 1 (Drosophila)	protein-coding	NO	NO	NO	No	No	No	No	No	No	No	No	No	No	No	No	No
1249	p53_peak_1249	I	chr5	92102780	92102880	Intergenic	YES	1.21	8.88	7.33884	2.87555	93496	4.97079	1700063O14Rik	RIKEN cDNA 1700063O14 gene	ncRNA	NO	NO	NO	No	No	Yes	No	No	Yes	No	No	No	No	No	Yes	No
1250	p53_peak_1250	I	chr12	112681960	112682060	intron	NO	0.97	7.11	7.3299	2.87379	1138	3.05614	Tnfaip2	tumor necrosis factor, alpha-induced protein 2	protein-coding	NO	NO	NO	No	No	No	No	No	No	No	No	No	No	No	No	No
1251	p53_peak_1251	I	chr6	48789825	48789925	intron	YES	0.97	7.11	7.3299	2.87379	1112	3.0461	Tmem176b	transmembrane protein 176B	protein-coding	NO	NO	NO	No	No	No	No	No	No	No	No	No	No	No	No	No
1252	p53_peak_1252	I	chr11	51381283	51381383	intron	NO	0.97	7.11	7.3299	2.87379	-16926	4.22855	Phykpl	5-phosphohydroxy-L-lysine phospholyase	protein-coding	NO	NO	NO	No	No	Yes	No	No	Yes	No	No	No	No	No	No	No
1253	p53_peak_1253	I	chr2	165739900	165740000	Intergenic	YES	0.97	7.11	7.3299	2.87379	-29612	4.47147	Zmynd8	zinc finger, MYND-type containing 8	protein-coding	NO	NO	NO	No	No	Yes	No	No	Yes	No	No	Yes	No	No	Yes	No
1254	p53_peak_1254	I	chr16	48585856	48585956	intron	NO	0.97	7.11	7.3299	2.87379	154556	5.18909	Morc1	microrchidia 1	protein-coding	NO	NO	NO	No	No	Yes	No	No	Yes	No	No	No	No	No	No	No
1255	p53_peak_1255	I	chr1	99378051	99378151	Intergenic	YES	1.94	14.22	7.3299	2.87379	180494	5.25646	D1Ertd622e	DNA segment, Chr 1, ERATO Doi 622, expressed	protein-coding	NO	NO	NO	No	No	Yes	No	No	Yes	No	No	No	No	No	No	No
1256	p53_peak_1256	I	chr3	122624036	122624136	intron	YES	8.01	58.64	7.32085	2.87201	2948	3.46953	4933405D12Rik	RIKEN cDNA 4933405D12 gene	ncRNA	NO	NO	NO	No	No	Yes	No	No	Yes	No	No	No	No	No	Yes	No
1257	p53_peak_1257	I	chr14	34470978	34471078	Intergenic	YES	0.85	6.22	7.31765	2.87138	68572	4.83615	Ptpn20	protein tyrosine phosphatase, non-receptor type 20	protein-coding	NO	NO	NO	No	No	No	No	No	No	No	No	No	No	No	Yes	No
1258	p53_peak_1258	I	chr2	175829921	175830021	intron	YES	0.85	6.22	7.31765	2.87138	-29801	4.47423	Gm14288	predicted gene 14288	protein-coding	NO	NO	NO	No	No	No	No	No	No	No	No	No	No	No	No	No
1259	p53_peak_1259	I	chr2	75563170	75563270	Intergenic	YES	0.85	6.22	7.31765	2.87138	-20500	4.31175	Nfe2l2	nuclear factor, erythroid derived 2, like 2	protein-coding	NO	NO	NO	No	No	Yes	No	No	No	No	Yes	Yes	No	Yes	Yes	No
1260	p53_peak_1260	I	chr2	168709399	168709499	Intergenic	YES	0.85	6.22	7.31765	2.87138	71638	4.85514	Zfp64	zinc finger protein 64	protein-coding	NO	NO	NO	No	No	No	No	No	No	No	No	No	No	No	No	No
1261	p53_peak_1261	I	chr6	37559524	37559624	Intergenic	YES	1.7	12.44	7.31765	2.87138	79401	4.89983	Akr1d1	aldo-keto reductase family 1, member D1	protein-coding	NO	NO	NO	No	No	Yes	No	No	Yes	No	No	No	No	No	Yes	No
1262	p53_peak_1262	I	chr2	30629323	30629423	Intergenic	NO	1.58	11.55	7.31013	2.8699	27884	4.44536	1700001O22Rik	RIKEN cDNA 1700001O22 gene	protein-coding	NO	NO	NO	No	No	No	No	No	No	No	No	No	No	No	Yes	No
1263	p53_peak_1263	I	chr5	137500893	137500993	Intergenic	YES	0.73	5.33	7.30137	2.86817	-5222	3.71784	Vgf	VGF nerve growth factor inducible	protein-coding	NO	NO	NO	No	No	No	No	No	No	No	No	No	No	No	No	No
1264	p53_peak_1264	I	chr4	46669802	46669902	Intergenic	YES	0.73	5.33	7.30137	2.86817	-6781	3.83129	Tbc1d2	TBC1 domain family, member 2	protein-coding	NO	NO	NO	Yes	No	Yes	No	No	Yes	No	No	No	No	No	Yes	No
1265	p53_peak_1265	I	chr3	108971533	108971633	TTS	NO	0.73	5.33	7.30137	2.86817	45516	4.65816	Slc25a24	solute carrier family 25 (mitochondrial carrier, phosphate carrier), member 24	protein-coding	NO	NO	NO	No	No	Yes	No	No	Yes	No	No	Yes	Yes	Yes	No	No
1266	p53_peak_1266	I	chr7	93637412	93637512	exon	YES	0.73	5.33	7.30137	2.86817	597	2.77597	Olfr298	olfactory receptor 298	protein-coding	NO	NO	NO	No	No	No	No	No	No	No	No	No	No	No	Yes	No
1267	p53_peak_1267	I	chr11	74401541	74401641	intron	NO	1.46	10.66	7.30137	2.86817	2069	3.31576	Rap1gap2	RAP1 GTPase activating protein 2	protein-coding	NO	NO	NO	Yes	No	No	No	No	No	No	No	No	No	No	No	No
1268	p53_peak_1268	I	chr9	88820389	88820489	Intergenic	YES	1.46	10.66	7.30137	2.86817	-31319	4.49581	Bcl2a1a	B cell leukemia/lymphoma 2 related protein A1a	protein-coding	NO	NO	NO	No	No	Yes	No	No	Yes	No	No	No	No	No	Yes	No
1269	p53_peak_1269	I	chr17	25588118	25588218	Intergenic	YES	1.46	10.66	7.30137	2.86817	-17440	4.24155	Cacna1h	calcium channel, voltage-dependent, T type, alpha 1H subunit	protein-coding	NO	NO	NO	No	No	No	No	No	No	No	No	No	No	No	No	No
1270	p53_peak_1270	I	chr1	5034540	5034640	intron	YES	6.07	44.24	7.2883	2.86558	-24970	4.39742	Rgs20	regulator of G-protein signaling 20	protein-coding	NO	NO	NO	Yes	No	Yes	No	No	Yes	No	No	No	No	No	Yes	No
1271	p53_peak_1271	I	chr11	31743855	31743955	Intergenic	YES	0.61	4.44	7.27869	2.86368	-19358	4.28686	D630024D03Rik	RIKEN cDNA D630024D03 gene	ncRNA	NO	NO	NO	No	No	No	No	No	No	No	No	No	No	No	No	No
1272	p53_peak_1272	I	chr4	137458860	137458960	intron	NO	0.61	4.44	7.27869	2.86368	40758	4.61021	Ece1	endothelin converting enzyme 1	protein-coding	NO	NO	NO	No	No	No	No	No	No	No	No	No	No	No	Yes	No
1273	p53_peak_1273	I	chr9	85925014	85925114	Intergenic	YES	0.61	4.44	7.27869	2.86368	188605	5.27555	Tpbg	trophoblast glycoprotein	protein-coding	NO	NO	NO	No	No	No	No	No	No	No	No	No	No	No	Yes	No
1274	p53_peak_1274	I	chr8	90804897	90804997	intron	YES	0.61	4.44	7.27869	2.86368	-1944	3.2887	Adcy7	adenylate cyclase 7	protein-coding	NO	NO	NO	No	No	No	No	No	No	No	Yes	Yes	No	No	No	No
1275	p53_peak_1275	I	chr15	22097323	22097423	Intergenic	YES	0.61	4.44	7.27869	2.86368	547366	5.73828	Gm5803	predicted gene 5803	protein-coding	NO	NO	NO	No	No	No	No	No	No	No	No	No	No	No	No	No
1276	p53_peak_1276	I	chr1	167637818	167637918	intron	YES	0.61	4.44	7.27869	2.86368	357	2.55267	Rcsd1	RCSD domain containing 1	protein-coding	NO	NO	NO	No	No	Yes	No	No	No	No	No	No	No	No	No	No
1277	p53_peak_1277	I	chr5	35936850	35936950	intron	YES	0.61	4.44	7.27869	2.86368	-5488	3.73941	4931431C16Rik	RIKEN cDNA 4931431C16 gene	ncRNA	NO	NO	NO	No	No	No	No	No	No	No	No	No	No	No	Yes	No
1278	p53_peak_1278	I	chr17	28795450	28795550	intron	YES	0.61	4.44	7.27869	2.86368	31432	4.49737	Slc26a8	solute carrier family 26, member 8	protein-coding	NO	NO	NO	No	No	No	No	No	No	No	No	No	No	No	No	No
1279	p53_peak_1279	I	chr12	83975829	83975929	intron	YES	0.61	4.44	7.27869	2.86368	64263	4.80796	1700085C21Rik	RIKEN cDNA 1700085C21 gene	ncRNA	NO	NO	NO	No	No	No	No	No	No	No	No	No	No	No	Yes	No
1280	p53_peak_1280	I	chr2	157499958	157500058	Intergenic	YES	0.61	4.44	7.27869	2.86368	-63129	4.80023	Ctnnbl1	catenin, beta like 1	protein-coding	NO	NO	NO	No	No	No	No	No	No	No	No	No	No	No	No	No
1281	p53_peak_1281	I	chr9	49927506	49927606	Intergenic	NO	0.61	4.44	7.27869	2.86368	113731	5.05588	2310003N18Rik	RIKEN cDNA 2310003N18 gene	ncRNA	NO	NO	NO	No	No	No	No	No	No	No	No	No	No	No	Yes	No
1282	p53_peak_1282	I	chr10	76248845	76248945	intron	NO	0.61	4.44	7.27869	2.86368	-60106	4.77892	Col6a1	collagen, type VI, alpha 1	protein-coding	NO	NO	NO	No	No	Yes	No	No	No	No	No	No	No	No	Yes	No
1283	p53_peak_1283	I	chr9	54541772	54541872	Intergenic	YES	0.61	4.44	7.27869	2.86368	-5544	3.74382	Dnaja4	DnaJ (Hsp40) homolog, subfamily A, member 4	protein-coding	NO	NO	NO	No	No	No	No	No	No	No	No	No	No	No	No	No
1284	p53_peak_1284	I	chr10	128041634	128041734	Intergenic	YES	3.64	26.48	7.27473	2.86289	-15127	4.17975	Erbb3	v-erb-b2 erythroblastic leukemia viral oncogene homolog 3 (avian)	protein-coding	NO	NO	NO	No	No	No	No	No	No	No	No	No	No	No	No	No
1285	p53_peak_1285	I	chr11	43354232	43354332	intron	YES	2.91	21.15	7.26804	2.86157	12031	4.0803	Ccnjl	cyclin J-like	protein-coding	NO	NO	NO	No	No	Yes	No	No	Yes	No	No	No	No	No	Yes	No
1286	p53_peak_1286	I	chrX	117173536	117173636	Intergenic	YES	3.28	23.81	7.25915	2.8598	132781	5.12314	Pabpc5	poly(A) binding protein, cytoplasmic 5	protein-coding	NO	NO	NO	Yes	No	Yes	No	No	Yes	No	No	Yes	Yes	Yes	Yes	No
1287	p53_peak_1287	I	chr2	151850037	151850137	Intergenic	YES	4.61	33.41	7.24729	2.85744	24485	4.3889	Slc52a3	solute carrier protein family 52, member 3	protein-coding	NO	NO	NO	No	No	Yes	No	No	Yes	No	No	Yes	No	No	Yes	No
1288	p53_peak_1288	I	chrX	30481349	30481449	Intergenic	YES	0.49	3.55	7.2449	2.85697	-116912	5.06786	Gm2799	predicted gene 2799	protein-coding	NO	NO	NO	No	No	No	No	No	No	No	No	No	No	No	No	No
1289	p53_peak_1289	I	chr18	56886796	56886896	intron	YES	0.49	3.55	7.2449	2.85697	19379	4.28733	Lmnb1	lamin B1	protein-coding	NO	NO	NO	No	No	No	No	No	No	No	No	No	No	No	Yes	No
1290	p53_peak_1290	I	chr15	8071743	8071843	intron	YES	0.49	3.55	7.2449	2.85697	12480	4.09621	Nup155	nucleoporin 155	protein-coding	NO	NO	NO	No	No	No	No	No	No	No	No	No	No	No	No	No
1291	p53_peak_1291	I	chr17	67491433	67491533	intron	YES	0.49	3.55	7.2449	2.85697	-115908	5.06411	Mir5709	microRNA 5709	ncRNA	NO	NO	NO	No	No	No	No	No	No	No	No	No	No	No	Yes	No
1292	p53_peak_1292	I	chr14	62501975	62502075	Intergenic	YES	0.49	3.55	7.2449	2.85697	-200815	5.3028	Dleu2	deleted in lymphocytic leukemia, 2	ncRNA	NO	NO	NO	No	No	Yes	No	No	Yes	No	No	No	No	No	Yes	No
1293	p53_peak_1293	I	chr12	110277234	110277334	intron	NO	0.49	3.55	7.2449	2.85697	29143	4.46453	Begain	brain-enriched guanylate kinase-associated	protein-coding	NO	NO	NO	No	No	No	No	No	No	No	No	No	No	No	Yes	No
1294	p53_peak_1294	I	chr4	89021069	89021169	intron	YES	0.49	3.55	7.2449	2.85697	-64178	4.80739	Cdkn2b	cyclin-dependent kinase inhibitor 2B (p15, inhibits CDK4)	protein-coding	NO	NO	NO	No	No	No	No	No	No	No	No	No	No	No	No	No
1295	p53_peak_1295	I	chr1	182634182	182634282	Intergenic	YES	0.49	3.55	7.2449	2.85697	-7067	3.84924	Mixl1	Mix1 homeobox-like 1 (Xenopus laevis)	protein-coding	NO	NO	NO	Yes	No	No	No	No	No	No	No	No	No	No	Yes	No
1296	p53_peak_1296	I	chr15	78283015	78283115	intron	YES	0.49	3.55	7.2449	2.85697	15999	4.20409	Tmprss6	transmembrane serine protease 6	protein-coding	NO	NO	NO	No	No	No	No	No	No	No	No	No	No	No	No	No
1297	p53_peak_1297	I	chr1	31835177	31835277	Intergenic	YES	0.49	3.55	7.2449	2.85697	-394424	5.59596	Khdrbs2	KH domain containing, RNA binding, signal transduction associated 2	protein-coding	NO	NO	NO	No	No	No	No	No	No	No	No	No	No	No	Yes	No
1298	p53_peak_1298	I	chr7	150813054	150813154	intron	YES	0.49	3.55	7.2449	2.85697	646	2.81023	Tnfrsf26	tumor necrosis factor receptor superfamily, member 26	protein-coding	NO	NO	NO	No	No	No	No	No	No	No	No	No	No	No	No	No
1299	p53_peak_1299	I	chr1	135068057	135068157	Intergenic	NO	0.49	3.55	7.2449	2.85697	40364	4.60599	Ppp1r15b	protein phosphatase 1, regulatory (inhibitor) subunit 15b	protein-coding	NO	NO	NO	No	No	No	No	No	No	No	No	No	No	No	No	No
1300	p53_peak_1300	I	chr6	28978413	28978513	Intergenic	YES	0.49	3.55	7.2449	2.85697	5844	3.76671	Mir129-1	microRNA 129-1	ncRNA	NO	NO	NO	No	No	No	No	No	No	No	No	No	No	No	Yes	No
1301	p53_peak_1301	I	chr7	82904159	82904259	Intergenic	NO	0.49	3.55	7.2449	2.85697	-89015	4.94946	Klhl25	kelch-like 25	protein-coding	NO	NO	NO	No	No	Yes	No	No	No	No	No	No	No	No	Yes	No
1302	p53_peak_1302	I	chr9	63724012	63724112	Intergenic	YES	0.49	3.55	7.2449	2.85697	-118261	5.07284	Smad3	SMAD family member 3	protein-coding	NO	NO	NO	No	No	No	No	No	No	No	No	No	No	No	Yes	No
1303	p53_peak_1303	I	chr12	90135599	90135699	intron	NO	0.49	3.55	7.2449	2.85697	-56185	4.74962	Nrxn3	neurexin III	protein-coding	NO	NO	NO	No	No	No	No	No	No	No	No	No	No	No	No	No
1304	p53_peak_1304	I	chr11	55023356	55023456	intron	NO	0.49	3.55	7.2449	2.85697	5564	3.74539	Slc36a1	solute carrier family 36 (proton/amino acid symporter), member 1	protein-coding	NO	NO	NO	No	No	No	No	No	No	No	No	No	Yes	No	No	No
1305	p53_peak_1305	I	chr2	28484693	28484793	Intergenic	NO	1.33	9.6	7.21805	2.85161	-7241	3.8598	Gfi1b	growth factor independent 1B	protein-coding	YES	NO	NO	No	No	No	No	No	No	No	No	No	No	No	No	No
1306	p53_peak_1306	I	chr3	89132596	89132696	Intergenic	NO	1.33	9.6	7.21805	2.85161	-5845	3.76678	Efna3	ephrin A3	protein-coding	NO	NO	NO	No	No	No	No	No	Yes	No	No	No	No	No	Yes	No
1307	p53_peak_1307	I	chr14	105641428	105641528	Intergenic	YES	1.7	12.26	7.21176	2.85035	-16412	4.21516	Ndfip2	Nedd4 family interacting protein 2	protein-coding	NO	NO	NO	No	No	Yes	No	No	Yes	No	No	No	No	No	Yes	No
1308	p53_peak_1308	I	chr6	67097856	67097956	Intergenic	YES	1.7	12.26	7.21176	2.85035	-110505	5.04338	Gadd45a	growth arrest and DNA-damage-inducible 45 alpha	protein-coding	NO	NO	NO	No	No	Yes	No	No	Yes	No	No	No	No	No	Yes	No
1309	p53_peak_1309	I	chr15	43667136	43667236	Intergenic	YES	4.98	35.89	7.20683	2.84936	34389	4.53642	Tmem74	transmembrane protein 74	protein-coding	NO	NO	NO	Yes	No	Yes	No	No	Yes	No	No	No	No	No	Yes	No
1310	p53_peak_1310	I	chr8	3644982	3645082	Intergenic	YES	3.28	23.63	7.20427	2.84885	-10738	4.03092	Retn	resistin	protein-coding	NO	NO	NO	No	No	Yes	No	No	Yes	No	No	No	No	No	Yes	No
1311	p53_peak_1311	I	chr4	116798161	116798261	non-coding	NO	1.21	8.71	7.19835	2.84767	119	2.07555	Btbd19	BTB (POZ) domain containing 19	ncRNA	NO	NO	NO	No	No	No	No	No	No	No	No	No	No	No	Yes	No
1312	p53_peak_1312	I	chr12	70340648	70340748	Intergenic	YES	1.58	11.37	7.1962	2.84724	-2121	3.32654	Klhdc1	kelch domain containing 1	protein-coding	NO	NO	NO	No	No	Yes	No	No	No	No	Yes	Yes	No	No	Yes	No
1313	p53_peak_1313	I	chr4	148116628	148116728	Intergenic	NO	1.58	11.37	7.1962	2.84724	-61823	4.79115	Casz1	castor zinc finger 1	protein-coding	NO	NO	NO	No	No	No	No	No	No	No	No	No	No	No	No	No
1314	p53_peak_1314	I	chr17	45821829	45821929	intron	YES	3.16	22.74	7.1962	2.84724	1288	3.10992	Tmem63b	transmembrane protein 63b	protein-coding	NO	NO	NO	No	No	Yes	No	No	Yes	No	No	No	No	No	Yes	No
1315	p53_peak_1315	I	chr16	17564059	17564159	intron	YES	3.16	22.74	7.1962	2.84724	2131	3.32858	P2rx6	purinergic receptor P2X, ligand-gated ion channel, 6	protein-coding	NO	NO	NO	Yes	No	No	No	No	No	No	No	No	No	No	No	No
1316	p53_peak_1316	I	chr11	17229774	17229874	Intergenic	YES	2.67	19.19	7.18727	2.84544	72203	4.85856	C1d	C1D nuclear receptor co-repressor	protein-coding	NO	NO	NO	No	No	Yes	No	No	Yes	No	No	No	No	No	Yes	No
1317	p53_peak_1317	I	chr1	135975911	135976011	promoter-TSS	NO	7.64	54.91	7.18717	2.84542	-229	2.35984	Btg2	B cell translocation gene 2, anti-proliferative	protein-coding	NO	NO	NO	Yes	Yes	Yes	No	Yes	Yes	No	Yes	Yes	Yes	Yes	Yes	No
1318	p53_peak_1318	I	chr4	32057041	32057141	intron	YES	6.43	46.2	7.18507	2.845	6009	3.7788	Map3k7	mitogen-activated protein kinase kinase kinase 7	protein-coding	NO	NO	NO	Yes	No	Yes	No	No	Yes	No	No	No	No	No	Yes	No
1319	p53_peak_1319	I	chr18	35047902	35048002	Intergenic	YES	1.46	10.48	7.17808	2.8436	27091	4.43283	Egr1	early growth response 1	protein-coding	NO	NO	NO	No	No	Yes	No	No	No	No	No	No	No	No	Yes	No
1320	p53_peak_1320	I	chr2	175729915	175730015	intron	YES	1.09	7.82	7.17431	2.84284	-7109	3.85181	Gm14430	predicted gene 14430	protein-coding	NO	NO	NO	No	No	No	No	No	No	No	No	No	No	No	No	No
1321	p53_peak_1321	I	chr18	82192186	82192286	Intergenic	YES	1.09	7.82	7.17431	2.84284	-3417	3.53364	Mir5127	microRNA 5127	ncRNA	NO	NO	NO	No	No	Yes	No	No	Yes	No	No	No	No	No	Yes	No
1322	p53_peak_1322	I	chr12	76827534	76827634	intron	YES	1.09	7.82	7.17431	2.84284	9132	3.96057	Sgpp1	sphingosine-1-phosphate phosphatase 1	protein-coding	NO	NO	NO	No	No	Yes	No	Yes	Yes	No	Yes	Yes	Yes	Yes	No	No
1323	p53_peak_1323	I	chr7	148379181	148379281	promoter-TSS	YES	1.09	7.82	7.17431	2.84284	672	2.82737	Hras	Harvey rat sarcoma virus oncogene	protein-coding	NO	NO	NO	No	No	No	No	No	No	No	No	No	No	No	Yes	No
1324	p53_peak_1324	I	chr2	105188163	105188263	intron	YES	1.09	7.82	7.17431	2.84284	51263	4.7098	Rcn1	reticulocalbin 1	protein-coding	NO	NO	NO	No	No	No	No	No	No	No	No	No	No	No	Yes	No
1325	p53_peak_1325	I	chr5	114592876	114592976	Intergenic	YES	1.09	7.82	7.17431	2.84284	11761	4.07044	Ung	uracil DNA glycosylase	protein-coding	NO	NO	NO	No	No	No	No	No	No	No	No	No	No	No	No	No
1326	p53_peak_1326	I	chr8	97571197	97571297	Intergenic	YES	1.09	7.82	7.17431	2.84284	-7756	3.88964	Drc7	dynein regulatory complex subunit 7	protein-coding	NO	NO	NO	No	No	No	No	No	No	No	No	No	No	No	No	No
1327	p53_peak_1327	I	chr8	126604543	126604643	Intergenic	YES	2.18	15.64	7.17431	2.84284	57220	4.75755	Urb2	URB2 ribosome biogenesis 2 homolog (S. cerevisiae)	protein-coding	NO	NO	NO	Yes	No	No	No	No	No	No	No	No	No	No	Yes	No
1328	p53_peak_1328	I	chr6	50591297	50591397	Intergenic	YES	2.43	17.41	7.16461	2.84089	13045	4.11544	Npvf	neuropeptide VF precursor	protein-coding	NO	NO	NO	No	No	No	No	No	Yes	No	No	No	No	Yes	Yes	No
1329	p53_peak_1329	I	chr1	79853560	79853660	intron	NO	2.06	14.75	7.16019	2.84	1630	3.21219	Serpine2	serine (or cysteine) peptidase inhibitor, clade E, member 2	protein-coding	NO	NO	NO	Yes	No	Yes	No	No	Yes	No	No	Yes	No	Yes	Yes	No
1330	p53_peak_1330	I	chr1	158256773	158256873	3' UTR	NO	2.31	16.53	7.15584	2.83912	15973	4.20339	Nphs2	nephrosis 2, podocin	protein-coding	NO	NO	NO	Yes	No	Yes	No	No	Yes	No	No	Yes	Yes	Yes	Yes	No
1331	p53_peak_1331	I	chr6	136258387	136258487	Intergenic	YES	0.97	6.93	7.14433	2.8368	-19120	4.28149	Gm8994	predicted gene 8994	protein-coding	NO	NO	NO	Yes	No	Yes	No	No	Yes	No	No	No	No	No	Yes	No
1332	p53_peak_1332	I	chr7	17288349	17288449	Intergenic	NO	0.97	6.93	7.14433	2.8368	-18879	4.27598	Ceacam9	carcinoembryonic antigen-related cell adhesion molecule 9	protein-coding	NO	NO	NO	No	No	No	No	No	No	No	No	No	No	No	No	No
1333	p53_peak_1333	I	chr5	140162886	140162986	Intergenic	YES	0.97	6.93	7.14433	2.8368	49351	4.6933	Micall2	MICAL-like 2	protein-coding	NO	NO	NO	No	No	No	No	No	No	No	No	No	No	No	No	No
1334	p53_peak_1334	I	chr12	72887556	72887656	Intergenic	YES	0.97	6.93	7.14433	2.8368	-44449	4.64786	Daam1	dishevelled associated activator of morphogenesis 1	protein-coding	NO	NO	NO	No	No	Yes	No	No	Yes	No	No	No	No	No	Yes	No
1335	p53_peak_1335	I	chr10	60002395	60002495	intron	NO	0.97	6.93	7.14433	2.8368	139971	5.14604	Gm17455	predicted gene, 17455	protein-coding	NO	NO	NO	No	No	No	No	No	No	No	No	No	No	No	Yes	No
1336	p53_peak_1336	I	chr5	35375911	35376011	3' UTR	YES	5.1	36.43	7.14314	2.83656	-8197	3.91365	Hgfac	hepatocyte growth factor activator	protein-coding	NO	NO	NO	No	No	Yes	No	No	Yes	No	No	No	No	No	Yes	No
1337	p53_peak_1337	I	chr13	70862867	70862967	Intergenic	YES	2.79	19.9	7.13262	2.83443	-86405	4.93654	Ice1	interactor of little elongation complex ELL subunit 1	protein-coding	NO	NO	NO	No	No	No	No	No	No	No	No	No	No	No	Yes	No
1338	p53_peak_1338	I	chr13	93511205	93511305	Intergenic	YES	1.82	12.97	7.12637	2.83317	53518	4.7285	Thbs4	thrombospondin 4	protein-coding	NO	NO	NO	No	No	No	No	No	Yes	No	No	No	No	No	Yes	No
1339	p53_peak_1339	I	chr5	134933497	134933597	promoter-TSS	NO	3.4	24.17	7.10882	2.82961	-961	2.98272	Gtf2ird1	general transcription factor II I repeat domain-containing 1	protein-coding	NO	NO	NO	No	No	Yes	No	No	Yes	No	No	No	No	No	Yes	No
1340	p53_peak_1340	I	chr14	119324546	119324646	promoter-TSS	YES	0.85	6.04	7.10588	2.82901	96	1.98227	Dzip1	DAZ interacting protein 1	protein-coding	NO	NO	NO	No	No	No	No	No	No	No	No	No	No	No	Yes	No
1341	p53_peak_1341	I	chr1	58831546	58831646	Intergenic	NO	0.85	6.04	7.10588	2.82901	-20622	4.31433	Casp8	caspase 8	protein-coding	YES	NO	NO	No	No	No	No	No	No	No	No	No	No	No	No	No
1342	p53_peak_1342	I	chr16	94740917	94741017	intron	YES	0.85	6.04	7.10588	2.82901	7269	3.86147	Dscr3	Down syndrome critical region gene 3	protein-coding	NO	NO	NO	No	No	Yes	No	No	No	No	Yes	No	Yes	Yes	Yes	No
1343	p53_peak_1343	I	chr11	118990266	118990366	Intergenic	NO	0.85	6.04	7.10588	2.82901	25135	4.40028	Mir6934	microRNA 6934	ncRNA	NO	NO	NO	No	No	Yes	No	No	Yes	No	No	No	No	No	No	No
1344	p53_peak_1344	I	chr4	62990584	62990684	intron	NO	0.85	6.04	7.10588	2.82901	-14956	4.17482	Orm1	orosomucoid 1	protein-coding	NO	NO	NO	No	No	No	No	No	No	No	No	No	No	No	Yes	No
1345	p53_peak_1345	I	chr11	120588502	120588602	promoter-TSS	YES	1.7	12.08	7.10588	2.82901	43	1.63347	Dcxr	dicarbonyl L-xylulose reductase	protein-coding	NO	NO	NO	No	No	Yes	No	No	Yes	No	Yes	Yes	Yes	Yes	Yes	No
1346	p53_peak_1346	I	chr16	17643689	17643789	3' UTR	NO	5.46	38.74	7.09524	2.82685	-2824	3.45086	Ccdc74a	coiled-coil domain containing 74A	protein-coding	NO	NO	NO	Yes	No	Yes	No	No	Yes	No	No	No	No	No	Yes	No
1347	p53_peak_1347	I	chr11	102786186	102786286	intron	YES	3.76	26.65	7.08777	2.82533	202	2.30535	Kif18b	kinesin family member 18B	protein-coding	NO	NO	NO	No	No	No	No	No	No	No	Yes	Yes	Yes	No	Yes	No
1348	p53_peak_1348	I	chr5	16375263	16375363	Intergenic	YES	1.33	9.42	7.08271	2.8243	315594	5.49913	Hgf	hepatocyte growth factor	protein-coding	NO	NO	NO	Yes	No	Yes	No	No	No	No	No	No	No	No	Yes	No
1349	p53_peak_1349	I	chr2	167624079	167624179	Intergenic	YES	1.33	9.42	7.08271	2.8243	107452	5.03121	A530013C23Rik	RIKEN cDNA A530013C23 gene	ncRNA	NO	NO	NO	No	No	Yes	No	No	No	No	No	Yes	No	No	No	No
1350	p53_peak_1350	I	chr2	11977984	11978084	Intergenic	NO	1.58	11.19	7.08228	2.82421	-244839	5.38888	E030013I19Rik	RIKEN cDNA E030013I19 gene	ncRNA	NO	NO	NO	No	No	No	No	No	No	No	No	No	No	No	Yes	No
1351	p53_peak_1351	I	chr15	34150441	34150541	Intergenic	YES	1.58	11.19	7.08228	2.82421	-17290	4.23779	Laptm4b	lysosomal-associated protein transmembrane 4B	protein-coding	NO	NO	NO	Yes	No	Yes	No	No	Yes	No	No	Yes	No	No	Yes	No
1352	p53_peak_1352	I	chr15	99248460	99248560	Intergenic	YES	2.06	14.57	7.07282	2.82228	24860	4.3955	Tmbim6	transmembrane BAX inhibitor motif containing 6	protein-coding	NO	NO	NO	No	No	No	No	No	No	No	No	No	No	No	Yes	No
1353	p53_peak_1353	I	chr13	115237551	115237651	Intergenic	YES	3.52	24.88	7.06818	2.82134	11558	4.06288	Fst	follistatin	protein-coding	NO	NO	NO	No	No	Yes	No	No	Yes	No	No	Yes	No	No	Yes	No
1354	p53_peak_1354	I	chr2	180345748	180345848	intron	YES	2.79	19.72	7.0681	2.82132	12871	4.10961	Col9a3	collagen, type IX, alpha 3	protein-coding	NO	NO	NO	No	No	Yes	No	No	No	No	No	No	No	No	Yes	No
1355	p53_peak_1355	I	chr13	94913370	94913470	intron	NO	1.46	10.31	7.06164	2.82	85669	4.93282	Lhfpl2	lipoma HMGIC fusion partner-like 2	protein-coding	NO	NO	NO	No	No	No	No	No	No	No	No	No	No	No	No	No
1356	p53_peak_1356	I	chrX	5505150	5505250	Intergenic	YES	2.67	18.84	7.05618	2.81889	-119425	5.0771	Nudt11	nudix (nucleoside diphosphate linked moiety X)-type motif 11	protein-coding	NO	NO	NO	No	No	Yes	No	No	Yes	No	No	No	No	No	Yes	No
1357	p53_peak_1357	I	chr4	107323884	107323984	Intergenic	YES	0.73	5.15	7.05479	2.8186	32833	4.51631	Dmrtb1	DMRT-like family B with proline-rich C-terminal, 1	protein-coding	NO	NO	NO	No	No	No	No	No	No	No	No	No	No	No	Yes	No
1358	p53_peak_1358	I	chr13	37697333	37697433	Intergenic	YES	0.73	5.15	7.05479	2.8186	-220524	5.34346	Rreb1	ras responsive element binding protein 1	protein-coding	NO	NO	NO	No	No	No	No	No	No	No	No	No	No	No	No	No
1359	p53_peak_1359	I	chr5	140208837	140208937	intron	YES	0.73	5.15	7.05479	2.8186	3400	3.53148	Micall2	MICAL-like 2	protein-coding	NO	NO	NO	No	No	No	No	No	No	No	No	No	No	No	No	No
1360	p53_peak_1360	I	chr14	102338518	102338618	Intergenic	YES	0.73	5.15	7.05479	2.8186	209423	5.32102	Lmo7	LIM domain only 7	protein-coding	NO	NO	NO	No	No	Yes	No	No	No	No	No	No	No	No	No	No
1361	p53_peak_1361	I	chr3	100500497	100500597	Intergenic	YES	0.73	5.15	7.05479	2.8186	-11151	4.04731	Man1a2	mannosidase, alpha, class 1A, member 2	protein-coding	NO	NO	NO	No	No	No	No	No	No	No	No	No	No	No	No	No
1362	p53_peak_1362	I	chr2	131103701	131103801	intron	YES	0.73	5.15	7.05479	2.8186	-10037	4.0016	Mir103-2	microRNA 103-2	ncRNA	NO	NO	NO	No	No	Yes	No	No	No	No	No	No	No	No	No	No
1363	p53_peak_1363	I	chr7	29610825	29610925	intron	YES	0.73	5.15	7.05479	2.8186	518	2.71433	Ech1	enoyl coenzyme A hydratase 1, peroxisomal	protein-coding	NO	NO	NO	No	No	No	No	No	No	No	No	No	No	No	No	No
1364	p53_peak_1364	I	chr5	71283698	71283798	Intergenic	YES	7.28	51.35	7.05357	2.81835	-49892	4.69803	Gabrg1	gamma-aminobutyric acid (GABA) A receptor, subunit gamma 1	protein-coding	NO	NO	NO	Yes	No	Yes	No	No	Yes	No	No	No	No	No	Yes	No
1365	p53_peak_1365	I	chrX	70412742	70412842	Intergenic	YES	1.21	8.53	7.04959	2.81754	9536	3.97937	Spin2d	spindlin family, member 2D	protein-coding	NO	NO	NO	No	No	Yes	No	No	No	No	No	No	No	No	Yes	No
1366	p53_peak_1366	I	chr11	98610376	98610476	intron	NO	1.21	8.53	7.04959	2.81754	7327	3.86493	Thra	thyroid hormone receptor alpha	protein-coding	NO	NO	YES	No	No	Yes	No	No	No	No	No	No	No	No	Yes	No
1367	p53_peak_1367	I	chr15	65073781	65073881	Intergenic	YES	1.21	8.53	7.04959	2.81754	-319973	5.50511	Adcy8	adenylate cyclase 8	protein-coding	NO	NO	NO	No	No	No	No	No	No	No	No	No	No	No	Yes	No
1368	p53_peak_1368	I	chr14	70372519	70372619	intron	YES	1.21	8.53	7.04959	2.81754	-104683	5.01988	Egr3	early growth response 3	protein-coding	NO	NO	NO	No	No	Yes	No	No	Yes	No	No	No	No	No	No	No
1369	p53_peak_1369	I	chr11	34123209	34123309	Intergenic	YES	1.21	8.53	7.04959	2.81754	-15170	4.18099	Foxi1	forkhead box I1	protein-coding	NO	NO	NO	No	No	Yes	No	No	Yes	No	No	No	Yes	No	No	No
1370	p53_peak_1370	I	chr10	82519276	82519376	intron	YES	1.21	8.53	7.04959	2.81754	71084	4.85177	Chst11	carbohydrate sulfotransferase 11	protein-coding	NO	NO	NO	No	No	No	No	No	Yes	No	No	Yes	No	No	Yes	No
1371	p53_peak_1371	I	chr18	32145093	32145193	intron	NO	1.21	8.53	7.04959	2.81754	-35853	4.55453	Gpr17	G protein-coupled receptor 17	protein-coding	NO	NO	NO	No	No	Yes	No	No	Yes	No	No	No	No	No	No	No
1372	p53_peak_1372	I	chr3	21661203	21661303	Intergenic	NO	2.55	17.95	7.03922	2.81541	-314321	5.49737	Tbl1xr1	transducin (beta)-like 1X-linked receptor 1	protein-coding	NO	NO	NO	No	No	Yes	No	No	Yes	No	No	No	No	No	No	No
1373	p53_peak_1373	I	chr19	60227744	60227844	intron	YES	8.01	56.33	7.03246	2.81403	7216	3.8583	E330013P04Rik	RIKEN cDNA E330013P04 gene	ncRNA	NO	NO	NO	Yes	No	Yes	No	No	Yes	No	No	No	No	No	Yes	No
1374	p53_peak_1374	I	chr11	116756068	116756168	Intergenic	YES	1.82	12.79	7.02747	2.81301	-24059	4.38128	Mgat5b	mannoside acetylglucosaminyltransferase 5, isoenzyme B	protein-coding	NO	NO	NO	No	No	Yes	No	No	Yes	No	No	No	No	No	Yes	No
1375	p53_peak_1375	I	chr15	63984287	63984387	intron	YES	1.09	7.64	7.00917	2.80924	-92327	4.96533	Fam49b	family with sequence similarity 49, member B	protein-coding	NO	NO	NO	No	No	Yes	No	No	No	No	No	No	No	No	Yes	No
1376	p53_peak_1376	I	chr6	120600958	120601058	Intergenic	YES	1.09	7.64	7.00917	2.80924	-15431	4.18839	Cecr2	cat eye syndrome chromosome region, candidate 2	protein-coding	NO	NO	NO	No	No	Yes	No	No	Yes	No	No	No	No	No	Yes	No
1377	p53_peak_1377	I	chr10	50794201	50794301	Intergenic	YES	1.09	7.64	7.00917	2.80924	178794	5.25235	Sim1	single-minded homolog 1 (Drosophila)	protein-coding	NO	NO	NO	No	No	No	No	No	No	No	No	No	No	No	No	No
1378	p53_peak_1378	I	chr14	56824905	56825005	exon	YES	1.09	7.64	7.00917	2.80924	5289	3.72337	Gzmf	granzyme F	protein-coding	NO	NO	NO	No	No	No	No	No	No	No	No	No	No	No	No	No
1379	p53_peak_1379	I	chr16	86578806	86578906	Intergenic	YES	2.18	15.28	7.00917	2.80924	-677486	5.8309	Adamts5	a disintegrin-like and metallopeptidase (reprolysin type) with thrombospondin type 1 motif, 5 (aggrecanase-2)	protein-coding	NO	NO	NO	No	No	Yes	No	No	Yes	No	No	No	No	No	Yes	No
1380	p53_peak_1380	I	chr11	25951343	25951443	intron	YES	1.7	11.91	7.00588	2.80857	-150847	5.17854	Mir6372	microRNA 6372	ncRNA	NO	NO	NO	No	No	Yes	No	No	Yes	No	No	No	No	No	Yes	No
1381	p53_peak_1381	I	chr2	98454216	98454316	Intergenic	YES	5.1	35.72	7.00392	2.80816	1146452	6.05936	Lrrc4c	leucine rich repeat containing 4C	protein-coding	NO	NO	NO	Yes	No	Yes	No	No	Yes	No	No	No	No	No	Yes	No
1382	p53_peak_1382	I	chr3	121914755	121914855	Intergenic	YES	2.31	16.17	7	2.80735	-33670	4.52724	Gclm	glutamate-cysteine ligase, modifier subunit	protein-coding	NO	NO	NO	No	No	Yes	No	No	Yes	No	No	No	No	No	No	No
1383	p53_peak_1383	I	chr13	80929077	80929177	Intergenic	NO	2.67	18.66	6.98876	2.80504	-93556	4.97107	Arrdc3	arrestin domain containing 3	protein-coding	NO	NO	NO	No	No	Yes	No	No	Yes	No	No	No	No	No	Yes	No
1384	p53_peak_1384	I	chr10	92458089	92458189	Intergenic	YES	0.61	4.26	6.98361	2.80397	-165482	5.21875	Cdk17	cyclin-dependent kinase 17	protein-coding	NO	NO	NO	No	No	No	No	No	No	No	No	No	No	No	No	No
1385	p53_peak_1385	I	chr4	106508911	106509011	Intergenic	NO	0.61	4.26	6.98361	2.80397	-36525	4.56259	Acot11	acyl-CoA thioesterase 11	protein-coding	NO	NO	NO	No	No	No	No	No	No	No	No	No	No	No	No	No
1386	p53_peak_1386	I	chr2	104693845	104693945	Intergenic	YES	0.61	4.26	6.98361	2.80397	-3888	3.58973	Prrg4	proline rich Gla (G-carboxyglutamic acid) 4 (transmembrane)	protein-coding	NO	NO	NO	No	No	No	No	No	No	No	No	No	No	No	Yes	No
1387	p53_peak_1387	I	chr2	83565287	83565387	intron	NO	0.61	4.26	6.98361	2.80397	783	2.89376	Itgav	integrin alpha V	protein-coding	NO	NO	NO	No	No	No	No	No	No	No	No	No	No	No	Yes	No
1388	p53_peak_1388	I	chr12	87678040	87678140	Intergenic	NO	0.61	4.26	6.98361	2.80397	-23977	4.37979	Esrrb	estrogen related receptor, beta	protein-coding	NO	NO	NO	No	No	No	No	No	No	No	No	No	No	No	No	No
1389	p53_peak_1389	I	chr6	12491260	12491360	intron	YES	0.61	4.26	6.98361	2.80397	207943	5.31794	Thsd7a	thrombospondin, type I, domain containing 7A	protein-coding	NO	NO	NO	No	No	No	No	No	No	No	No	No	No	No	Yes	No
1390	p53_peak_1390	I	chr11	19736371	19736471	Intergenic	YES	0.61	4.26	6.98361	2.80397	-88024	4.9446	Spred2	sprouty-related, EVH1 domain containing 2	protein-coding	NO	NO	NO	No	No	No	No	No	No	No	No	No	No	No	Yes	No
1391	p53_peak_1391	I	chr9	95400288	95400388	intron	YES	0.61	4.26	6.98361	2.80397	12077	4.08196	U2surp	U2 snRNP-associated SURP domain containing	protein-coding	NO	NO	NO	No	No	Yes	No	No	Yes	No	No	No	No	No	Yes	No
1392	p53_peak_1392	I	chr12	120347721	120347821	Intergenic	NO	0.61	4.26	6.98361	2.80397	128978	5.11052	Itgb8	integrin beta 8	protein-coding	NO	NO	NO	No	No	Yes	No	No	No	No	No	No	No	No	No	No
1393	p53_peak_1393	I	chr11	70752219	70752319	intron	NO	0.61	4.26	6.98361	2.80397	31206	4.49424	Nup88	nucleoporin 88	protein-coding	NO	NO	NO	No	No	No	No	No	No	No	No	No	No	No	No	No
1394	p53_peak_1394	I	chr16	17252336	17252436	intron	YES	0.61	4.26	6.98361	2.80397	18706	4.27198	Hic2	hypermethylated in cancer 2	protein-coding	NO	NO	NO	No	No	No	No	No	No	No	No	No	No	No	No	No
1395	p53_peak_1395	I	chr3	133782668	133782768	Intergenic	YES	0.61	4.26	6.98361	2.80397	-116741	5.06722	Cxxc4	CXXC finger 4	protein-coding	NO	NO	NO	No	No	No	No	No	No	No	No	No	No	No	Yes	No
1396	p53_peak_1396	I	chr4	135502817	135502917	intron	YES	0.61	4.26	6.98361	2.80397	499	2.6981	Hmgcl	3-hydroxy-3-methylglutaryl-Coenzyme A lyase	protein-coding	NO	NO	NO	No	No	No	No	No	No	No	Yes	Yes	No	No	Yes	No
1397	p53_peak_1397	I	chr18	68866805	68866905	Intergenic	YES	0.61	4.26	6.98361	2.80397	-32199	4.50784	Mir6356	microRNA 6356	ncRNA	NO	NO	NO	No	No	Yes	No	No	Yes	No	No	Yes	No	No	No	No
1398	p53_peak_1398	I	chr11	61489008	61489108	intron	YES	3.64	25.41	6.98077	2.80339	-8854	3.94714	Fam83g	family with sequence similarity 83, member G	protein-coding	NO	NO	NO	No	No	Yes	No	No	Yes	No	No	No	No	No	No	No
1399	p53_peak_1399	I	chr15	36896571	36896671	Intergenic	NO	3.03	21.15	6.9802	2.80327	40536	4.60784	Zfp706	zinc finger protein 706	protein-coding	NO	NO	NO	Yes	No	Yes	No	No	Yes	No	Yes	Yes	Yes	Yes	Yes	No
1400	p53_peak_1400	I	chr2	140652089	140652189	intron	YES	1.58	11.02	6.97468	2.80213	-154927	5.19013	Flrt3	fibronectin leucine rich transmembrane protein 3	protein-coding	NO	NO	NO	No	No	No	No	No	No	No	Yes	Yes	Yes	Yes	Yes	No
1401	p53_peak_1401	I	chrX	11700847	11700947	intron	YES	1.58	11.02	6.97468	2.80213	36575	4.56318	2900008C10Rik	RIKEN cDNA 2900008C10 gene	ncRNA	NO	NO	NO	No	No	Yes	No	No	Yes	No	No	Yes	No	No	No	No
1402	p53_peak_1402	I	chr6	57774716	57774816	intron	YES	4.13	28.79	6.97094	2.80135	353	2.54777	Vopp1	vesicular, overexpressed in cancer, prosurvival protein 1	protein-coding	NO	NO	NO	No	No	Yes	No	No	Yes	No	Yes	Yes	No	Yes	Yes	No
1403	p53_peak_1403	I	chr19	3875219	3875319	intron	YES	0.97	6.75	6.95876	2.79883	23496	4.37099	Chka	choline kinase alpha	protein-coding	NO	NO	NO	No	No	No	No	No	No	No	No	No	No	No	No	No
1404	p53_peak_1404	I	chr7	139983364	139983464	intron	YES	0.97	6.75	6.95876	2.79883	-4796	3.68088	Fam53b	family with sequence similarity 53, member B	protein-coding	NO	NO	NO	No	No	Yes	No	No	Yes	No	No	No	No	No	Yes	No
1405	p53_peak_1405	I	chr11	85760609	85760709	Intergenic	NO	0.97	6.75	6.95876	2.79883	50392	4.70236	Tbx4	T-box 4	protein-coding	NO	NO	NO	No	No	No	No	No	No	No	No	No	No	No	No	No
1406	p53_peak_1406	I	chr1	37732341	37732441	intron	YES	0.97	6.75	6.95876	2.79883	44265	4.64606	2010300C02Rik	RIKEN cDNA 2010300C02 gene	protein-coding	NO	NO	NO	No	No	Yes	No	No	No	No	No	No	No	No	No	No
1407	p53_peak_1407	I	chr6	88115232	88115332	Intergenic	NO	0.97	6.75	6.95876	2.79883	-33376	4.52343	Gata2	GATA binding protein 2	protein-coding	YES	NO	NO	No	No	No	No	No	No	No	No	No	No	No	No	No
1408	p53_peak_1408	I	chr2	103742378	103742478	intron	NO	1.94	13.5	6.95876	2.79883	1320	3.12057	Lincred1	long intergenic non-protein coding RNA of erythroid differentiation 1	ncRNA	NO	NO	NO	No	No	Yes	No	No	No	No	Yes	Yes	Yes	Yes	Yes	No
1409	p53_peak_1409	I	chr1	180037693	180037793	Intergenic	YES	5.34	37.14	6.95506	2.79806	-79805	4.90203	Desi2	desumoylating isopeptidase 2	protein-coding	NO	NO	NO	No	No	Yes	No	No	Yes	No	No	No	No	No	Yes	No
1410	p53_peak_1410	I	chr18	38566298	38566398	Intergenic	NO	1.33	9.24	6.94737	2.79647	-12281	4.08923	Ndfip1	Nedd4 family interacting protein 1	protein-coding	YES	NO	NO	No	No	Yes	No	No	Yes	No	No	No	No	No	No	No
1411	p53_peak_1411	I	chr1	38631031	38631131	intron	YES	2.43	16.88	6.9465	2.79629	53008	4.72434	Aff3	AF4/FMR2 family, member 3	protein-coding	NO	NO	NO	No	No	No	No	No	Yes	No	No	No	No	No	No	No
1412	p53_peak_1412	I	chr12	43236729	43236829	Intergenic	YES	20.14	139.84	6.9434	2.79564	-1024135	6.01036	Lrrn3	leucine rich repeat protein 3, neuronal	protein-coding	NO	NO	NO	Yes	Yes	Yes	No	No	Yes	No	No	Yes	Yes	Yes	Yes	No
1413	p53_peak_1413	I	chr9	114215245	114215345	Intergenic	YES	8.37	58.1	6.94146	2.79524	-23958	4.37945	Bcl2a1c	B cell leukemia/lymphoma 2 related protein A1c	protein-coding	NO	NO	NO	No	No	Yes	No	No	Yes	No	Yes	Yes	Yes	Yes	Yes	No
1414	p53_peak_1414	I	chr10	34943978	34944078	Intergenic	YES	4.25	29.5	6.94118	2.79518	740822	5.86971	Frk	fyn-related kinase	protein-coding	NO	NO	NO	Yes	No	Yes	No	No	Yes	No	No	No	No	No	Yes	No
1415	p53_peak_1415	I	chr10	91120652	91120752	Intergenic	YES	1.46	10.13	6.93836	2.79459	414228	5.61724	Mir135a-2	microRNA 135a-2	ncRNA	NO	NO	NO	No	No	No	No	No	No	No	No	No	No	No	Yes	No
1416	p53_peak_1416	I	chrX	115245251	115245351	Intergenic	YES	1.82	12.62	6.93407	2.7937	-295535	5.47061	Tgif2lx2	TGFB-induced factor homeobox 2-like, X-linked 2	protein-coding	NO	NO	NO	No	No	No	No	No	No	No	No	No	No	No	Yes	No
1417	p53_peak_1417	I	chr5	129980917	129981017	Intergenic	YES	1.82	12.62	6.93407	2.7937	-26139	4.41729	Sfswap	splicing factor, suppressor of white-apricot homolog (Drosophila)	protein-coding	NO	NO	NO	No	No	Yes	No	No	Yes	No	No	No	No	No	Yes	No
1418	p53_peak_1418	I	chr2	156502506	156502606	intron	YES	1.82	12.62	6.93407	2.7937	44089	4.64433	4930405A21Rik	RIKEN cDNA 4930405A21 gene	ncRNA	NO	NO	NO	No	No	Yes	No	No	Yes	No	No	No	No	No	Yes	No
1419	p53_peak_1419	I	chr7	111613812	111613912	promoter-TSS	NO	3.28	22.74	6.93293	2.79346	-155	2.19033	Trim30a	tripartite motif-containing 30A	protein-coding	NO	NO	NO	Yes	No	Yes	No	No	Yes	No	No	No	No	Yes	No	No
1420	p53_peak_1420	I	chr7	135506534	135506634	Intergenic	YES	7.64	52.95	6.93063	2.79299	55102	4.74117	Rgs10	regulator of G-protein signalling 10	protein-coding	NO	NO	NO	Yes	No	Yes	No	No	Yes	No	No	Yes	No	No	Yes	No
1421	p53_peak_1421	I	chr6	52427393	52427493	Intergenic	NO	0.36	2.49	6.91667	2.79008	-15002	4.17615	1700094M24Rik	RIKEN cDNA 1700094M24 gene	ncRNA	NO	NO	NO	No	No	No	No	No	No	No	No	No	No	No	No	No
1422	p53_peak_1422	I	chr7	148715572	148715672	intron	YES	0.36	2.49	6.91667	2.79008	10134	4.00578	Chid1	chitinase domain containing 1	protein-coding	NO	NO	NO	No	No	No	No	No	No	No	No	No	No	No	No	No
1423	p53_peak_1423	I	chr18	4935107	4935207	Intergenic	NO	0.36	2.49	6.91667	2.79008	-111430	5.047	Svil	supervillin	protein-coding	NO	NO	NO	No	No	No	No	No	No	No	No	No	No	No	No	No
1424	p53_peak_1424	I	chr8	12634998	12635098	intron	YES	11.65	80.49	6.90901	2.78848	37052	4.56881	Tubgcp3	tubulin, gamma complex associated protein 3	protein-coding	NO	NO	NO	Yes	No	Yes	No	No	Yes	No	No	Yes	Yes	Yes	Yes	No
1425	p53_peak_1425	I	chr6	83727086	83727186	Intergenic	YES	2.06	14.22	6.90291	2.78721	-1330	3.12385	Tex261	testis expressed gene 261	protein-coding	NO	NO	NO	No	No	No	No	No	No	No	No	No	No	No	Yes	No
1426	p53_peak_1426	I	chr18	67551118	67551218	intron	YES	1.21	8.35	6.90083	2.78677	783	2.89376	Tubb6	tubulin, beta 6 class V	protein-coding	NO	NO	NO	No	No	No	No	No	No	No	No	Yes	Yes	No	Yes	No
1427	p53_peak_1427	I	chr17	72838298	72838398	intron	YES	1.21	8.35	6.90083	2.78677	115299	5.06183	Alk	anaplastic lymphoma kinase	protein-coding	NO	NO	NO	No	No	Yes	No	No	No	No	No	No	No	No	No	No
1428	p53_peak_1428	I	chr16	10885615	10885715	Intergenic	NO	1.21	8.35	6.90083	2.78677	29225	4.46575	Gm21859	predicted gene, 21859	ncRNA	NO	NO	NO	No	No	Yes	No	No	Yes	No	No	No	No	No	No	No
1429	p53_peak_1429	I	chr15	102221439	102221539	Intergenic	YES	1.21	8.35	6.90083	2.78677	-15258	4.1835	Sp1	trans-acting transcription factor 1	protein-coding	NO	NO	YES	No	No	Yes	No	No	Yes	No	No	No	No	No	No	No
1430	p53_peak_1430	I	chr9	70748037	70748137	intron	YES	1.21	8.35	6.90083	2.78677	34528	4.53817	Lipc	lipase, hepatic	protein-coding	NO	NO	NO	No	No	Yes	No	No	No	No	No	No	No	No	No	No
1431	p53_peak_1431	I	chr12	41121227	41121327	intron	YES	1.21	8.35	6.90083	2.78677	51100	4.70842	Zfp277	zinc finger protein 277	protein-coding	NO	NO	NO	No	No	Yes	No	No	Yes	No	No	No	No	No	Yes	No
1432	p53_peak_1432	I	chr2	167389602	167389702	Intergenic	YES	8.86	61.13	6.89955	2.7865	25925	4.41372	Snai1	snail family zinc finger 1	protein-coding	NO	NO	NO	Yes	No	Yes	No	No	Yes	No	No	No	No	No	Yes	No
1433	p53_peak_1433	I	chr4	46688792	46688892	intron	YES	0.49	3.38	6.89796	2.78617	-25771	4.41113	Tbc1d2	TBC1 domain family, member 2	protein-coding	NO	NO	NO	No	No	No	No	No	No	No	No	No	No	No	No	No
1434	p53_peak_1434	I	chr9	98387284	98387384	Intergenic	YES	0.49	3.38	6.89796	2.78617	-3622	3.55895	Rbp2	retinol binding protein 2, cellular	protein-coding	NO	NO	NO	No	No	No	No	No	No	No	No	No	No	No	No	No
1435	p53_peak_1435	I	chr6	56870805	56870905	intron	NO	0.49	3.38	6.89796	2.78617	3071	3.48728	Nt5c3	5'-nucleotidase, cytosolic III	protein-coding	NO	NO	NO	No	No	No	No	No	No	No	No	No	No	No	No	No
1436	p53_peak_1436	I	chr5	139707489	139707589	intron	YES	0.49	3.38	6.89796	2.78617	16427	4.21556	Sun1	Sad1 and UNC84 domain containing 1	protein-coding	NO	NO	NO	No	No	Yes	No	No	No	No	No	No	No	No	Yes	No
1437	p53_peak_1437	I	chr7	84240112	84240212	intron	NO	0.49	3.38	6.89796	2.78617	865389	5.93721	Agbl1	ATP/GTP binding protein-like 1	protein-coding	NO	NO	NO	No	No	No	No	No	No	No	No	No	No	No	No	No
1438	p53_peak_1438	I	chr13	19430838	19430938	Intergenic	YES	0.49	3.38	6.89796	2.78617	56794	4.7543	Stard3nl	STARD3 N-terminal like	protein-coding	NO	NO	NO	No	No	No	No	No	No	No	No	No	No	No	No	No
1439	p53_peak_1439	I	chr14	17879534	17879634	intron	YES	0.49	3.38	6.89796	2.78617	35261	4.54729	Rarb	retinoic acid receptor, beta	protein-coding	NO	NO	NO	No	No	No	No	No	No	No	No	No	No	No	No	No
1440	p53_peak_1440	I	chr2	172602182	172602282	Intergenic	YES	0.49	3.38	6.89796	2.78617	163590	5.21376	Bmp7	bone morphogenetic protein 7	protein-coding	NO	NO	NO	No	No	No	No	No	No	No	No	No	No	No	Yes	No
1441	p53_peak_1441	I	chrX	162930380	162930480	Intergenic	YES	0.49	3.38	6.89796	2.78617	-12631	4.10144	Rab9	RAB9, member RAS oncogene family	protein-coding	NO	NO	NO	No	No	Yes	No	No	No	No	No	No	No	No	Yes	No
1442	p53_peak_1442	I	chr3	103815990	103816090	Intergenic	NO	0.49	3.38	6.89796	2.78617	-43801	4.64148	Phtf1os	putative homeodomain transcription factor 1, opposite strand	ncRNA	NO	NO	NO	No	No	No	No	No	No	No	No	No	No	Yes	No	No
1443	p53_peak_1443	I	chr11	75015185	75015285	intron	YES	0.85	5.86	6.89412	2.78537	7740	3.88874	Rtn4rl1	reticulon 4 receptor-like 1	protein-coding	NO	NO	NO	No	No	No	No	No	No	No	No	No	No	No	Yes	No
1444	p53_peak_1444	I	chr15	76668541	76668641	Intergenic	YES	0.85	5.86	6.89412	2.78537	-19991	4.30083	Arhgap39	Rho GTPase activating protein 39	protein-coding	NO	NO	NO	No	No	No	No	No	No	No	No	No	No	No	Yes	No
1445	p53_peak_1445	I	chr12	21233085	21233185	intron	YES	0.85	5.86	6.89412	2.78537	58963	4.77058	Itgb1bp1	integrin beta 1 binding protein 1	protein-coding	NO	NO	NO	No	No	No	No	No	No	No	No	No	No	No	Yes	No
1446	p53_peak_1446	I	chr13	113551052	113551152	Intergenic	YES	0.85	5.86	6.89412	2.78537	-39883	4.60079	Plpp1	phospholipid phosphatase 1	protein-coding	NO	NO	NO	No	No	No	No	No	No	No	No	No	No	No	No	No
1447	p53_peak_1447	I	chr1	156755784	156755884	Intergenic	YES	0.85	5.86	6.89412	2.78537	-182784	5.26194	Cacna1e	calcium channel, voltage-dependent, R type, alpha 1E subunit	protein-coding	NO	NO	NO	No	No	Yes	No	No	Yes	No	No	No	No	No	No	No
1448	p53_peak_1448	I	chr9	56025210	56025310	Intergenic	YES	0.85	5.86	6.89412	2.78537	-16383	4.21439	Tspan3	tetraspanin 3	protein-coding	NO	NO	NO	No	No	No	No	No	No	No	No	No	No	No	No	No
1449	p53_peak_1449	I	chr10	42672327	42672427	intron	YES	0.85	5.86	6.89412	2.78537	92059	4.96407	Scml4	sex comb on midleg-like 4 (Drosophila)	protein-coding	NO	NO	NO	No	No	Yes	No	No	Yes	No	No	No	No	No	Yes	No
1450	p53_peak_1450	I	chr9	120620868	120620968	Intergenic	YES	3.64	25.05	6.88187	2.7828	134470	5.12863	5830454E08Rik	RIKEN cDNA 5830454E08 gene	ncRNA	NO	NO	NO	Yes	No	Yes	No	No	Yes	No	No	Yes	Yes	No	Yes	No
1451	p53_peak_1451	I	chr16	56164688	56164788	intron	YES	4.73	32.52	6.87526	2.78142	-39688	4.59866	Impg2	interphotoreceptor matrix proteoglycan 2	protein-coding	NO	NO	NO	No	No	Yes	No	No	Yes	No	Yes	Yes	No	Yes	Yes	No
1452	p53_peak_1452	I	chr4	153479926	153480026	intron	YES	9.59	65.92	6.87383	2.78111	-8694	3.93922	Trp73	transformation related protein 73	protein-coding	NO	NO	NO	Yes	No	Yes	No	No	Yes	No	No	No	No	No	Yes	No
1453	p53_peak_1453	I	chr12	8769203	8769303	Intergenic	YES	1.94	13.33	6.87113	2.78055	-8949	3.95177	Sdc1	syndecan 1	protein-coding	NO	NO	NO	No	No	Yes	No	No	Yes	No	No	No	No	No	Yes	No
1454	p53_peak_1454	I	chr12	85473399	85473499	intron	NO	7.28	49.93	6.85852	2.7779	15990	4.20385	Pnma1	paraneoplastic antigen MA1	protein-coding	NO	NO	NO	No	Yes	Yes	No	No	Yes	No	No	No	Yes	No	Yes	No
1455	p53_peak_1455	I	chr9	117068276	117068376	intron	YES	2.67	18.3	6.85393	2.77693	93275	4.96977	Rbms3	RNA binding motif, single stranded interacting protein	protein-coding	NO	NO	NO	Yes	No	Yes	No	No	Yes	No	No	No	No	No	Yes	No
1456	p53_peak_1456	I	chr13	16193740	16193840	Intergenic	YES	2.31	15.81	6.84416	2.77487	87482	4.94192	Inhba	inhibin beta-A	protein-coding	YES	NO	NO	No	No	Yes	No	No	Yes	No	No	No	No	No	Yes	No
1457	p53_peak_1457	I	chr6	37163011	37163111	intron	YES	1.09	7.46	6.84404	2.77485	86915	4.93909	Dgki	diacylglycerol kinase, iota	protein-coding	NO	NO	NO	Yes	No	Yes	No	Yes	Yes	Yes	Yes	Yes	Yes	Yes	Yes	No
1458	p53_peak_1458	I	chr17	84281225	84281325	Intergenic	NO	1.09	7.46	6.84404	2.77485	-35145	4.54586	Haao	3-hydroxyanthranilate 3,4-dioxygenase	protein-coding	NO	NO	NO	No	No	Yes	No	No	Yes	No	No	No	No	No	No	No
1459	p53_peak_1459	I	chr2	84601018	84601118	Intergenic	NO	1.09	7.46	6.84404	2.77485	14518	4.16191	Serping1	serine (or cysteine) peptidase inhibitor, clade G, member 1	protein-coding	NO	NO	NO	No	No	No	No	No	No	No	No	No	No	No	No	No
1460	p53_peak_1460	I	chr1	179696717	179696817	intron	YES	1.09	7.46	6.84404	2.77485	29873	4.47528	Adss	adenylosuccinate synthetase, non muscle	protein-coding	NO	NO	NO	No	No	Yes	No	No	Yes	No	No	Yes	No	No	No	No
1461	p53_peak_1461	I	chr18	5136900	5137000	Intergenic	YES	1.09	7.46	6.84404	2.77485	90363	4.95599	Svil	supervillin	protein-coding	NO	NO	NO	No	No	No	No	No	No	No	No	No	No	No	No	No
1462	p53_peak_1462	I	chr2	72617549	72617649	intron	YES	1.09	7.46	6.84404	2.77485	34175	4.53371	6430710C18Rik	RIKEN cDNA 6430710C18 gene	ncRNA	NO	NO	NO	No	No	Yes	No	No	No	No	No	No	No	No	Yes	No
1463	p53_peak_1463	I	chr14	70213044	70213144	Intergenic	NO	1.09	7.46	6.84404	2.77485	-7742	3.88885	Rhobtb2	Rho-related BTB domain containing 2	protein-coding	NO	NO	NO	No	No	No	No	No	No	No	No	No	No	No	No	No
1464	p53_peak_1464	I	chr17	68358273	68358373	Intergenic	YES	5.22	35.72	6.84291	2.77461	-4875	3.68797	Arhgap28	Rho GTPase activating protein 28	protein-coding	NO	NO	NO	No	No	No	No	No	No	No	No	No	No	No	Yes	No
1465	p53_peak_1465	I	chr17	68533811	68533911	Intergenic	YES	1.82	12.44	6.83516	2.77298	-89276	4.95073	L3mbtl4	l(3)mbt-like 4 (Drosophila)	protein-coding	NO	NO	NO	No	No	No	No	No	No	No	No	No	No	No	Yes	No
1466	p53_peak_1466	I	chr7	97208338	97208438	Intergenic	NO	3.88	26.48	6.82474	2.77077	30719	4.48741	E230029C05Rik	RIKEN cDNA E230029C05 gene	ncRNA	NO	NO	NO	No	No	Yes	No	Yes	Yes	No	No	Yes	Yes	No	Yes	No
1467	p53_peak_1467	I	chr4	148820705	148820805	Intergenic	NO	18.93	129.18	6.82409	2.77064	8322	3.92023	Rbp7	retinol binding protein 7, cellular	protein-coding	NO	NO	NO	Yes	No	Yes	No	No	Yes	No	Yes	Yes	Yes	Yes	Yes	No
1468	p53_peak_1468	I	chr2	37272633	37272733	intron	YES	0.73	4.98	6.82192	2.77018	5740	3.75891	Rc3h2	ring finger and CCCH-type zinc finger domains 2	protein-coding	NO	NO	NO	No	No	No	No	No	No	No	No	No	No	No	No	No
1469	p53_peak_1469	I	chr12	62106925	62107025	Intergenic	NO	0.73	4.98	6.82192	2.77018	269025	5.42979	Mir6380	microRNA 6380	ncRNA	NO	NO	NO	No	No	No	No	No	No	No	No	No	No	No	No	No
1470	p53_peak_1470	I	chrX	163794543	163794643	intron	NO	0.73	4.98	6.82192	2.77018	26088	4.41644	Prps2	phosphoribosyl pyrophosphate synthetase 2	protein-coding	NO	NO	NO	No	No	Yes	No	No	No	No	No	No	No	No	No	No
1471	p53_peak_1471	I	chr4	132857865	132857965	intron	YES	0.73	4.98	6.82192	2.77018	-24210	4.38399	Tmem222	transmembrane protein 222	protein-coding	NO	NO	NO	No	No	No	No	No	Yes	No	No	No	No	No	Yes	No
1472	p53_peak_1472	I	chr14	27177263	27177363	intron	NO	0.73	4.98	6.82192	2.77018	280	2.44716	4933413J09Rik	RIKEN cDNA 4933413J09 gene	ncRNA	NO	NO	NO	No	No	No	No	No	No	No	No	No	No	No	No	No
1473	p53_peak_1473	I	chr2	176104251	176104351	intron	YES	0.73	4.98	6.82192	2.77018	-7130	3.85309	Gm14432	predicted gene 14432	protein-coding	NO	NO	NO	No	No	No	No	No	No	No	No	No	No	No	No	No
1474	p53_peak_1474	I	chr12	65825344	65825444	Intergenic	NO	0.73	4.98	6.82192	2.77018	-193504	5.28669	Gm527	predicted gene 527	protein-coding	NO	NO	NO	No	No	No	No	No	No	No	No	No	No	No	No	No
1475	p53_peak_1475	I	chr15	77874425	77874525	intron	YES	0.73	4.98	6.82192	2.77018	-73221	4.86464	Eif3d	eukaryotic translation initiation factor 3, subunit D	protein-coding	NO	NO	NO	No	No	No	No	No	No	No	No	No	No	No	Yes	No
1476	p53_peak_1476	I	chr8	93338387	93338487	Intergenic	YES	0.73	4.98	6.82192	2.77018	-14297	4.15524	Chd9	chromodomain helicase DNA binding protein 9	protein-coding	NO	NO	NO	No	No	No	No	No	No	No	No	No	No	No	Yes	No
1477	p53_peak_1477	I	chr7	132850031	132850131	intron	YES	2.06	14.04	6.81553	2.76883	1121	3.04961	Gtf3c1	general transcription factor III C 1	protein-coding	NO	NO	NO	No	No	Yes	No	No	Yes	No	Yes	Yes	Yes	Yes	Yes	No
1478	p53_peak_1478	I	chr14	103497962	103498062	intron	NO	1.46	9.95	6.81507	2.76873	714	2.8537	Fbxl3	F-box and leucine-rich repeat protein 3	protein-coding	NO	NO	NO	No	No	No	No	No	No	No	No	No	No	No	Yes	No
1479	p53_peak_1479	I	chr10	95706084	95706184	intron	YES	2.79	19.01	6.81362	2.76842	17293	4.23787	4930459C07Rik	RIKEN cDNA 4930459C07 gene	ncRNA	NO	NO	NO	Yes	No	Yes	No	No	Yes	No	No	No	No	No	Yes	No
1480	p53_peak_1480	I	chr18	80911242	80911342	Intergenic	NO	1.33	9.06	6.81203	2.76808	-1482	3.17085	Nfatc1	nuclear factor of activated T cells, cytoplasmic, calcineurin dependent 1	protein-coding	NO	NO	NO	No	No	Yes	No	No	No	No	No	No	No	No	No	No
1481	p53_peak_1481	I	chr6	97216784	97216884	Intergenic	YES	1.33	9.06	6.81203	2.76808	-14060	4.14799	Lmod3	leiomodin 3 (fetal)	protein-coding	NO	NO	NO	No	No	No	No	No	No	No	No	No	No	No	No	No
1482	p53_peak_1482	I	chr9	63247357	63247457	promoter-TSS	NO	3.16	21.5	6.8038	2.76634	-356	2.55145	2300009A05Rik	RIKEN cDNA 2300009A05 gene	protein-coding	NO	NO	NO	No	No	No	No	No	No	No	Yes	Yes	Yes	Yes	Yes	No
1483	p53_peak_1483	I	chr2	61331201	61331301	Intergenic	YES	2.43	16.53	6.80247	2.76606	-85392	4.93142	Tank	TRAF family member-associated Nf-kappa B activator	protein-coding	NO	NO	NO	No	No	Yes	No	No	Yes	No	No	No	No	No	No	No
1484	p53_peak_1484	I	chr17	28113336	28113436	intron	NO	3.4	23.1	6.79412	2.76429	67135	4.82695	Anks1	ankyrin repeat and SAM domain containing 1	protein-coding	NO	NO	NO	No	No	No	No	No	No	No	No	Yes	No	No	Yes	No
1485	p53_peak_1485	I	chr8	97056622	97056722	promoter-TSS	NO	0.97	6.57	6.7732	2.75984	-256	2.40824	Cpne2	copine II	protein-coding	NO	NO	NO	No	No	No	No	No	No	No	No	Yes	Yes	No	Yes	No
1486	p53_peak_1486	I	chr12	117418076	117418176	Intergenic	YES	0.97	6.57	6.7732	2.75984	83372	4.92102	Wdr60	WD repeat domain 60	protein-coding	NO	NO	NO	No	No	Yes	No	No	Yes	No	No	No	No	No	Yes	No
1487	p53_peak_1487	I	chr16	18169424	18169524	Intergenic	YES	0.97	6.57	6.7732	2.75984	-4211	3.62439	Mir6366	microRNA 6366	ncRNA	NO	NO	NO	No	No	No	No	No	No	No	No	No	No	No	No	No
1488	p53_peak_1488	I	chr2	174267047	174267147	Intergenic	YES	0.97	6.57	6.7732	2.75984	-2557	3.40773	Ctsz	cathepsin Z	protein-coding	NO	NO	NO	No	No	No	No	No	No	No	No	No	No	No	No	No
1489	p53_peak_1489	I	chr2	175507718	175507818	Intergenic	YES	0.97	6.57	6.7732	2.75984	-39594	4.59763	Gm14296	predicted gene 14296	protein-coding	NO	NO	NO	No	No	No	No	No	No	No	No	No	No	No	No	No
1490	p53_peak_1490	I	chr7	62989956	62990056	Intergenic	YES	0.97	6.57	6.7732	2.75984	-33548	4.52567	Siglech	sialic acid binding Ig-like lectin H	protein-coding	NO	NO	NO	No	No	Yes	No	No	No	No	No	No	No	No	No	No
1491	p53_peak_1491	I	chr17	6128233	6128333	intron	YES	31.67	214.47	6.77202	2.75959	-9865	3.9941	Tulp4	tubby like protein 4	protein-coding	NO	NO	NO	Yes	No	Yes	No	No	Yes	No	No	Yes	Yes	Yes	Yes	No
1492	p53_peak_1492	I	chr12	114185629	114185729	Intergenic	YES	3.28	22.21	6.77134	2.75944	-5350	3.72835	Nudt14	nudix (nucleoside diphosphate linked moiety X)-type motif 14	protein-coding	NO	NO	NO	No	No	Yes	No	No	Yes	No	No	No	No	No	No	No
1493	p53_peak_1493	I	chr13	90030522	90030622	intron	YES	6.67	45.13	6.76612	2.75833	-148455	5.17159	Vcan	versican	protein-coding	NO	NO	NO	Yes	No	Yes	No	No	Yes	No	No	No	No	No	No	No
1494	p53_peak_1494	I	chr14	34525813	34525913	Intergenic	YES	2.18	14.75	6.76606	2.75831	98606	4.9939	4930503F20Rik	RIKEN cDNA 4930503F20 gene	ncRNA	NO	NO	NO	No	No	Yes	No	No	Yes	No	No	Yes	No	No	Yes	No
1495	p53_peak_1495	I	chr9	61305742	61305842	Intergenic	YES	2.18	14.75	6.76606	2.75831	85619	4.93257	Tle3	transducin-like enhancer of split 3, homolog of Drosophila E(spl)	protein-coding	NO	NO	NO	Yes	No	Yes	No	No	Yes	No	No	Yes	No	Yes	No	No
1496	p53_peak_1496	I	chr7	129124056	129124156	intron	YES	1.58	10.66	6.74684	2.75421	1101	3.04179	Cog7	component of oligomeric golgi complex 7	protein-coding	NO	NO	NO	No	No	No	No	No	No	No	No	No	No	No	No	No
1497	p53_peak_1497	I	chr14	87584924	87585024	Intergenic	YES	1.58	10.66	6.74684	2.75421	-44053	4.64398	Diaph3	diaphanous related formin 3	protein-coding	NO	NO	NO	No	No	No	No	No	No	No	No	No	No	No	No	No
1498	p53_peak_1498	I	chr1	94503635	94503735	promoter-TSS	NO	4.98	33.58	6.74297	2.75338	-731	2.86392	Olfr1410	olfactory receptor 1410	protein-coding	NO	NO	NO	No	No	Yes	No	No	Yes	No	No	No	No	No	Yes	No
1499	p53_peak_1499	I	chr14	77066065	77066165	Intergenic	NO	4.85	32.69	6.74021	2.75279	-11260	4.05154	1700108F19Rik	RIKEN cDNA 1700108F19 gene	ncRNA	NO	NO	NO	No	No	Yes	No	No	Yes	No	No	Yes	No	No	Yes	No
1500	p53_peak_1500	I	chr11	22813819	22813919	intron	YES	1.82	12.26	6.73626	2.75195	-53533	4.72862	B3gnt2	UDP-GlcNAc:betaGal beta-1,3-N-acetylglucosaminyltransferase 2	protein-coding	NO	NO	NO	No	No	No	No	No	No	No	No	No	No	No	No	No
1501	p53_peak_1501	I	chr12	77356046	77356146	promoter-TSS	YES	1.82	12.26	6.73626	2.75195	-123	2.08991	Mthfd1	methylenetetrahydrofolate dehydrogenase (NADP+ dependent), methenyltetrahydrofolate cyclohydrolase, formyltetrahydrofolate synthase	protein-coding	NO	NO	NO	No	No	Yes	No	No	Yes	No	No	Yes	No	No	Yes	No
1502	p53_peak_1502	I	chrX	111049741	111049841	Intergenic	YES	1.82	12.26	6.73626	2.75195	-538151	5.7309	Klhl4	kelch-like 4	protein-coding	NO	NO	NO	Yes	No	Yes	No	No	Yes	No	No	No	No	No	Yes	No
1503	p53_peak_1503	I	chr12	86016400	86016500	Intergenic	NO	1.82	12.26	6.73626	2.75195	23307	4.36749	Syndig1l	synapse differentiation inducing 1 like	protein-coding	NO	NO	NO	No	No	No	No	No	No	No	No	No	No	No	No	No
1504	p53_peak_1504	I	chr14	39667756	39667856	intron	YES	9.1	61.13	6.71758	2.74794	-43784	4.64132	Nrg3os	neuregulin 3, opposite strand	ncRNA	NO	NO	NO	Yes	No	Yes	No	No	Yes	No	No	No	No	No	Yes	No
1505	p53_peak_1505	I	chr8	129362980	129363080	Intergenic	YES	3.76	25.23	6.71011	2.74634	106791	5.02853	Tomm20	translocase of outer mitochondrial membrane 20 homolog (yeast)	protein-coding	NO	NO	NO	Yes	No	Yes	No	No	Yes	No	Yes	Yes	Yes	Yes	Yes	No
1506	p53_peak_1506	I	chr8	80059958	80060058	Intergenic	YES	0.61	4.09	6.70492	2.74522	-13288	4.12346	Prmt10	protein arginine methyltransferase 10 (putative)	protein-coding	NO	NO	NO	No	No	No	No	No	No	No	No	No	No	No	No	No
1507	p53_peak_1507	I	chr9	51125533	51125633	intron	NO	0.61	4.09	6.70492	2.74522	11439	4.05839	1810046K07Rik	RIKEN cDNA 1810046K07 gene	protein-coding	NO	NO	NO	No	No	No	No	No	No	No	No	No	No	No	No	No
1508	p53_peak_1508	I	chr5	9010318	9010418	Intergenic	YES	0.61	4.09	6.70492	2.74522	-13222	4.1213	Crot	carnitine O-octanoyltransferase	protein-coding	NO	NO	NO	No	No	No	No	No	No	No	No	No	No	No	No	No
1509	p53_peak_1509	I	chr1	167788611	167788711	intron	NO	0.61	4.09	6.70492	2.74522	69849	4.84416	Cd247	CD247 antigen	protein-coding	NO	NO	NO	No	No	Yes	No	No	No	No	No	No	No	No	No	No
1510	p53_peak_1510	I	chr19	5365658	5365758	intron	NO	0.61	4.09	6.70492	2.74522	655	2.81624	Banf1	barrier to autointegration factor 1	protein-coding	NO	NO	NO	No	No	No	No	No	No	No	No	No	No	No	No	No
1511	p53_peak_1511	I	chr14	49140110	49140210	Intergenic	NO	0.61	4.09	6.70492	2.74522	74133	4.87001	Tmem260	transmembrane protein 260	protein-coding	NO	NO	NO	No	No	No	No	No	No	No	No	No	No	No	No	No
1512	p53_peak_1512	I	chr15	100631741	100631841	intron	YES	0.61	4.09	6.70492	2.74522	39613	4.59784	Slc4a8	solute carrier family 4 (anion exchanger), member 8	protein-coding	NO	NO	NO	No	No	No	No	No	No	No	No	No	No	No	Yes	No
1513	p53_peak_1513	I	chr7	31953528	31953628	intron	YES	0.61	4.09	6.70492	2.74522	6201	3.79246	Gm10640	predicted gene 10640	ncRNA	NO	NO	NO	No	No	Yes	No	No	Yes	No	No	Yes	Yes	Yes	No	No
1514	p53_peak_1514	I	chr11	51423266	51423366	Intergenic	NO	0.61	4.09	6.70492	2.74522	-2933	3.46731	Hnrnpab	heterogeneous nuclear ribonucleoprotein A/B	protein-coding	NO	NO	NO	No	No	No	No	No	No	No	No	No	No	No	No	No
1515	p53_peak_1515	I	chr4	124900511	124900611	Intergenic	YES	0.61	4.09	6.70492	2.74522	-95436	4.97971	Zc3h12a	zinc finger CCCH type containing 12A	protein-coding	NO	NO	NO	No	No	No	No	No	No	No	No	No	No	No	No	No
1516	p53_peak_1516	I	chr2	119150789	119150889	promoter-TSS	NO	0.61	4.09	6.70492	2.74522	-681	2.83315	Dll4	delta-like 4 (Drosophila)	protein-coding	NO	NO	NO	No	No	No	No	No	No	No	No	No	No	No	No	No
1517	p53_peak_1517	I	chr8	109274909	109275009	intron	YES	0.61	4.09	6.70492	2.74522	67991	4.83245	Tango6	transport and golgi organization 6	protein-coding	NO	NO	NO	No	No	Yes	No	No	Yes	No	No	No	No	No	Yes	No
1518	p53_peak_1518	I	chr11	72020290	72020390	promoter-TSS	NO	0.61	4.09	6.70492	2.74522	-716	2.85491	Txndc17	thioredoxin domain containing 17	protein-coding	NO	NO	NO	No	No	No	No	No	No	No	No	No	No	No	No	No
1519	p53_peak_1519	I	chr17	8230318	8230418	Intergenic	YES	0.61	4.09	6.70492	2.74522	63725	4.80431	Gm1604b	predicted gene 1604b	protein-coding	NO	NO	NO	No	No	No	No	No	No	No	No	No	No	No	Yes	No
1520	p53_peak_1520	I	chrX	137238614	137238714	intron	NO	0.61	4.09	6.70492	2.74522	26097	4.41659	Mid2	midline 2	protein-coding	NO	NO	NO	No	No	No	No	No	No	No	No	No	No	No	Yes	No
1521	p53_peak_1521	I	chr11	35197641	35197741	intron	NO	0.61	4.09	6.70492	2.74522	-232627	5.36666	Mir218-2	microRNA 218-2	ncRNA	NO	NO	NO	No	No	No	No	No	No	No	No	No	No	No	No	No
1522	p53_peak_1522	I	chr3	21538061	21538161	Intergenic	YES	0.61	4.09	6.70492	2.74522	-437463	5.64094	Tbl1xr1	transducin (beta)-like 1X-linked receptor 1	protein-coding	NO	NO	NO	No	No	Yes	No	No	Yes	No	No	No	No	No	No	No
1523	p53_peak_1523	I	chr9	14552126	14552226	TTS	YES	0.61	4.09	6.70492	2.74522	4390	3.64246	Fut4	fucosyltransferase 4	protein-coding	NO	NO	NO	No	No	No	No	No	No	No	No	No	No	No	No	No
1524	p53_peak_1524	I	chr1	124652065	124652165	Intergenic	YES	0.61	4.09	6.70492	2.74522	-1187558	6.07465	Ddx18	DEAD (Asp-Glu-Ala-Asp) box polypeptide 18	protein-coding	NO	NO	NO	No	No	No	No	No	No	No	No	No	No	No	No	No
1525	p53_peak_1525	I	chr11	26275510	26275610	Intergenic	YES	5.46	36.6	6.7033	2.74487	-11524	4.0616	Fancl	Fanconi anemia, complementation group L	protein-coding	NO	NO	NO	Yes	No	Yes	No	No	Yes	No	No	No	Yes	Yes	Yes	No
1526	p53_peak_1526	I	chr15	68105334	68105434	Intergenic	NO	0.85	5.69	6.69412	2.74289	-14966	4.17511	Zfat	zinc finger and AT hook domain containing	protein-coding	NO	NO	NO	No	No	Yes	No	No	Yes	No	No	No	No	No	No	No
1527	p53_peak_1527	I	chr19	5846840	5846940	Intergenic	YES	0.85	5.69	6.69412	2.74289	-1410	3.14922	Neat1	nuclear paraspeckle assembly transcript 1 (non-protein coding)	ncRNA	NO	NO	NO	No	No	No	No	No	Yes	No	No	No	Yes	No	No	No
1528	p53_peak_1528	I	chr12	23898507	23898607	Intergenic	NO	0.85	5.69	6.69412	2.74289	883577	5.94624	9030624G23Rik	RIKEN cDNA 9030624G23 gene	protein-coding	NO	NO	NO	No	No	Yes	No	No	No	No	No	No	No	No	Yes	No
1529	p53_peak_1529	I	chr4	134061389	134061489	intron	NO	0.85	5.69	6.69412	2.74289	-5475	3.73838	Aunip	aurora kinase A and ninein interacting protein	protein-coding	NO	NO	NO	No	No	No	No	No	No	No	No	No	No	No	No	No
1530	p53_peak_1530	I	chr13	41398452	41398552	Intergenic	YES	0.85	5.69	6.69412	2.74289	53289	4.72664	Smim13	small integral membrane protein 13	protein-coding	NO	NO	NO	No	No	No	No	No	No	No	No	No	No	No	No	No
1531	p53_peak_1531	I	chr11	97140018	97140118	intron	YES	0.85	5.69	6.69412	2.74289	1822	3.26055	Npepps	aminopeptidase puromycin sensitive	protein-coding	NO	NO	NO	No	No	No	No	No	No	No	No	No	No	No	Yes	No
1532	p53_peak_1532	I	chr8	111351464	111351564	intron	YES	0.85	5.69	6.69412	2.74289	-109246	5.03841	Mir3108	microRNA 3108	ncRNA	NO	NO	NO	No	No	Yes	No	No	Yes	No	No	No	No	No	Yes	No
1533	p53_peak_1533	I	chr2	158600394	158600494	intron	NO	2.31	15.46	6.69264	2.74258	6609	3.82014	Fam83d	family with sequence similarity 83, member D	protein-coding	NO	NO	NO	No	No	Yes	No	No	Yes	No	No	No	No	No	No	No
1534	p53_peak_1534	I	chr5	37312049	37312149	intron	YES	2.31	15.46	6.69264	2.74258	-43981	4.64327	Ppp2r2cos	protein phosphatase 2, regulatory subunit B, gamma, opposite strand	ncRNA	NO	NO	NO	No	No	No	No	No	No	No	No	No	No	No	Yes	No
1535	p53_peak_1535	I	chr4	53484456	53484556	intron	YES	1.46	9.77	6.69178	2.74239	31221	4.49445	Slc44a1	solute carrier family 44, member 1	protein-coding	NO	NO	NO	No	No	No	No	No	No	No	No	No	No	No	Yes	No
1536	p53_peak_1536	I	chr9	50490048	50490148	intron	YES	1.7	11.37	6.68824	2.74163	-22213	4.34661	Dlat	dihydrolipoamide S-acetyltransferase (E2 component of pyruvate dehydrogenase complex)	protein-coding	NO	NO	NO	No	No	No	No	No	No	No	No	Yes	No	Yes	No	No
1537	p53_peak_1537	I	chr3	68564759	68564859	Intergenic	YES	1.7	11.37	6.68824	2.74163	69463	4.84175	Il12a	interleukin 12a	protein-coding	NO	NO	NO	Yes	No	Yes	No	No	Yes	No	No	No	No	No	Yes	No
1538	p53_peak_1538	I	chr17	23701520	23701620	promoter-TSS	YES	3.4	22.74	6.68824	2.74163	-377	2.57634	Zfp213	zinc finger protein 213	protein-coding	NO	NO	NO	Yes	No	No	No	No	No	No	Yes	No	No	No	Yes	No
1539	p53_peak_1539	I	chr1	74090405	74090505	intron	NO	1.09	7.29	6.68807	2.74159	80566	4.90615	Tns1	tensin 1	protein-coding	NO	NO	NO	No	No	No	No	No	No	No	No	No	No	No	Yes	No
1540	p53_peak_1540	I	chr8	125288307	125288407	Intergenic	YES	1.09	7.29	6.68807	2.74159	-11048	4.04328	Acsf3	acyl-CoA synthetase family member 3	protein-coding	NO	NO	NO	No	No	No	No	No	No	No	No	No	No	No	No	No
1541	p53_peak_1541	I	chr8	72807406	72807506	intron	YES	1.09	7.29	6.68807	2.74159	558	2.74663	Homer3	homer homolog 3 (Drosophila)	protein-coding	NO	NO	NO	No	No	No	No	No	No	No	Yes	Yes	No	Yes	Yes	No
1542	p53_peak_1542	I	chr4	89016623	89016723	intron	YES	1.09	7.29	6.68807	2.74159	-59732	4.77621	Cdkn2b	cyclin-dependent kinase inhibitor 2B (p15, inhibits CDK4)	protein-coding	NO	NO	NO	No	No	No	No	No	No	No	No	No	No	No	No	No
1543	p53_peak_1543	I	chr10	75322743	75322843	intron	YES	1.09	7.29	6.68807	2.74159	202	2.30535	Mif	macrophage migration inhibitory factor	protein-coding	NO	NO	NO	No	No	Yes	No	No	No	No	No	No	No	Yes	Yes	No
1544	p53_peak_1544	I	chr17	15783928	15784028	Intergenic	YES	3.03	20.26	6.68647	2.74124	15226	4.18259	4933401D09Rik	RIKEN cDNA 4933401D09 gene	ncRNA	NO	NO	NO	Yes	No	Yes	No	No	Yes	No	No	No	No	Yes	Yes	No
1545	p53_peak_1545	I	chr4	67547696	67547796	Intergenic	YES	1.94	12.97	6.68557	2.74105	1059161	6.02496	Tlr4	toll-like receptor 4	protein-coding	NO	NO	NO	No	No	No	No	No	No	No	No	No	No	No	Yes	No
1546	p53_peak_1546	I	chr11	4749861	4749961	promoter-TSS	NO	1.33	8.88	6.67669	2.73913	-364	2.5611	Nf2	neurofibromatosis 2	protein-coding	NO	NO	NO	No	No	Yes	No	No	No	No	Yes	Yes	Yes	Yes	No	No
1547	p53_peak_1547	I	chr19	59476012	59476112	Intergenic	YES	1.33	8.88	6.67669	2.73913	-55792	4.74657	Pdzd8	PDZ domain containing 8	protein-coding	NO	NO	NO	No	No	No	No	No	No	No	No	No	No	No	No	No
1548	p53_peak_1548	I	chr5	120806936	120807036	Intergenic	YES	1.33	8.88	6.67669	2.73913	-74909	4.87453	Lhx5	LIM homeobox protein 5	protein-coding	NO	NO	NO	No	No	Yes	No	No	Yes	No	No	No	No	No	Yes	No
1549	p53_peak_1549	I	chr1	171029480	171029580	Intergenic	YES	1.33	8.88	6.67669	2.73913	-80310	4.90477	Mir6354	microRNA 6354	ncRNA	NO	NO	NO	No	No	No	No	No	No	No	No	No	No	No	Yes	No
1550	p53_peak_1550	I	chr2	137431576	137431676	Intergenic	YES	1.33	8.88	6.67669	2.73913	-489370	5.68964	Jag1	jagged 1	protein-coding	YES	NO	NO	Yes	No	Yes	No	No	No	No	No	No	No	No	Yes	No
1551	p53_peak_1551	I	chr7	28901988	28902088	intron	NO	1.33	8.88	6.67669	2.73913	-12447	4.09506	9530053A07Rik	RIKEN cDNA 9530053A07 gene	protein-coding	NO	NO	NO	No	No	No	No	No	No	No	No	No	No	No	Yes	No
1552	p53_peak_1552	I	chr11	72519056	72519156	intron	NO	0.24	1.6	6.66667	2.73697	15602	4.19318	Ankfy1	ankyrin repeat and FYVE domain containing 1	protein-coding	NO	NO	NO	No	No	No	No	No	No	No	No	No	No	No	No	No
1553	p53_peak_1553	I	chr8	77747866	77747966	TTS	YES	2.91	19.37	6.65636	2.73473	10073	4.00316	Rasd2	RASD family, member 2	protein-coding	NO	NO	NO	Yes	No	No	No	No	No	No	No	No	No	No	Yes	No
1554	p53_peak_1554	I	chr17	87040901	87041001	intron	NO	2.91	19.37	6.65636	2.73473	-112253	5.0502	Epas1	endothelial PAS domain protein 1	protein-coding	NO	NO	YES	No	No	Yes	No	No	No	No	No	Yes	No	No	Yes	No
1555	p53_peak_1555	I	chr2	130520082	130520182	intron	YES	4.49	29.85	6.64811	2.73294	3123	3.49457	Slc4a11	solute carrier family 4, sodium bicarbonate transporter-like, member 11	protein-coding	NO	NO	NO	No	No	Yes	No	No	Yes	No	No	No	No	No	No	No
1556	p53_peak_1556	I	chr13	111158411	111158511	Intergenic	NO	2.06	13.68	6.64078	2.73135	-11081	4.04458	Gapt	Grb2-binding adaptor, transmembrane	protein-coding	NO	NO	NO	No	No	No	No	No	No	No	No	No	No	No	No	No
1557	p53_peak_1557	I	chr11	104024358	104024458	intron	YES	2.06	13.68	6.64078	2.73135	-23233	4.36611	Sppl2c	signal peptide peptidase 2C	protein-coding	NO	NO	NO	No	No	Yes	No	No	No	No	No	No	No	No	No	No
1558	p53_peak_1558	I	chr12	111090108	111090208	Intergenic	YES	1.82	12.08	6.63736	2.73061	104070	5.01733	Mir3072	microRNA 3072	ncRNA	NO	NO	NO	No	No	No	No	No	Yes	No	No	No	No	No	Yes	No
1559	p53_peak_1559	I	chr17	12390112	12390212	intron	NO	6.43	42.65	6.63297	2.72966	78012	4.89216	Agpat4	1-acylglycerol-3-phosphate O-acyltransferase 4 (lysophosphatidic acid acyltransferase, delta)	protein-coding	NO	NO	NO	No	No	No	No	No	No	No	No	Yes	No	No	Yes	No
1560	p53_peak_1560	I	chr18	34812166	34812266	promoter-TSS	YES	4.61	30.56	6.62907	2.72881	-826	2.91698	Cdc23	CDC23 cell division cycle 23	protein-coding	NO	NO	NO	No	No	Yes	No	No	Yes	No	No	Yes	No	No	Yes	No
1561	p53_peak_1561	I	chr7	56088666	56088766	intron	YES	3.03	20.08	6.62706	2.72837	10325	4.01389	Csrp3	cysteine and glycine-rich protein 3	protein-coding	NO	NO	NO	No	No	No	No	No	No	No	No	No	No	No	No	No
1562	p53_peak_1562	I	chr4	24504388	24504488	intron	YES	4	26.48	6.62	2.72683	80829	4.90757	Mms22l	MMS22-like, DNA repair protein	protein-coding	NO	NO	NO	Yes	No	Yes	No	No	Yes	No	No	No	No	No	Yes	No
1563	p53_peak_1563	I	chr19	44771416	44771516	Intergenic	NO	18.69	123.67	6.61691	2.72616	-60418	4.78117	Pax2	paired box 2	protein-coding	NO	NO	NO	Yes	No	Yes	No	No	Yes	No	No	Yes	Yes	Yes	Yes	No
1564	p53_peak_1564	I	chr5	121834706	121834806	intron	YES	2.31	15.28	6.61472	2.72568	868	2.93852	Trafd1	TRAF type zinc finger domain containing 1	protein-coding	NO	NO	NO	No	No	Yes	No	No	Yes	No	No	No	No	No	Yes	No
1565	p53_peak_1565	I	chr14	21624705	21624805	Intergenic	YES	6.8	44.96	6.61176	2.72504	-11445	4.05862	Camk2g	calcium/calmodulin-dependent protein kinase II gamma	protein-coding	NO	NO	NO	No	No	Yes	No	No	Yes	No	Yes	Yes	Yes	Yes	Yes	No
1566	p53_peak_1566	I	chr1	95274383	95274483	intron	YES	1.21	8	6.61157	2.72499	3960	3.5977	Ano7	anoctamin 7	protein-coding	NO	NO	NO	No	No	No	No	No	No	No	No	No	No	No	No	No
1567	p53_peak_1567	I	chr8	122474413	122474513	intron	YES	1.21	8	6.61157	2.72499	40203	4.60426	Usp10	ubiquitin specific peptidase 10	protein-coding	NO	NO	NO	No	No	Yes	No	No	Yes	No	No	No	No	No	Yes	No
1568	p53_peak_1568	I	chr7	117301286	117301386	Intergenic	YES	1.21	8	6.61157	2.72499	35763	4.55343	Wee1	WEE 1 homolog 1 (S. pombe)	protein-coding	NO	NO	NO	No	No	Yes	No	No	Yes	No	No	No	No	No	No	No
1569	p53_peak_1569	I	chr3	106635239	106635339	Intergenic	NO	1.21	8	6.61157	2.72499	-9814	3.99185	Olfr266	olfactory receptor 266	protein-coding	NO	NO	NO	No	No	Yes	No	No	Yes	No	No	Yes	No	No	No	No
1570	p53_peak_1570	I	chr11	20812155	20812255	Intergenic	YES	6.67	44.07	6.6072	2.72404	-81094	4.90899	Lgalsl	lectin, galactoside binding-like	protein-coding	NO	NO	NO	No	No	Yes	No	No	Yes	No	No	No	No	No	Yes	No
1571	p53_peak_1571	I	chr16	45672349	45672449	intron	YES	0.97	6.4	6.59794	2.72202	-18168	4.25931	BC016579	cDNA sequence, BC016579	protein-coding	NO	NO	NO	No	No	No	No	No	No	No	No	No	No	No	Yes	No
1572	p53_peak_1572	I	chr5	125576632	125576732	intron	YES	0.97	6.4	6.59794	2.72202	82902	4.91857	Ncor2	nuclear receptor co-repressor 2	protein-coding	NO	NO	NO	No	No	Yes	No	No	Yes	No	No	No	No	No	Yes	No
1573	p53_peak_1573	I	chr2	180606735	180606835	Intergenic	YES	0.97	6.4	6.59794	2.72202	-21960	4.34163	Mir124a-3	microRNA 124a-3	ncRNA	NO	NO	NO	No	No	Yes	No	No	No	No	No	No	No	No	Yes	No
1574	p53_peak_1574	I	chr13	53610198	53610298	Intergenic	YES	0.97	6.4	6.59794	2.72202	-42099	4.62427	Msx2	msh homeobox 2	protein-coding	NO	NO	NO	No	No	No	No	No	No	No	No	No	No	No	Yes	No
1575	p53_peak_1575	I	chr8	11551639	11551739	promoter-TSS	YES	1.94	12.79	6.59278	2.72089	-918	2.96284	Cars2	cysteinyl-tRNA synthetase 2 (mitochondrial)(putative)	protein-coding	NO	NO	NO	No	No	No	No	No	No	No	No	No	No	No	No	No
1576	p53_peak_1576	I	chr5	4713685	4713785	Intergenic	YES	4.61	30.39	6.59219	2.72076	44481	4.64817	Fzd1	frizzled homolog 1 (Drosophila)	protein-coding	NO	NO	NO	Yes	No	Yes	No	No	Yes	No	No	Yes	No	No	Yes	No
1577	p53_peak_1577	I	chr18	60683000	60683100	Intergenic	NO	2.67	17.59	6.58801	2.71984	-2825	3.45102	Dctn4	dynactin 4	protein-coding	NO	NO	NO	No	No	No	No	No	No	No	No	Yes	No	No	No	No
1578	p53_peak_1578	I	chr2	60665246	60665346	intron	YES	1.7	11.19	6.58235	2.7186	54199	4.73399	Rbms1	RNA binding motif, single stranded interacting protein 1	protein-coding	NO	NO	NO	No	No	Yes	No	No	Yes	No	No	No	No	No	Yes	No
1579	p53_peak_1579	I	chr1	165616914	165617014	Intergenic	YES	0.73	4.8	6.57534	2.71707	38399	4.58432	Mettl11b	methyltransferase like 11B	protein-coding	NO	NO	NO	No	No	No	No	No	No	No	No	No	No	No	Yes	No
1580	p53_peak_1580	I	chr11	11857818	11857918	intron	YES	0.73	4.8	6.57534	2.71707	-59721	4.77613	Ddc	dopa decarboxylase	protein-coding	NO	NO	NO	No	No	Yes	No	No	No	No	No	No	No	No	Yes	No
1581	p53_peak_1581	I	chr2	175632317	175632417	intron	YES	0.73	4.8	6.57534	2.71707	-7156	3.85467	Gm4724	predicted gene 4724	protein-coding	NO	NO	NO	No	No	No	No	No	No	No	No	No	No	No	No	No
1582	p53_peak_1582	I	chr2	26469815	26469915	Intergenic	YES	0.73	4.8	6.57534	2.71707	-9928	3.99686	Agpat2	1-acylglycerol-3-phosphate O-acyltransferase 2 (lysophosphatidic acid acyltransferase, beta)	protein-coding	NO	NO	NO	No	No	No	No	No	No	No	No	No	No	No	Yes	No
1583	p53_peak_1583	I	chr7	86291443	86291543	intron	NO	0.73	4.8	6.57534	2.71707	2453	3.3897	Mfge8	milk fat globule-EGF factor 8 protein	protein-coding	NO	NO	NO	No	No	Yes	No	No	Yes	No	No	No	No	No	Yes	No
1584	p53_peak_1584	I	chr5	104303819	104303919	intron	YES	0.73	4.8	6.57534	2.71707	36379	4.56085	Klhl8	kelch-like 8	protein-coding	NO	NO	NO	No	No	No	No	No	No	No	No	No	No	No	Yes	No
1585	p53_peak_1585	I	chr14	71120595	71120695	intron	YES	0.73	4.8	6.57534	2.71707	45790	4.66077	Xpo7	exportin 7	protein-coding	NO	NO	NO	No	No	Yes	No	No	Yes	No	No	No	No	No	Yes	No
1586	p53_peak_1586	I	chr16	15574997	15575097	intron	NO	0.73	4.8	6.57534	2.71707	19564	4.29146	Ube2v2	ubiquitin-conjugating enzyme E2 variant 2	protein-coding	NO	NO	NO	No	No	No	No	No	No	No	No	No	No	No	No	No
1587	p53_peak_1587	I	chr2	100572160	100572260	Intergenic	YES	1.46	9.6	6.57534	2.71707	-892695	5.9507	Rag2	recombination activating gene 2	protein-coding	NO	NO	NO	Yes	No	Yes	No	No	Yes	No	No	No	No	No	Yes	No
1588	p53_peak_1588	I	chr3	35693315	35693415	intron	YES	1.46	9.6	6.57534	2.71707	40305	4.60536	Atp11b	ATPase, class VI, type 11B	protein-coding	NO	NO	NO	No	No	Yes	No	No	Yes	No	No	No	No	No	No	No
1589	p53_peak_1589	I	chr4	3684909	3685009	intron	YES	3.76	24.7	6.56915	2.71571	42848	4.63193	6330407A03Rik	RIKEN cDNA 6330407A03 gene	ncRNA	NO	NO	NO	Yes	No	No	No	No	No	No	Yes	Yes	Yes	Yes	No	No
1590	p53_peak_1590	I	chr5	124795232	124795332	TTS	NO	7.28	47.8	6.56593	2.715	9355	3.97104	Cdk2ap1	CDK2 (cyclin-dependent kinase 2)-associated protein 1	protein-coding	NO	NO	NO	No	No	Yes	No	No	Yes	No	No	No	No	No	No	No
1591	p53_peak_1591	I	chr18	34663604	34663704	intron	NO	3.28	21.5	6.55488	2.71257	2823	3.45071	Fam13b	family with sequence similarity 13, member B	protein-coding	NO	NO	NO	Yes	No	No	No	No	No	No	No	No	No	No	Yes	No
1592	p53_peak_1592	I	chr2	113688654	113688754	5' UTR	YES	2.06	13.5	6.5534	2.71224	114	2.0569	Arhgap11a	Rho GTPase activating protein 11A	protein-coding	NO	NO	NO	Yes	No	No	No	No	No	No	No	No	No	No	Yes	No
1593	p53_peak_1593	I	chr11	117709818	117709918	promoter-TSS	NO	2.06	13.5	6.5534	2.71224	-683	2.83442	Birc5	baculoviral IAP repeat-containing 5	protein-coding	NO	NO	NO	Yes	No	Yes	No	No	Yes	No	Yes	Yes	No	Yes	Yes	No
1594	p53_peak_1594	I	chr4	155401573	155401673	intron	YES	1.33	8.71	6.54887	2.71125	1172	3.06893	Tnfrsf18	tumor necrosis factor receptor superfamily, member 18	protein-coding	NO	NO	NO	No	No	Yes	No	No	Yes	No	No	No	No	No	Yes	No
1595	p53_peak_1595	I	chr15	101605867	101605967	Intergenic	YES	1.33	8.71	6.54887	2.71125	10972	4.04029	Krt72	keratin 72	protein-coding	NO	NO	NO	No	No	Yes	No	No	Yes	No	No	Yes	No	No	Yes	No
1596	p53_peak_1596	I	chr4	40838450	40838550	Intergenic	YES	1.82	11.91	6.54396	2.71016	-28589	4.4562	Spink4	serine peptidase inhibitor, Kazal type 4	protein-coding	NO	NO	NO	No	No	Yes	No	No	Yes	No	No	No	No	No	Yes	No
1597	p53_peak_1597	I	chr17	56365073	56365173	Intergenic	YES	4.13	27.01	6.53995	2.70928	-6811	3.83321	Dpp9	dipeptidylpeptidase 9	protein-coding	NO	NO	NO	Yes	No	Yes	No	No	Yes	No	Yes	Yes	No	No	Yes	No
1598	p53_peak_1598	I	chr12	29975869	29975969	Intergenic	NO	3.4	22.21	6.53235	2.7076	-237330	5.37535	Myt1l	myelin transcription factor 1-like	protein-coding	NO	NO	NO	No	Yes	Yes	No	Yes	Yes	No	Yes	Yes	Yes	Yes	Yes	No
1599	p53_peak_1599	I	chr2	152790566	152790666	intron	YES	3.4	22.21	6.53235	2.7076	2395	3.37931	Ttll9	tubulin tyrosine ligase-like family, member 9	protein-coding	NO	NO	NO	Yes	No	Yes	No	No	Yes	No	No	Yes	No	No	Yes	No
1600	p53_peak_1600	I	chr11	96793063	96793163	intron	NO	0.49	3.2	6.53061	2.70722	2475	3.39358	Prr15l	proline rich 15-like	protein-coding	NO	NO	NO	No	No	No	No	No	No	No	No	No	No	No	No	No
1601	p53_peak_1601	I	chr3	88133527	88133627	3' UTR	NO	0.49	3.2	6.53061	2.70722	4632	3.66577	Glmp	glycosylated lysosomal membrane protein	protein-coding	NO	NO	NO	No	No	No	No	No	No	No	No	No	No	No	No	No
1602	p53_peak_1602	I	chr13	51605578	51605678	intron	YES	0.49	3.2	6.53061	2.70722	56825	4.75454	Shc3	src homology 2 domain-containing transforming protein C3	protein-coding	NO	NO	NO	No	No	No	No	No	No	No	No	No	No	No	No	No
1603	p53_peak_1603	I	chr15	99243657	99243757	Intergenic	YES	0.49	3.2	6.53061	2.70722	20057	4.30227	Tmbim6	transmembrane BAX inhibitor motif containing 6	protein-coding	NO	NO	NO	No	No	No	No	No	No	No	No	No	No	No	No	No
1604	p53_peak_1604	I	chr9	80436344	80436444	Intergenic	YES	0.49	3.2	6.53061	2.70722	-77349	4.88845	Impg1	interphotoreceptor matrix proteoglycan 1	protein-coding	NO	NO	NO	No	No	Yes	No	No	Yes	No	No	No	No	No	No	No
1605	p53_peak_1605	I	chr9	63134015	63134115	intron	NO	0.49	3.2	6.53061	2.70722	91594	4.96187	Map2k5	mitogen-activated protein kinase kinase 5	protein-coding	NO	NO	NO	No	No	No	No	No	No	No	No	No	No	No	No	No
1606	p53_peak_1606	I	chr5	25255784	25255884	Intergenic	YES	0.49	3.2	6.53061	2.70722	-9957	3.99813	Actr3b	ARP3 actin-related protein 3B	protein-coding	NO	NO	NO	No	No	No	No	No	No	No	No	No	No	No	Yes	No
1607	p53_peak_1607	I	chr4	105991103	105991203	intron	YES	0.49	3.2	6.53061	2.70722	2335	3.36829	Usp24	ubiquitin specific peptidase 24	protein-coding	NO	NO	NO	No	No	Yes	No	No	No	No	No	No	No	No	No	No
1608	p53_peak_1608	I	chr3	108854757	108854857	Intergenic	NO	4.49	29.32	6.53007	2.7071	-24282	4.38528	Fam102b	family with sequence similarity 102, member B	protein-coding	NO	NO	NO	No	No	Yes	No	No	Yes	No	Yes	Yes	Yes	Yes	Yes	No
1609	p53_peak_1609	I	chr7	149195054	149195154	3' UTR	YES	1.58	10.31	6.52532	2.70605	17020	4.23096	Mir3104	microRNA 3104	ncRNA	NO	NO	NO	No	No	Yes	No	No	Yes	No	No	No	No	No	No	No
1610	p53_peak_1610	I	chr6	148189214	148189314	intron	YES	1.58	10.31	6.52532	2.70605	-28368	4.45283	Ergic2	ERGIC and golgi 2	protein-coding	NO	NO	NO	No	No	No	No	No	No	No	No	No	No	No	Yes	No
1611	p53_peak_1611	I	chr4	55734685	55734785	Intergenic	YES	1.58	10.31	6.52532	2.70605	-189388	5.27735	Klf4	Kruppel-like factor 4 (gut)	protein-coding	NO	NO	NO	No	No	Yes	No	No	Yes	No	Yes	Yes	Yes	Yes	Yes	No
1612	p53_peak_1612	I	chr17	24434759	24434859	intron	YES	1.58	10.31	6.52532	2.70605	-46455	4.66703	Ccnf	cyclin F	protein-coding	NO	NO	NO	No	No	No	No	No	No	No	No	No	No	No	No	No
1613	p53_peak_1613	I	chr5	147527479	147527579	Intergenic	YES	1.09	7.11	6.52294	2.70552	79003	4.89764	Usp12	ubiquitin specific peptidase 12	protein-coding	NO	NO	NO	No	No	Yes	No	No	Yes	No	No	No	No	No	Yes	No
1614	p53_peak_1614	I	chr4	135387148	135387248	Intergenic	YES	1.09	7.11	6.52294	2.70552	-24788	4.39424	Srsf10	serine/arginine-rich splicing factor 10	protein-coding	NO	NO	NO	No	No	Yes	No	No	Yes	No	No	No	No	No	Yes	No
1615	p53_peak_1615	I	chr16	7951270	7951370	Intergenic	YES	1.09	7.11	6.52294	2.70552	473909	5.67569	Tmem114	transmembrane protein 114	protein-coding	NO	NO	NO	No	No	No	No	No	No	No	No	No	No	No	No	No
1616	p53_peak_1616	I	chr13	77847770	77847870	promoter-TSS	NO	2.18	14.22	6.52294	2.70552	-131	2.11727	Fam172a	family with sequence similarity 172, member A	protein-coding	NO	NO	NO	No	No	Yes	No	No	Yes	No	No	No	Yes	Yes	No	No
1617	p53_peak_1617	I	chr5	124693391	124693491	intron	YES	3.16	20.61	6.52215	2.70535	6328	3.80127	Pitpnm2	phosphatidylinositol transfer protein, membrane-associated 2	protein-coding	NO	NO	NO	Yes	No	Yes	No	No	Yes	No	No	No	No	No	Yes	No
1618	p53_peak_1618	I	chr2	38843868	38843968	Intergenic	YES	2.67	17.41	6.5206	2.705	-9911	3.99612	Wdr38	WD repeat domain 38	protein-coding	NO	NO	NO	No	No	Yes	No	No	Yes	No	No	No	No	No	Yes	No
1619	p53_peak_1619	I	chr4	41575529	41575629	intron	YES	3.52	22.92	6.51136	2.70296	11756	4.07026	Enho	energy homeostasis associated	protein-coding	NO	NO	NO	Yes	No	Yes	No	No	Yes	No	Yes	Yes	Yes	Yes	Yes	No
1620	p53_peak_1620	I	chr7	18685854	18685954	Intergenic	YES	5.46	35.54	6.50916	2.70247	34626	4.5394	Ceacam12	carcinoembryonic antigen-related cell adhesion molecule 12	protein-coding	NO	NO	NO	No	No	No	No	No	No	No	No	No	No	No	No	No
1621	p53_peak_1621	I	chr14	55548731	55548831	Intergenic	YES	3.03	19.72	6.50825	2.70227	-2751	3.43949	Il25	interleukin 25	protein-coding	NO	NO	NO	No	No	No	No	No	No	No	No	No	No	No	Yes	No
1622	p53_peak_1622	I	chr8	23544515	23544615	Intergenic	YES	46.35	301.54	6.50572	2.70171	22753	4.35704	Mrps31	mitochondrial ribosomal protein S31	protein-coding	NO	NO	NO	Yes	No	Yes	No	No	Yes	No	Yes	Yes	Yes	Yes	Yes	No
1623	p53_peak_1623	I	chr4	117083367	117083467	intron	YES	7.16	46.55	6.5014	2.70075	-35351	4.5484	Rnf220	ring finger protein 220	protein-coding	NO	NO	NO	Yes	No	Yes	No	No	Yes	No	No	No	No	No	Yes	No
1624	p53_peak_1624	I	chr1	73940213	73940313	Intergenic	YES	6.07	39.45	6.49918	2.70026	-29223	4.46572	6030407O03Rik	RIKEN cDNA 6030407O03 gene	ncRNA	NO	NO	NO	Yes	No	Yes	No	No	Yes	No	No	No	No	No	Yes	No
1625	p53_peak_1625	I	chr10	41981112	41981212	intron	YES	7.04	45.67	6.48722	2.6976	15386	4.18713	Foxo3	forkhead box O3	protein-coding	YES	NO	NO	Yes	No	Yes	No	No	Yes	No	No	Yes	Yes	Yes	Yes	No
1626	p53_peak_1626	I	chr1	169027631	169027731	Intergenic	YES	4	25.94	6.485	2.69711	96133	4.98287	Fam78b	family with sequence similarity 78, member B	protein-coding	NO	NO	NO	Yes	No	Yes	No	No	Yes	No	No	No	No	No	Yes	No
1627	p53_peak_1627	I	chr5	80253252	80253352	Intergenic	YES	0.85	5.51	6.48235	2.69652	-1197316	6.07821	Adgrl3	adhesion G protein-coupled receptor L3	protein-coding	NO	NO	NO	No	No	No	No	No	No	No	No	No	No	No	Yes	No
1628	p53_peak_1628	I	chr5	139291850	139291950	Intergenic	YES	0.85	5.51	6.48235	2.69652	-4134	3.61637	Gm5294	predicted gene 5294	protein-coding	NO	NO	NO	No	No	Yes	No	No	Yes	No	Yes	Yes	No	Yes	Yes	No
1629	p53_peak_1629	I	chr3	148466679	148466779	Intergenic	YES	0.85	5.51	6.48235	2.69652	150870	5.1786	Adgrl2	adhesion G protein-coupled receptor L2	protein-coding	NO	NO	NO	No	No	Yes	No	No	Yes	No	No	No	No	No	Yes	No
1630	p53_peak_1630	I	chr2	48806474	48806574	intron	YES	0.85	5.51	6.48235	2.69652	1496	3.17493	Mbd5	methyl-CpG binding domain protein 5	protein-coding	NO	NO	NO	No	No	No	No	No	No	No	No	No	No	No	No	No
1631	p53_peak_1631	I	chr19	55484676	55484776	intron	YES	0.85	5.51	6.48235	2.69652	94179	4.97395	Vti1a	vesicle transport through interaction with t-SNAREs 1A	protein-coding	NO	NO	NO	No	No	No	No	No	No	No	No	No	No	No	No	No
1632	p53_peak_1632	I	chr11	112105832	112105932	Intergenic	YES	0.85	5.51	6.48235	2.69652	466788	5.66912	BC006965	cDNA sequence BC006965	ncRNA	NO	NO	NO	No	No	No	No	No	No	No	No	No	No	No	Yes	No
1633	p53_peak_1633	I	chr10	80815545	80815645	Intergenic	YES	0.85	5.51	6.48235	2.69652	-2393	3.37894	Hmg20b	high mobility group 20B	protein-coding	NO	NO	NO	No	No	No	No	No	No	No	No	No	No	No	No	No
1634	p53_peak_1634	I	chr4	150028810	150028910	Intergenic	YES	0.85	5.51	6.48235	2.69652	-2577	3.41111	Slc45a1	solute carrier family 45, member 1	protein-coding	NO	NO	NO	No	No	Yes	No	No	Yes	No	No	No	No	No	Yes	No
1635	p53_peak_1635	I	chr7	117789043	117789143	Intergenic	NO	0.85	5.51	6.48235	2.69652	17910	4.2531	Adm	adrenomedullin	protein-coding	NO	NO	NO	No	No	Yes	No	No	Yes	No	No	Yes	No	No	Yes	No
1636	p53_peak_1636	I	chr18	12832440	12832540	intron	NO	0.85	5.51	6.48235	2.69652	30448	4.48356	Ttc39c	tetratricopeptide repeat domain 39C	protein-coding	NO	NO	NO	No	No	No	No	No	No	No	No	No	No	No	No	No
1637	p53_peak_1637	I	chr9	44056114	44056214	TTS	YES	0.85	5.51	6.48235	2.69652	3383	3.5293	Pdzd3	PDZ domain containing 3	protein-coding	NO	NO	NO	No	No	No	No	No	No	No	No	No	No	No	No	No
1638	p53_peak_1638	I	chr18	44854546	44854646	intron	YES	0.85	5.51	6.48235	2.69652	-32676	4.51423	Mcc	mutated in colorectal cancers	protein-coding	NO	NO	NO	No	No	No	No	No	No	No	No	No	No	No	No	No
1639	p53_peak_1639	I	chr6	39731939	39732039	Intergenic	YES	0.85	5.51	6.48235	2.69652	28946	4.46159	Mrps33	mitochondrial ribosomal protein S33	protein-coding	NO	NO	NO	No	No	No	No	No	No	No	Yes	No	No	No	No	No
1640	p53_peak_1640	I	chr13	75927282	75927382	Intergenic	YES	1.7	11.02	6.48235	2.69652	-50002	4.69899	Glrx	glutaredoxin	protein-coding	NO	NO	NO	No	No	No	No	No	No	No	No	No	No	No	Yes	No
1641	p53_peak_1641	I	chr5	115710575	115710675	intron	YES	1.7	11.02	6.48235	2.69652	12279	4.08916	Rnf10	ring finger protein 10	protein-coding	NO	NO	NO	No	No	Yes	No	No	No	No	Yes	Yes	Yes	Yes	Yes	No
1642	p53_peak_1642	I	chr10	61783559	61783659	intron	YES	5.95	38.56	6.48067	2.69614	19560	4.29137	Hk1	hexokinase 1	protein-coding	NO	NO	NO	No	No	No	No	No	Yes	No	No	Yes	Yes	Yes	Yes	No
1643	p53_peak_1643	I	chr7	147156352	147156452	Intergenic	YES	2.06	13.33	6.47087	2.69396	8252	3.91656	6430531B16Rik	RIKEN cDNA 6430531B16 gene	protein-coding	NO	NO	NO	No	No	Yes	No	No	Yes	No	No	Yes	No	No	Yes	No
1644	p53_peak_1644	I	chr6	100238734	100238834	Intergenic	YES	1.21	7.82	6.46281	2.69216	-1432	3.15594	Rybp	RING1 and YY1 binding protein	protein-coding	NO	NO	NO	No	No	No	No	No	No	No	No	No	No	No	No	No
1645	p53_peak_1645	I	chr7	117340061	117340161	Intergenic	YES	1.21	7.82	6.46281	2.69216	-25106	4.39978	Swap70	SWA-70 protein	protein-coding	NO	NO	NO	No	No	Yes	No	No	No	No	No	No	No	No	No	No
1646	p53_peak_1646	I	chr2	168495601	168495701	intron	YES	3.52	22.74	6.46023	2.69158	-29392	4.46823	Mir7004	microRNA 7004	ncRNA	NO	NO	NO	No	No	No	No	No	No	No	No	No	No	No	Yes	No
1647	p53_peak_1647	I	chr5	144909781	144909881	intron	YES	1.46	9.42	6.45205	2.68976	-41324	4.6162	Bhlha15	basic helix-loop-helix family, member a15	protein-coding	NO	NO	NO	No	No	Yes	No	No	Yes	No	No	No	No	No	Yes	No
1648	p53_peak_1648	I	chr18	6394675	6394775	Intergenic	YES	1.46	9.42	6.45205	2.68976	95919	4.9819	Mir1893	microRNA 1893	ncRNA	NO	NO	NO	No	No	Yes	No	No	Yes	No	No	No	No	No	No	No
1649	p53_peak_1649	I	chr1	175270416	175270516	intron	YES	4.85	31.27	6.44742	2.68872	-6832	3.83455	Ackr1	atypical chemokine receptor 1 (Duffy blood group)	protein-coding	NO	NO	NO	No	No	Yes	No	No	Yes	No	No	No	No	No	Yes	No
1650	p53_peak_1650	I	chr9	86415213	86415313	exon	YES	1.82	11.73	6.44505	2.68819	50186	4.70058	Pgm3	phosphoglucomutase 3	protein-coding	NO	NO	NO	No	No	Yes	No	No	Yes	No	No	No	No	No	Yes	No
1651	p53_peak_1651	I	chr11	72754067	72754167	Intergenic	YES	2.18	14.04	6.44037	2.68714	-20554	4.3129	Atp2a3	ATPase, Ca++ transporting, ubiquitous	protein-coding	NO	NO	NO	No	No	No	No	No	Yes	No	No	No	No	No	No	No
1652	p53_peak_1652	I	chr14	51864942	51865042	Intergenic	YES	2.18	14.04	6.44037	2.68714	10795	4.03322	Rnase2a	ribonuclease, RNase A family, 2A (liver, eosinophil-derived neurotoxin)	protein-coding	NO	NO	NO	No	No	Yes	No	No	Yes	No	No	No	No	No	Yes	No
1653	p53_peak_1653	I	chr13	16579270	16579370	Intergenic	YES	2.43	15.64	6.43621	2.68621	473012	5.67487	Inhba	inhibin beta-A	protein-coding	YES	NO	NO	No	No	Yes	No	No	Yes	No	No	Yes	No	No	Yes	No
1654	p53_peak_1654	I	chr5	85323572	85323672	Intergenic	YES	2.79	17.95	6.43369	2.68565	-477215	5.67871	Epha5	Eph receptor A5	protein-coding	NO	NO	NO	Yes	No	Yes	No	No	Yes	No	No	No	No	No	Yes	No
1655	p53_peak_1655	I	chr19	60832740	60832840	exon	NO	4.37	28.08	6.42563	2.68384	900	2.95424	Nanos1	nanos homolog 1 (Drosophila)	protein-coding	NO	NO	NO	No	No	Yes	No	No	Yes	No	No	No	No	No	Yes	No
1656	p53_peak_1656	I	chr2	152348472	152348572	Intergenic	YES	6.31	40.51	6.41997	2.68257	4531	3.65619	Defb28	defensin beta 28	protein-coding	NO	NO	NO	Yes	No	Yes	No	No	Yes	No	No	Yes	Yes	Yes	Yes	No
1657	p53_peak_1657	I	chr2	165979860	165979960	intron	YES	0.36	2.31	6.41667	2.68182	875	2.94201	Sulf2	sulfatase 2	protein-coding	NO	NO	NO	No	No	Yes	No	No	Yes	No	Yes	Yes	Yes	Yes	Yes	No
1658	p53_peak_1658	I	chr2	38440089	38440189	intron	YES	0.36	2.31	6.41667	2.68182	59287	4.77296	Psmb7	proteasome (prosome, macropain) subunit, beta type 7	protein-coding	NO	NO	NO	No	No	No	No	No	No	No	No	No	No	No	Yes	No
1659	p53_peak_1659	I	chr16	76131990	76132090	intron	NO	0.36	2.31	6.41667	2.68182	9182	3.96294	4930578N18Rik	RIKEN cDNA 4930578N18 gene	ncRNA	NO	NO	NO	No	No	No	No	No	No	No	No	No	No	No	Yes	No
1660	p53_peak_1660	I	chr8	47825806	47825906	promoter-TSS	NO	0.36	2.31	6.41667	2.68182	757	2.8791	Irf2	interferon regulatory factor 2	protein-coding	NO	NO	NO	No	No	No	No	No	No	No	No	No	No	No	Yes	No
1661	p53_peak_1661	I	chr13	69698737	69698837	Intergenic	YES	1.33	8.53	6.41353	2.68112	-26045	4.41572	Papd7	PAP associated domain containing 7	protein-coding	NO	NO	NO	No	No	No	No	No	No	No	No	No	No	No	Yes	No
1662	p53_peak_1662	I	chr4	7117780	7117880	Intergenic	YES	1.33	8.53	6.41353	2.68112	-199960	5.30094	Tox	thymocyte selection-associated high mobility group box	protein-coding	NO	NO	NO	Yes	No	No	No	No	No	No	No	No	No	No	No	No
1663	p53_peak_1663	I	chr4	108012395	108012495	3' UTR	YES	1.33	8.53	6.41353	2.68112	11688	4.06774	Coa7	cytochrome c oxidase assembly factor 7	protein-coding	NO	NO	NO	No	No	Yes	No	No	No	No	No	No	No	No	Yes	No
1664	p53_peak_1664	I	chr19	54132945	54133045	Intergenic	YES	1.33	8.53	6.41353	2.68112	13323	4.1246	Adra2a	adrenergic receptor, alpha 2a	protein-coding	NO	NO	NO	No	No	No	No	No	No	No	No	No	No	No	Yes	No
1665	p53_peak_1665	I	chr3	84645133	84645233	intron	YES	1.33	8.53	6.41353	2.68112	-22884	4.35953	Fbxw7	F-box and WD-40 domain protein 7	protein-coding	NO	NO	NO	No	No	Yes	No	No	Yes	No	No	Yes	No	No	No	No
1666	p53_peak_1666	I	chr11	97297168	97297268	Intergenic	YES	2.91	18.66	6.41237	2.68086	-14256	4.154	Arhgap23	Rho GTPase activating protein 23	protein-coding	NO	NO	NO	Yes	No	Yes	No	No	No	No	Yes	Yes	No	Yes	Yes	No
1667	p53_peak_1667	I	chr6	34207957	34208057	Intergenic	YES	0.97	6.22	6.41237	2.68086	59436	4.77405	Gm6644	Akr1b3 pseudogene	pseudo	NO	NO	NO	No	No	Yes	No	No	Yes	No	No	No	No	No	No	No
1668	p53_peak_1668	I	chr17	48624337	48624437	Intergenic	YES	0.97	6.22	6.41237	2.68086	30161	4.47945	Unc5cl	unc-5 homolog C (C. elegans)-like	protein-coding	NO	NO	NO	No	No	No	No	No	No	No	No	No	No	No	Yes	No
1669	p53_peak_1669	I	chr5	111408167	111408267	intron	NO	0.97	6.22	6.41237	2.68086	-24946	4.397	Mir701	microRNA 701	ncRNA	NO	NO	NO	No	No	No	No	No	No	No	No	No	No	No	Yes	No
1670	p53_peak_1670	I	chr6	82397413	82397513	intron	YES	0.97	6.22	6.41237	2.68086	44994	4.65315	Tacr1	tachykinin receptor 1	protein-coding	NO	NO	NO	No	No	No	No	No	No	No	No	No	No	No	No	No
1671	p53_peak_1671	I	chr17	51491479	51491579	Intergenic	YES	0.97	6.22	6.41237	2.68086	96065	4.98257	C330011F03Rik	RIKEN cDNA C330011F03 gene	ncRNA	NO	NO	NO	No	No	Yes	No	No	Yes	No	No	No	No	No	No	No
1672	p53_peak_1672	I	chr6	125221222	125221322	intron	YES	0.97	6.22	6.41237	2.68086	5729	3.75808	4930417O13Rik	RIKEN cDNA 4930417O13 gene	ncRNA	NO	NO	NO	No	No	No	No	No	No	No	No	No	No	No	No	No
1673	p53_peak_1673	I	chr10	126562797	126562897	Intergenic	NO	0.97	6.22	6.41237	2.68086	-4631	3.66567	Os9	amplified in osteosarcoma	protein-coding	NO	NO	NO	No	No	No	No	No	No	No	No	No	No	No	No	No
1674	p53_peak_1674	I	chrX	154032943	154033043	intron	YES	0.97	6.22	6.41237	2.68086	3654	3.56277	Mbtps2	membrane-bound transcription factor peptidase, site 2	protein-coding	NO	NO	NO	No	No	No	No	No	No	No	No	No	No	No	No	No
1675	p53_peak_1675	I	chr9	83519799	83519899	Intergenic	YES	1.94	12.44	6.41237	2.68086	-65233	4.81447	Gm2109	predicted gene 2109	ncRNA	NO	NO	NO	No	No	No	No	No	No	No	No	No	No	No	Yes	No
1676	p53_peak_1676	I	chr6	120074850	120074950	intron	NO	1.94	12.44	6.41237	2.68086	31502	4.49834	Ninj2	ninjurin 2	protein-coding	NO	NO	NO	No	Yes	Yes	No	Yes	Yes	No	No	No	No	No	No	No
1677	p53_peak_1677	I	chr14	53267796	53267896	Intergenic	YES	1.58	10.13	6.41139	2.68064	-152476	5.1832	Olfr1507	olfactory receptor 1507	protein-coding	NO	NO	NO	No	No	Yes	No	No	No	No	No	No	No	No	Yes	No
1678	p53_peak_1678	I	chr1	182945882	182945982	intron	YES	3.16	20.26	6.41139	2.68064	1768	3.24748	Ephx1	epoxide hydrolase 1, microsomal	protein-coding	NO	NO	NO	Yes	No	Yes	No	Yes	Yes	No	Yes	Yes	Yes	Yes	Yes	No
1679	p53_peak_1679	I	chr4	155456969	155457069	Intergenic	YES	0.61	3.91	6.40984	2.68029	-23108	4.36376	Gm13648	predicted gene 13648	ncRNA	NO	NO	NO	No	No	No	No	No	No	No	No	No	No	No	No	No
1680	p53_peak_1680	I	chr2	25517314	25517414	TTS	YES	0.61	3.91	6.40984	2.68029	3892	3.59017	Lcn5	lipocalin 5	protein-coding	NO	NO	NO	No	No	No	No	No	No	No	No	No	No	No	No	No
1681	p53_peak_1681	I	chr4	107481718	107481818	intron	YES	0.61	3.91	6.40984	2.68029	6904	3.8391	Lrp8	low density lipoprotein receptor-related protein 8, apolipoprotein e receptor	protein-coding	NO	NO	NO	No	No	No	No	No	No	No	No	No	No	No	No	No
1682	p53_peak_1682	I	chr2	49836877	49836977	Intergenic	YES	0.61	3.91	6.40984	2.68029	-85022	4.92953	Lypd6	LY6/PLAUR domain containing 6	protein-coding	NO	NO	NO	No	No	No	No	No	No	No	No	No	No	No	No	No
1683	p53_peak_1683	I	chr7	52484249	52484349	intron	NO	0.61	3.91	6.40984	2.68029	9910	3.99607	Cd37	CD37 antigen	protein-coding	NO	NO	NO	No	No	No	No	No	No	No	No	No	No	No	No	No
1684	p53_peak_1684	I	chrX	141769333	141769433	intron	YES	0.61	3.91	6.40984	2.68029	14054	4.1478	Lhfpl1	lipoma HMGIC fusion partner-like 1	protein-coding	NO	NO	NO	No	No	Yes	No	No	Yes	No	No	No	No	No	No	No
1685	p53_peak_1685	I	chr7	31291803	31291903	intron	YES	0.61	3.91	6.40984	2.68029	-8288	3.91845	Arhgap33os	Rho GTPase activating protein 33, opposite strand	ncRNA	NO	NO	NO	No	No	No	No	No	No	No	No	No	No	No	Yes	No
1686	p53_peak_1686	I	chr13	18903463	18903563	exon	NO	0.61	3.91	6.40984	2.68029	94352	4.97475	Vps41	vacuolar protein sorting 41 (yeast)	protein-coding	NO	NO	NO	No	No	Yes	No	No	No	No	No	No	No	No	No	No
1687	p53_peak_1687	I	chr1	183785724	183785824	Intergenic	NO	0.61	3.91	6.40984	2.68029	-13242	4.12195	Lbr	lamin B receptor	protein-coding	NO	NO	NO	No	No	No	No	No	No	No	No	No	No	No	No	No
1688	p53_peak_1688	I	chr7	83153842	83153942	Intergenic	YES	0.61	3.91	6.40984	2.68029	160668	5.20593	Klhl25	kelch-like 25	protein-coding	NO	NO	NO	No	No	No	No	No	No	No	No	No	No	No	No	No
1689	p53_peak_1689	I	chr10	21790175	21790275	Intergenic	NO	0.61	3.91	6.40984	2.68029	-2340	3.36922	4930444G20Rik	RIKEN cDNA 4930444G20 gene	protein-coding	NO	NO	NO	No	No	Yes	No	No	Yes	No	Yes	Yes	Yes	Yes	No	No
1690	p53_peak_1690	I	chr9	61482805	61482905	Intergenic	NO	2.31	14.75	6.38528	2.67475	262682	5.41943	Tle3	transducin-like enhancer of split 3, homolog of Drosophila E(spl)	protein-coding	NO	NO	NO	No	No	Yes	No	No	Yes	No	No	No	No	No	Yes	No
1691	p53_peak_1691	I	chr9	77446269	77446369	Intergenic	YES	2.06	13.15	6.3835	2.67435	-38220	4.58229	Klhl31	kelch-like 31	protein-coding	NO	NO	NO	No	No	Yes	No	No	Yes	No	No	No	No	No	Yes	No
1692	p53_peak_1692	I	chr8	117125191	117125291	intron	YES	1.7	10.84	6.37647	2.67276	161689	5.20868	Wwox	WW domain-containing oxidoreductase	protein-coding	NO	NO	NO	No	No	Yes	No	No	Yes	No	No	Yes	No	No	Yes	No
1693	p53_peak_1693	I	chr11	3768967	3769067	Intergenic	NO	3.4	21.68	6.37647	2.67276	-5111	3.70851	Osbp2	oxysterol binding protein 2	protein-coding	NO	NO	NO	No	No	Yes	No	No	Yes	No	No	No	No	No	Yes	No
1694	p53_peak_1694	I	chr5	32424424	32424524	Intergenic	YES	3.4	21.68	6.37647	2.67276	-14371	4.15749	Fosl2	fos-like antigen 2	protein-coding	NO	NO	NO	No	No	No	No	No	No	No	No	Yes	No	No	Yes	No
1695	p53_peak_1695	I	chr14	79903298	79903398	intron	YES	1.09	6.93	6.3578	2.66853	-12133	4.08397	Elf1	E74-like factor 1	protein-coding	NO	NO	NO	No	No	Yes	No	No	Yes	No	No	No	No	No	Yes	No
1696	p53_peak_1696	I	chr6	128946035	128946135	intron	NO	1.09	6.93	6.3578	2.66853	3047	3.48387	BC064078	cDNA sequence BC064078	ncRNA	NO	NO	NO	No	No	No	No	No	No	No	No	No	No	No	No	No
1697	p53_peak_1697	I	chr6	108731417	108731517	Intergenic	YES	2.18	13.86	6.3578	2.66853	-1586	3.2003	Arl8b	ADP-ribosylation factor-like 8B	protein-coding	NO	NO	NO	No	No	No	No	No	No	No	No	No	No	No	No	No
1698	p53_peak_1698	I	chr7	19733089	19733189	intron	YES	1.82	11.55	6.34615	2.66588	1406	3.14799	Qpctl	glutaminyl-peptide cyclotransferase-like	protein-coding	NO	NO	NO	No	No	Yes	No	No	Yes	No	Yes	Yes	Yes	Yes	Yes	No
1699	p53_peak_1699	I	chr7	149006453	149006553	Intergenic	YES	1.82	11.55	6.34615	2.66588	-18474	4.26656	Muc5b	mucin 5, subtype B, tracheobronchial	protein-coding	NO	NO	NO	No	No	Yes	No	No	No	No	No	No	No	No	Yes	No
1700	p53_peak_1700	I	chr2	28355995	28356095	intron	YES	2.55	16.17	6.34118	2.66475	3634	3.56038	Gbgt1	globoside alpha-1,3-N-acetylgalactosaminyltransferase 1	protein-coding	NO	NO	NO	No	No	Yes	No	No	Yes	No	No	Yes	No	No	Yes	No
1701	p53_peak_1701	I	chr16	42298125	42298225	intron	YES	0.73	4.62	6.32877	2.66192	5407	3.73296	Mir6540	microRNA 6540	ncRNA	NO	NO	NO	No	No	No	No	No	No	No	No	No	No	No	Yes	No
1702	p53_peak_1702	I	chr14	62316086	62316186	Intergenic	YES	0.73	4.62	6.32877	2.66192	-14926	4.17394	Dleu2	deleted in lymphocytic leukemia, 2	ncRNA	NO	NO	NO	No	No	Yes	No	No	No	No	No	No	No	No	No	No
1703	p53_peak_1703	I	chr11	120052758	120052858	Intergenic	NO	0.73	4.62	6.32877	2.66192	-1638	3.21431	2810410L24Rik	RIKEN cDNA 2810410L24 gene	ncRNA	NO	NO	NO	No	No	No	No	No	No	No	No	No	No	No	No	No
1704	p53_peak_1704	I	chr5	65232813	65232913	Intergenic	YES	0.73	4.62	6.32877	2.66192	38101	4.58094	Klf3	Kruppel-like factor 3 (basic)	protein-coding	NO	NO	NO	No	No	Yes	No	No	Yes	No	No	No	No	No	No	No
1705	p53_peak_1705	I	chr7	123090058	123090158	intron	YES	0.73	4.62	6.32877	2.66192	48492	4.68567	Sox6	SRY (sex determining region Y)-box 6	protein-coding	NO	NO	YES	No	No	No	No	No	No	No	No	No	No	No	Yes	No
1706	p53_peak_1706	I	chr5	38891027	38891127	intron	YES	0.73	4.62	6.32877	2.66192	2314	3.36436	Slc2a9	solute carrier family 2 (facilitated glucose transporter), member 9	protein-coding	NO	NO	NO	No	No	Yes	No	No	No	No	No	No	No	No	No	No
1707	p53_peak_1707	I	chr18	81790318	81790418	Intergenic	YES	0.73	4.62	6.32877	2.66192	398451	5.60037	Mir5127	microRNA 5127	ncRNA	NO	NO	NO	No	No	Yes	No	No	Yes	No	No	No	No	No	Yes	No
1708	p53_peak_1708	I	chr9	6918083	6918183	Intergenic	YES	0.73	4.62	6.32877	2.66192	258913	5.41315	Dync2h1	dynein cytoplasmic 2 heavy chain 1	protein-coding	NO	NO	NO	No	No	No	No	No	No	No	No	No	No	No	No	No
1709	p53_peak_1709	I	chr7	17612499	17612599	intron	NO	0.73	4.62	6.32877	2.66192	714	2.8537	Ppp5c	protein phosphatase 5, catalytic subunit	protein-coding	NO	NO	NO	No	No	No	No	No	Yes	No	No	No	No	No	No	No
1710	p53_peak_1710	I	chr19	53260206	53260306	intron	NO	0.73	4.62	6.32877	2.66192	41769	4.62085	Add3	adducin 3 (gamma)	protein-coding	NO	NO	NO	No	No	No	No	Yes	No	No	No	No	No	No	No	No
1711	p53_peak_1711	I	chr11	80489472	80489572	intron	YES	0.73	4.62	6.32877	2.66192	104005	5.01705	Myo1d	myosin ID	protein-coding	NO	NO	NO	No	No	Yes	No	No	Yes	No	No	No	No	No	Yes	No
1712	p53_peak_1712	I	chr15	102155749	102155849	promoter-TSS	NO	0.73	4.62	6.32877	2.66192	-748	2.8739	Pfdn5	prefoldin 5	protein-coding	NO	NO	NO	No	No	No	No	No	No	No	No	No	No	No	Yes	No
1713	p53_peak_1713	I	chr13	64974932	64975032	intron	YES	0.73	4.62	6.32877	2.66192	30214	4.48021	Cntnap3	contactin associated protein-like 3	protein-coding	NO	NO	NO	No	No	No	No	No	No	No	No	No	No	No	No	No
1714	p53_peak_1714	I	chr13	36409188	36409288	intron	YES	1.46	9.24	6.32877	2.66192	199726	5.30043	Fars2	phenylalanine-tRNA synthetase 2 (mitochondrial)	protein-coding	NO	NO	NO	No	No	No	No	No	No	No	No	No	No	No	Yes	No
1715	p53_peak_1715	I	chr9	45877200	45877300	intron	YES	1.46	9.24	6.32877	2.66192	56347	4.75087	Sik3	SIK family kinase 3	protein-coding	NO	NO	NO	Yes	No	Yes	No	No	Yes	No	No	No	No	No	Yes	No
1716	p53_peak_1716	I	chr13	52045242	52045342	Intergenic	YES	1.46	9.24	6.32877	2.66192	103248	5.01388	Gadd45g	growth arrest and DNA-damage-inducible 45 gamma	protein-coding	NO	NO	NO	No	No	Yes	No	No	Yes	No	No	No	No	No	Yes	No
1717	p53_peak_1717	I	chr12	8647604	8647704	Intergenic	NO	1.94	12.26	6.31959	2.65983	-33286	4.52226	Pum2	pumilio RNA-binding family member 2	protein-coding	NO	NO	NO	Yes	No	Yes	No	No	Yes	No	Yes	Yes	No	Yes	Yes	No
1718	p53_peak_1718	I	chr8	73108617	73108717	intron	YES	1.94	12.26	6.31959	2.65983	-9713	3.98735	Isyna1	myo-inositol 1-phosphate synthase A1	protein-coding	NO	NO	NO	Yes	No	Yes	No	No	Yes	No	No	No	No	No	Yes	No
1719	p53_peak_1719	I	chr1	7729462	7729562	Intergenic	YES	1.21	7.64	6.31405	2.65857	650511	5.81325	Pcmtd1	protein-L-isoaspartate (D-aspartate) O-methyltransferase domain containing 1	protein-coding	NO	NO	NO	No	No	No	No	No	No	No	No	No	No	No	Yes	No
1720	p53_peak_1720	I	chr9	37226506	37226606	exon	NO	1.21	7.64	6.31405	2.65857	14204	4.15241	Robo3	roundabout homolog 3 (Drosophila)	protein-coding	NO	NO	NO	No	No	Yes	No	No	Yes	No	No	No	No	No	Yes	No
1721	p53_peak_1721	I	chr19	7266619	7266719	intron	YES	1.21	7.64	6.31405	2.65857	14105	4.14937	Otub1	OTU domain, ubiquitin aldehyde binding 1	protein-coding	NO	NO	NO	No	No	No	No	No	No	No	No	No	No	No	No	No
1722	p53_peak_1722	I	chr12	111821892	111821992	TTS	YES	1.21	7.64	6.31405	2.65857	-7642	3.88321	B930059L03Rik	RIKEN cDNA B930059L03 gene	ncRNA	NO	NO	NO	No	No	No	No	No	No	No	No	No	No	No	Yes	No
1723	p53_peak_1723	I	chr4	132347628	132347728	intron	YES	1.21	7.64	6.31405	2.65857	4601	3.66285	Themis2	thymocyte selection associated family member 2	protein-coding	NO	NO	NO	No	No	Yes	No	No	Yes	No	No	No	No	No	No	No
1724	p53_peak_1724	I	chr8	111340753	111340853	intron	YES	1.21	7.64	6.31405	2.65857	102259	5.0097	Zfhx3	zinc finger homeobox 3	protein-coding	NO	NO	NO	No	No	No	No	No	No	No	No	No	No	No	Yes	No
1725	p53_peak_1725	I	chr18	78488857	78488957	intron	YES	1.21	7.64	6.31405	2.65857	-85728	4.93312	Slc14a2	solute carrier family 14 (urea transporter), member 2	protein-coding	NO	NO	NO	No	No	Yes	No	No	Yes	No	No	Yes	No	No	Yes	No
1726	p53_peak_1726	I	chr14	73689324	73689424	intron	YES	1.21	7.64	6.31405	2.65857	36224	4.559	Rb1	retinoblastoma 1	protein-coding	YES	NO	YES	No	No	Yes	No	No	Yes	No	No	Yes	No	No	Yes	No
1727	p53_peak_1727	I	chr2	116820477	116820577	Intergenic	YES	1.21	7.64	6.31405	2.65857	94639	4.97607	D330050G23Rik	RIKEN cDNA D330050G23 gene	ncRNA	NO	NO	NO	No	No	No	No	No	No	No	No	No	No	No	No	No
1728	p53_peak_1728	I	chr4	134335254	134335354	Intergenic	NO	13.71	86.54	6.31218	2.65814	-11385	4.05633	Ldlrap1	low density lipoprotein receptor adaptor protein 1	protein-coding	NO	NO	NO	No	No	No	No	No	No	No	Yes	Yes	Yes	Yes	Yes	No
1729	p53_peak_1729	I	chr1	36960701	36960801	intron	YES	2.31	14.57	6.30736	2.65704	35621	4.55171	Tmem131	transmembrane protein 131	protein-coding	NO	NO	NO	Yes	No	Yes	No	No	Yes	No	No	No	No	No	Yes	No
1730	p53_peak_1730	I	chr12	36782278	36782378	Intergenic	YES	8.49	53.48	6.29918	2.65516	-13263	4.12264	Tspan13	tetraspanin 13	protein-coding	NO	NO	NO	Yes	No	Yes	No	No	Yes	No	No	Yes	Yes	Yes	Yes	No
1731	p53_peak_1731	I	chr10	66457516	66457616	Intergenic	NO	1.58	9.95	6.29747	2.65477	-10257	4.01102	Gm31763	predicted gene, 31763	ncRNA	NO	NO	NO	No	No	No	No	No	No	No	No	No	No	No	No	No
1732	p53_peak_1732	I	chr4	87924595	87924695	intron	YES	2.91	18.3	6.28866	2.65275	156701	5.19507	Mir491	microRNA 491	ncRNA	NO	NO	NO	No	No	No	No	No	No	No	No	No	No	No	No	No
1733	p53_peak_1733	I	chr11	53341854	53341954	intron	NO	2.43	15.28	6.28807	2.65262	8666	3.93782	2018-09-08	septin 8	protein-coding	NO	NO	NO	No	No	No	No	No	Yes	No	No	No	No	No	Yes	No
1734	p53_peak_1734	I	chr11	31017314	31017414	Intergenic	YES	1.33	8.35	6.2782	2.65035	-130999	5.11727	Chac2	ChaC, cation transport regulator 2	protein-coding	NO	NO	NO	No	No	No	No	No	No	No	No	No	No	No	No	No
1735	p53_peak_1735	I	chr1	43656346	43656446	Intergenic	YES	2.18	13.68	6.27523	2.64967	-131051	5.11744	1500015O10Rik	RIKEN cDNA 1500015O10 gene	protein-coding	NO	NO	NO	No	No	No	No	No	No	No	No	No	No	No	No	No
1736	p53_peak_1736	I	chr11	3812872	3812972	exon	YES	3.88	24.34	6.2732	2.6492	1745	3.2418	Slc35e4	solute carrier family 35, member E4	protein-coding	NO	NO	NO	Yes	No	No	No	No	No	No	No	No	No	No	Yes	No
1737	p53_peak_1737	I	chr8	73285173	73285273	promoter-TSS	NO	0.85	5.33	6.27059	2.6486	-403	2.60531	Mpv17l2	MPV17 mitochondrial membrane protein-like 2	protein-coding	NO	NO	NO	No	No	Yes	No	No	No	No	No	No	No	No	No	No
1738	p53_peak_1738	I	chr9	106349488	106349588	intron	NO	0.85	5.33	6.27059	2.6486	471	2.67302	Abhd14a	abhydrolase domain containing 14A	protein-coding	NO	NO	NO	No	No	No	No	No	No	No	No	No	No	No	Yes	No
1739	p53_peak_1739	I	chr2	85027854	85027954	TTS	YES	0.85	5.33	6.27059	2.6486	8952	3.95192	Lrrc55	leucine rich repeat containing 55	protein-coding	NO	NO	NO	No	No	No	No	No	No	No	No	No	No	No	Yes	No
1740	p53_peak_1740	I	chr6	5336711	5336811	intron	NO	0.85	5.33	6.27059	2.6486	3375	3.52827	Asb4	ankyrin repeat and SOCS box-containing 4	protein-coding	NO	NO	NO	No	No	No	No	No	No	No	No	No	No	No	No	No
1741	p53_peak_1741	I	chr6	85067253	85067353	intron	YES	0.85	5.33	6.27059	2.6486	8785	3.94374	Gm5878	predicted gene 5878	protein-coding	NO	NO	NO	No	No	No	No	No	No	No	No	No	No	No	No	No
1742	p53_peak_1742	I	chr3	83081291	83081391	Intergenic	YES	0.85	5.33	6.27059	2.6486	221881	5.34612	Plrg1	pleiotropic regulator 1, PRL1 homolog (Arabidopsis)	protein-coding	NO	NO	NO	No	No	No	No	No	No	No	No	No	No	No	Yes	No
1743	p53_peak_1743	I	chr1	39421597	39421697	Intergenic	YES	0.85	5.33	6.27059	2.6486	-3049	3.48416	Rpl31	ribosomal protein L31	protein-coding	NO	NO	NO	No	No	Yes	No	No	Yes	No	No	No	No	No	Yes	No
1744	p53_peak_1744	I	chr11	3414263	3414363	promoter-TSS	YES	0.85	5.33	6.27059	2.6486	-392	2.59329	Selm	selenoprotein M	protein-coding	NO	NO	NO	No	No	No	No	No	No	No	No	No	No	No	No	No
1745	p53_peak_1745	I	chr11	114950903	114951003	Intergenic	YES	0.85	5.33	6.27059	2.6486	-1792	3.25334	Rab37	RAB37, member RAS oncogene family	protein-coding	NO	NO	NO	No	No	No	No	No	No	No	No	No	No	No	Yes	No
1746	p53_peak_1746	I	chr17	87057763	87057863	TTS	YES	0.85	5.33	6.27059	2.6486	-95391	4.97951	Epas1	endothelial PAS domain protein 1	protein-coding	NO	NO	YES	No	No	No	No	No	No	No	No	No	No	No	Yes	No
1747	p53_peak_1747	I	chr5	93015766	93015866	intron	YES	0.85	5.33	6.27059	2.6486	15253	4.18336	Fam47e	family with sequence similarity 47, member E	protein-coding	NO	NO	NO	No	No	No	No	No	No	No	No	No	No	No	Yes	No
1748	p53_peak_1748	I	chr1	154446320	154446420	intron	YES	3.4	21.32	6.27059	2.6486	25871	4.41281	Rgl1	ral guanine nucleotide dissociation stimulator,-like 1	protein-coding	NO	NO	NO	No	No	Yes	No	No	Yes	No	No	No	No	No	No	No
1749	p53_peak_1749	I	chr7	91079402	91079502	Intergenic	YES	2.55	15.99	6.27059	2.6486	38942	4.59042	Mesdc2	mesoderm development candidate 2	protein-coding	NO	NO	NO	No	No	Yes	No	No	Yes	No	No	No	No	Yes	Yes	No
1750	p53_peak_1750	I	chr4	128638833	128638933	intron	YES	2.55	15.99	6.27059	2.6486	816	2.91169	Azin2	antizyme inhibitor 2	protein-coding	NO	NO	NO	No	No	No	No	No	No	No	No	No	No	No	Yes	No
1751	p53_peak_1751	I	chr18	36040327	36040427	Intergenic	YES	1.82	11.37	6.24725	2.64322	50905	4.70676	Cxxc5	CXXC finger 5	protein-coding	NO	NO	NO	No	No	Yes	No	No	Yes	No	No	No	No	No	No	No
1752	p53_peak_1752	I	chr3	139589321	139589421	Intergenic	YES	4.61	28.79	6.24512	2.64273	-101842	5.00793	Mir7j	microRNA 7j	ncRNA	NO	NO	NO	Yes	No	Yes	No	No	Yes	No	No	Yes	Yes	Yes	Yes	No
1753	p53_peak_1753	I	chr6	30929512	30929612	Intergenic	YES	2.79	17.41	6.24014	2.64158	-20572	4.31328	Klf14	Kruppel-like factor 14	protein-coding	NO	NO	NO	Yes	No	No	No	No	Yes	No	No	No	No	No	Yes	No
1754	p53_peak_1754	I	chr19	37282993	37283093	intron	YES	9.34	58.28	6.23983	2.64151	1008	3.00346	2018-03-05	membrane-associated ring finger (C3HC4) 5	protein-coding	NO	NO	NO	No	No	Yes	No	No	Yes	No	No	Yes	No	Yes	Yes	No
1755	p53_peak_1755	I	chr11	98010682	98010782	5' UTR	NO	4.13	25.77	6.23971	2.64148	198	2.29667	Fbxl20	F-box and leucine-rich repeat protein 20	protein-coding	NO	NO	NO	Yes	No	No	No	No	No	No	No	Yes	No	No	No	No
1756	p53_peak_1756	I	chr2	154584299	154584399	Intergenic	YES	11.77	73.39	6.23534	2.64047	-32497	4.51184	Raly	hnRNP-associated with lethal yellow	protein-coding	NO	NO	NO	Yes	No	Yes	No	No	Yes	No	No	No	No	No	Yes	No
1757	p53_peak_1757	I	chr7	130391820	130391920	intron	YES	4.25	26.48	6.23059	2.63937	33490	4.52492	Slc5a11	solute carrier family 5 (sodium/glucose cotransporter), member 11	protein-coding	NO	NO	NO	Yes	No	Yes	No	No	Yes	No	No	Yes	No	No	Yes	No
1758	p53_peak_1758	I	chr9	103328845	103328945	exon	YES	5.22	32.52	6.22989	2.63921	2987	3.47524	5830418P13Rik	RIKEN cDNA 5830418P13 gene	ncRNA	NO	NO	NO	No	No	Yes	No	No	Yes	No	No	No	No	No	Yes	No
1759	p53_peak_1759	I	chr16	76552929	76553029	Intergenic	YES	3.28	20.43	6.22866	2.63892	-179685	5.25451	Nrip1	nuclear receptor interacting protein 1	protein-coding	NO	NO	NO	No	No	Yes	No	No	Yes	No	No	No	No	No	Yes	No
1760	p53_peak_1760	I	chr13	53620000	53620100	Intergenic	YES	0.97	6.04	6.2268	2.63849	-51901	4.71518	Msx2	msh homeobox 2	protein-coding	NO	NO	NO	No	No	No	No	No	No	No	No	No	No	No	Yes	No
1761	p53_peak_1761	I	chr16	24236752	24236852	Intergenic	YES	0.97	6.04	6.2268	2.63849	-156634	5.19489	Lpp	LIM domain containing preferred translocation partner in lipoma	protein-coding	NO	NO	NO	No	No	No	No	No	No	No	No	No	No	No	Yes	No
1762	p53_peak_1762	I	chr6	146842149	146842249	intron	NO	0.97	6.04	6.2268	2.63849	5183	3.71458	Ppfibp1	PTPRF interacting protein, binding protein 1 (liprin beta 1)	protein-coding	NO	NO	NO	No	No	Yes	No	No	Yes	No	No	No	No	No	No	No
1763	p53_peak_1763	I	chr11	50126513	50126613	intron	YES	0.97	6.04	6.2268	2.63849	12612	4.10078	Canx	calnexin	protein-coding	NO	NO	NO	No	No	Yes	No	No	Yes	No	No	No	No	No	No	No
1764	p53_peak_1764	I	chr2	28496183	28496283	promoter-TSS	YES	0.97	6.04	6.2268	2.63849	-520	2.716	Tsc1	tuberous sclerosis 1	protein-coding	NO	NO	NO	No	No	Yes	No	No	No	No	No	No	No	No	No	No
1765	p53_peak_1765	I	chr11	16741388	16741488	intron	NO	0.97	6.04	6.2268	2.63849	89232	4.95052	Egfr	epidermal growth factor receptor	protein-coding	NO	NO	NO	Yes	No	Yes	No	No	Yes	No	No	No	No	No	Yes	No
1766	p53_peak_1766	I	chr6	97390146	97390246	intron	YES	0.97	6.04	6.2268	2.63849	177455	5.24909	Frmd4b	FERM domain containing 4B	protein-coding	NO	NO	NO	No	No	No	No	No	No	No	No	No	No	No	Yes	No
1767	p53_peak_1767	I	chr11	54798142	54798242	intron	NO	2.91	18.12	6.2268	2.63849	-21750	4.33746	Tnip1	TNFAIP3 interacting protein 1	protein-coding	NO	NO	NO	No	No	Yes	No	No	Yes	No	No	Yes	No	No	Yes	No
1768	p53_peak_1768	I	chr14	25130580	25130680	Intergenic	NO	11.16	69.48	6.22581	2.63826	18044	4.25633	E330034G19Rik	RIKEN cDNA E330034G19 gene	protein-coding	NO	NO	NO	No	No	Yes	No	No	Yes	No	No	No	No	No	Yes	No
1769	p53_peak_1769	I	chr11	5879593	5879693	intron	YES	7.28	45.31	6.2239	2.63782	23882	4.37807	Ykt6	YKT6 homolog (S. Cerevisiae)	protein-coding	NO	NO	NO	Yes	No	Yes	No	No	Yes	No	No	No	No	No	Yes	No
1770	p53_peak_1770	I	chr17	47404222	47404322	intron	YES	7.28	45.31	6.2239	2.63782	37093	4.56929	Trerf1	transcriptional regulating factor 1	protein-coding	NO	NO	NO	Yes	Yes	Yes	No	Yes	Yes	No	No	Yes	Yes	No	Yes	No
1771	p53_peak_1771	I	chr4	94401842	94401942	Intergenic	YES	7.77	48.33	6.22008	2.63693	-4088	3.61151	Tek	endothelial-specific receptor tyrosine kinase	protein-coding	NO	NO	NO	Yes	No	Yes	No	No	Yes	No	No	Yes	No	No	Yes	No
1772	p53_peak_1772	I	chr9	63353644	63353744	intron	YES	7.77	48.33	6.22008	2.63693	96606	4.985	Iqch	IQ motif containing H	protein-coding	NO	NO	NO	Yes	No	Yes	No	No	Yes	No	No	Yes	No	No	Yes	No
1773	p53_peak_1773	I	chr2	139914884	139914984	Intergenic	YES	2.43	15.1	6.21399	2.63552	-22393	4.35011	Tasp1	taspase, threonine aspartase 1	protein-coding	NO	NO	NO	Yes	No	Yes	No	No	Yes	No	No	No	No	No	Yes	No
1774	p53_peak_1774	I	chr18	67421741	67421841	Intergenic	YES	4.49	27.9	6.21381	2.63548	-16307	4.21237	Mppe1	metallophosphoesterase 1	protein-coding	NO	NO	NO	No	No	Yes	No	No	Yes	No	No	No	No	No	Yes	No
1775	p53_peak_1775	I	chr6	134496208	134496308	intron	YES	2.06	12.79	6.20874	2.6343	20673	4.3154	Lrp6	low density lipoprotein receptor-related protein 6	protein-coding	NO	NO	NO	No	No	Yes	No	No	Yes	No	No	No	No	No	Yes	No
1776	p53_peak_1776	I	chr15	11642574	11642674	Intergenic	YES	2.06	12.79	6.20874	2.6343	192805	5.28512	Npr3	natriuretic peptide receptor 3	protein-coding	NO	NO	NO	Yes	No	Yes	No	No	Yes	No	Yes	Yes	Yes	Yes	Yes	No
1777	p53_peak_1777	I	chr6	37723486	37723586	Intergenic	YES	8.25	51.17	6.20242	2.63283	-97275	4.988	Trim24	tripartite motif-containing 24	protein-coding	NO	NO	NO	Yes	No	Yes	No	No	Yes	No	No	Yes	Yes	Yes	Yes	No
1778	p53_peak_1778	I	chr8	127031381	127031481	Intergenic	YES	6.19	38.38	6.20032	2.63234	-13236	4.12176	Cog2	component of oligomeric golgi complex 2	protein-coding	NO	NO	NO	No	No	Yes	No	No	Yes	No	No	No	No	No	Yes	No
1779	p53_peak_1779	I	chr16	33023987	33024087	intron	YES	1.09	6.75	6.19266	2.63056	32235	4.50833	Iqcg	IQ motif containing G	protein-coding	NO	NO	NO	No	Yes	Yes	No	No	Yes	No	No	No	No	No	Yes	No
1780	p53_peak_1780	I	chr13	114022670	114022770	Intergenic	YES	1.09	6.75	6.19266	2.63056	22853	4.35894	Esm1	endothelial cell-specific molecule 1	protein-coding	NO	NO	NO	No	No	Yes	No	No	Yes	No	No	No	No	No	Yes	No
1781	p53_peak_1781	I	chr3	143371238	143371338	intron	YES	1.09	6.75	6.19266	2.63056	3819	3.58195	Gm6260	predicted gene 6260	ncRNA	NO	NO	NO	No	No	Yes	No	No	Yes	No	No	No	No	No	Yes	No
1782	p53_peak_1782	I	chr7	83483969	83484069	intron	YES	1.09	6.75	6.19266	2.63056	109246	5.03841	Agbl1	ATP/GTP binding protein-like 1	protein-coding	NO	NO	NO	No	No	Yes	No	No	No	No	No	No	No	No	Yes	No
1783	p53_peak_1783	I	chr3	15904389	15904489	intron	YES	1.09	6.75	6.19266	2.63056	1893	3.27715	Gm5150	predicted gene 5150	protein-coding	NO	NO	NO	No	No	No	No	No	No	No	No	No	No	No	No	No
1784	p53_peak_1784	I	chr10	79799268	79799368	TTS	YES	1.09	6.75	6.19266	2.63056	6428	3.80808	Reep6	receptor accessory protein 6	protein-coding	NO	NO	NO	No	No	Yes	No	No	Yes	No	No	No	No	No	Yes	No
1785	p53_peak_1785	I	chr17	25930050	25930150	promoter-TSS	NO	1.09	6.75	6.19266	2.63056	-761	2.88138	Fam173a	family with sequence similarity 173, member A	protein-coding	NO	NO	NO	No	No	No	No	No	No	No	No	No	No	No	No	No
1786	p53_peak_1786	I	chr6	38621389	38621489	intron	NO	1.09	6.75	6.19266	2.63056	8370	3.92273	Clec2l	C-type lectin domain family 2, member L	protein-coding	NO	NO	NO	No	No	No	No	No	No	No	No	No	No	No	No	No
1787	p53_peak_1787	I	chr3	89089315	89089415	Intergenic	NO	6.8	42.11	6.19265	2.63056	-4492	3.65244	Efna1	ephrin A1	protein-coding	NO	NO	NO	Yes	No	Yes	No	No	Yes	No	Yes	Yes	Yes	Yes	Yes	No
1788	p53_peak_1788	I	chr9	26807223	26807323	promoter-TSS	YES	2.67	16.53	6.19101	2.63018	11	1.04139	Thyn1	thymocyte nuclear protein 1	protein-coding	NO	NO	NO	No	No	Yes	No	No	Yes	No	Yes	Yes	Yes	Yes	No	No
1789	p53_peak_1789	I	chr1	74284987	74285087	intron	YES	3.16	19.55	6.18671	2.62917	1913	3.28171	Arpc2	actin related protein 2/3 complex, subunit 2	protein-coding	NO	NO	NO	Yes	No	Yes	No	No	Yes	No	No	No	No	No	Yes	No
1790	p53_peak_1790	I	chr5	92401291	92401391	TTS	YES	1.58	9.77	6.18354	2.62843	-9247	3.966	Rchy1	ring finger and CHY zinc finger domain containing 1	protein-coding	NO	NO	NO	No	No	Yes	No	No	Yes	No	No	No	No	No	Yes	No
1791	p53_peak_1791	I	chr6	72084955	72085055	intron	YES	1.58	9.77	6.18354	2.62843	-11814	4.0724	4933431G14Rik	RIKEN cDNA 4933431G14 gene	ncRNA	NO	NO	NO	No	No	No	No	No	No	No	No	Yes	Yes	Yes	No	No
1792	p53_peak_1792	I	chr3	32269031	32269131	Intergenic	YES	4.37	27.01	6.18078	2.62779	-4494	3.65263	Zmat3	zinc finger matrin type 3	protein-coding	NO	NO	NO	Yes	No	Yes	No	No	Yes	No	No	Yes	No	Yes	Yes	No
1793	p53_peak_1793	I	chr8	123316153	123316253	Intergenic	YES	2.79	17.24	6.17921	2.62742	53664	4.72968	Irf8	interferon regulatory factor 8	protein-coding	NO	NO	NO	No	No	No	No	No	No	No	No	No	No	No	Yes	No
1794	p53_peak_1794	I	chr12	73783006	73783106	Intergenic	YES	6.07	37.49	6.17628	2.62674	-17241	4.23656	Dhrs7	dehydrogenase/reductase (SDR family) member 7	protein-coding	NO	NO	NO	Yes	No	Yes	No	No	Yes	No	No	Yes	No	No	Yes	No
1795	p53_peak_1795	I	chr11	48513622	48513722	Intergenic	YES	4	24.7	6.175	2.62644	-100190	5.00082	Gnb2l1	guanine nucleotide binding protein (G protein), beta polypeptide 2 like 1	protein-coding	NO	NO	NO	No	No	Yes	No	No	Yes	No	No	Yes	No	No	Yes	No
1796	p53_peak_1796	I	chr1	179625780	179625880	Intergenic	NO	4	24.7	6.175	2.62644	-34115	4.53295	1700016C15Rik	RIKEN cDNA 1700016C15 gene	protein-coding	NO	NO	NO	No	No	Yes	No	No	No	No	No	No	No	No	Yes	No
1797	p53_peak_1797	I	chr15	100620773	100620873	intron	YES	5.7	35.18	6.17193	2.62572	28645	4.45705	Slc4a8	solute carrier family 4 (anion exchanger), member 8	protein-coding	NO	NO	NO	Yes	No	Yes	No	No	Yes	No	No	No	No	No	Yes	No
1798	p53_peak_1798	I	chr2	30206598	30206698	intron	YES	2.91	17.95	6.16838	2.62489	8188	3.91318	Sh3glb2	SH3-domain GRB2-like endophilin B2	protein-coding	NO	NO	NO	No	No	Yes	No	No	No	No	No	No	No	No	Yes	No
1799	p53_peak_1799	I	chr19	42435815	42435915	intron	YES	1.21	7.46	6.16529	2.62417	70408	4.84762	Crtac1	cartilage acidic protein 1	protein-coding	NO	NO	NO	No	No	No	No	No	No	No	No	No	No	No	Yes	No
1800	p53_peak_1800	I	chr5	65694154	65694254	intron	YES	1.21	7.46	6.16529	2.62417	32674	4.5142	Rfc1	replication factor C (activator 1) 1	protein-coding	NO	NO	NO	No	No	No	No	No	No	No	No	No	No	No	Yes	No
1801	p53_peak_1801	I	chr19	59546708	59546808	Intergenic	YES	1.21	7.46	6.16529	2.62417	13578	4.13284	Emx2	empty spiracles homeobox 2	protein-coding	NO	NO	NO	No	No	Yes	No	No	No	No	No	No	No	No	No	No
1802	p53_peak_1802	I	chr10	59407188	59407288	Intergenic	YES	1.21	7.46	6.16529	2.62417	7280	3.86213	Ddit4	DNA-damage-inducible transcript 4	protein-coding	NO	NO	NO	No	No	No	No	No	No	No	No	No	No	No	No	No
1803	p53_peak_1803	I	chr9	122862035	122862135	intron	YES	1.7	10.48	6.16471	2.62403	1886	3.27554	Kif15	kinesin family member 15	protein-coding	NO	NO	NO	No	No	No	No	No	No	No	No	No	No	No	Yes	No
1804	p53_peak_1804	I	chr7	117814855	117814955	Intergenic	YES	1.7	10.48	6.16471	2.62403	43722	4.6407	Adm	adrenomedullin	protein-coding	NO	NO	NO	No	No	Yes	No	No	Yes	No	No	Yes	No	Yes	Yes	No
1805	p53_peak_1805	I	chr12	65742999	65743099	Intergenic	YES	0.49	3.02	6.16327	2.62369	-167164	5.22314	Fscb	fibrous sheath CABYR binding protein	protein-coding	NO	NO	NO	No	No	No	No	No	No	No	No	No	No	No	Yes	No
1806	p53_peak_1806	I	chr1	93309161	93309261	intron	NO	0.49	3.02	6.16327	2.62369	588	2.76938	Hes6	hairy and enhancer of split 6	protein-coding	NO	NO	NO	No	No	No	No	No	No	No	No	No	No	No	No	No
1807	p53_peak_1807	I	chr8	73820792	73820892	intron	YES	0.49	3.02	6.16327	2.62369	24229	4.38434	Myo9b	myosin IXb	protein-coding	NO	NO	NO	No	No	Yes	No	No	Yes	No	Yes	Yes	Yes	No	No	No
1808	p53_peak_1808	I	chr10	44152041	44152141	Intergenic	YES	0.49	3.02	6.16327	2.62369	26463	4.42264	Prdm1	PR domain containing 1, with ZNF domain	protein-coding	NO	NO	NO	No	No	No	No	No	No	No	No	No	No	No	No	No
1809	p53_peak_1809	I	chr3	89480712	89480812	Intergenic	YES	0.49	3.02	6.16327	2.62369	-38182	4.58186	Adar	adenosine deaminase, RNA-specific	protein-coding	NO	NO	NO	No	No	No	No	No	No	No	No	No	No	No	No	No
1810	p53_peak_1810	I	chr17	88002064	88002164	Intergenic	NO	0.49	3.02	6.16327	2.62369	-33205	4.5212	Epcam	epithelial cell adhesion molecule	protein-coding	NO	NO	NO	No	No	No	No	No	No	No	No	No	No	No	No	No
1811	p53_peak_1811	I	chr4	150289192	150289292	Intergenic	NO	0.49	3.02	6.16327	2.62369	-5022	3.70088	Tnfrsf9	tumor necrosis factor receptor superfamily, member 9	protein-coding	NO	NO	NO	No	No	No	No	No	No	No	No	No	No	No	No	No
1812	p53_peak_1812	I	chr11	59128754	59128854	intron	YES	0.49	3.02	6.16327	2.62369	8372	3.92283	Wnt9a	wingless-type MMTV integration site family, member 9A	protein-coding	NO	NO	NO	No	No	Yes	No	No	Yes	No	No	No	No	No	Yes	No
1813	p53_peak_1813	I	chr1	179885654	179885754	Intergenic	YES	0.49	3.02	6.16327	2.62369	-35862	4.55463	Gm16432	predicted gene 16432	protein-coding	NO	NO	NO	No	No	No	No	No	No	No	No	No	No	No	No	No
1814	p53_peak_1814	I	chr11	53520607	53520707	5' UTR	NO	0.49	3.02	6.16327	2.62369	164	2.21484	Rad50	RAD50 homolog (S. cerevisiae)	protein-coding	NO	NO	NO	No	Yes	No	No	No	No	No	Yes	No	No	No	No	No
1815	p53_peak_1815	I	chr16	16977311	16977411	Intergenic	NO	0.49	3.02	6.16327	2.62369	-6114	3.78633	Mapk1	mitogen-activated protein kinase 1	protein-coding	NO	NO	NO	No	No	Yes	No	No	Yes	No	No	No	No	No	No	No
1816	p53_peak_1816	I	chr14	76396749	76396849	intron	YES	0.49	3.02	6.16327	2.62369	13873	4.14217	Gtf2f2	general transcription factor IIF, polypeptide 2	protein-coding	NO	NO	NO	No	No	No	No	No	No	No	No	No	No	No	No	No
1817	p53_peak_1817	I	chr7	122903492	122903592	intron	YES	0.49	3.02	6.16327	2.62369	41581	4.61889	Sox6	SRY (sex determining region Y)-box 6	protein-coding	NO	NO	YES	No	No	No	No	No	No	No	No	No	No	No	No	No
1818	p53_peak_1818	I	chr9	54081394	54081494	Intergenic	YES	0.49	3.02	6.16327	2.62369	-40195	4.60417	Cyp19a1	cytochrome P450, family 19, subfamily a, polypeptide 1	protein-coding	NO	NO	NO	No	No	No	No	No	No	No	No	No	No	No	Yes	No
1819	p53_peak_1819	I	chr2	32204465	32204565	intron	NO	0.49	3.02	6.16327	2.62369	4334	3.63689	Dnm1	dynamin 1	protein-coding	NO	NO	NO	No	No	Yes	No	No	Yes	No	No	Yes	No	No	No	No
1820	p53_peak_1820	I	chr4	122501043	122501143	Intergenic	NO	0.49	3.02	6.16327	2.62369	-12377	4.09262	Ppt1	palmitoyl-protein thioesterase 1	protein-coding	NO	NO	NO	No	No	No	No	No	No	No	No	No	No	No	No	No
1821	p53_peak_1821	I	chr9	104263541	104263641	Intergenic	YES	0.49	3.02	6.16327	2.62369	-23539	4.37179	Acpp	acid phosphatase, prostate	protein-coding	NO	NO	NO	No	No	No	No	No	No	No	No	No	No	No	No	No
1822	p53_peak_1822	I	chr1	156878155	156878255	Intergenic	NO	3.52	21.68	6.15909	2.62272	68561	4.83608	Ier5	immediate early response 5	protein-coding	NO	NO	NO	No	No	Yes	No	No	Yes	No	No	No	No	No	No	No
1823	p53_peak_1823	I	chr3	84756329	84756429	exon	YES	3.03	18.66	6.15842	2.62256	246	2.39094	Fbxw7	F-box and WD-40 domain protein 7	protein-coding	NO	NO	NO	Yes	No	Yes	No	No	Yes	No	No	No	No	No	Yes	No
1824	p53_peak_1824	I	chr10	122211450	122211550	intron	NO	2.31	14.22	6.15584	2.62196	95129	4.97831	Mir8104	microRNA 8104	ncRNA	NO	NO	NO	Yes	No	Yes	No	No	Yes	No	Yes	Yes	Yes	Yes	No	No
1825	p53_peak_1825	I	chr10	58758269	58758369	Intergenic	NO	2.31	14.22	6.15584	2.62196	-27725	4.44287	P4ha1	procollagen-proline, 2-oxoglutarate 4-dioxygenase (proline 4-hydroxylase), alpha 1 polypeptide	protein-coding	NO	NO	NO	No	No	No	No	No	No	No	No	No	No	No	No	No
1826	p53_peak_1826	I	chr10	65873687	65873787	Intergenic	YES	5.34	32.87	6.15543	2.62186	265693	5.42438	4930407I19Rik	RIKEN cDNA 4930407I19 gene	ncRNA	NO	NO	NO	Yes	No	Yes	No	No	Yes	No	No	No	No	No	Yes	No
1827	p53_peak_1827	I	chr4	11769983	11770083	Intergenic	YES	4.85	29.85	6.15464	2.62167	84729	4.92803	Cdh17	cadherin 17	protein-coding	NO	NO	NO	Yes	No	Yes	No	No	Yes	No	No	Yes	No	No	Yes	No
1828	p53_peak_1828	I	chr9	103376391	103376491	intron	YES	5.46	33.58	6.15018	2.62063	6217	3.79358	Bfsp2	beaded filament structural protein 2, phakinin	protein-coding	NO	NO	NO	Yes	No	Yes	No	No	Yes	No	Yes	Yes	No	Yes	Yes	No
1829	p53_peak_1829	I	chr19	11168721	11168821	Intergenic	YES	1.82	11.19	6.14835	2.6202	-13178	4.11985	Ms4a8a	membrane-spanning 4-domains, subfamily A, member 8A	protein-coding	NO	NO	NO	No	No	Yes	No	No	Yes	No	Yes	No	Yes	Yes	Yes	No
1830	p53_peak_1830	I	chr2	38266064	38266164	Intergenic	YES	2.43	14.93	6.14403	2.61919	59286	4.77295	Lhx2	LIM homeobox protein 2	protein-coding	NO	NO	NO	Yes	No	Yes	No	No	Yes	No	No	Yes	No	No	Yes	No
1831	p53_peak_1831	I	chr2	76984460	76984560	intron	YES	3.76	23.1	6.14362	2.61909	24182	4.38349	Ccdc141	coiled-coil domain containing 141	protein-coding	NO	NO	NO	No	No	Yes	No	No	Yes	No	No	No	No	No	Yes	No
1832	p53_peak_1832	I	chr11	80100737	80100837	Intergenic	NO	1.33	8.17	6.14286	2.61891	-13627	4.1344	Rhbdl3	rhomboid, veinlet-like 3 (Drosophila)	protein-coding	NO	NO	NO	No	No	Yes	No	No	Yes	No	No	No	No	No	Yes	No
1833	p53_peak_1833	I	chr8	126815335	126815435	intron	NO	1.33	8.17	6.14286	2.61891	60091	4.77881	Galnt2	UDP-N-acetyl-alpha-D-galactosamine:polypeptide N-acetylgalactosaminyltransferase 2	protein-coding	NO	NO	NO	No	No	Yes	No	No	Yes	No	No	No	No	No	Yes	No
1834	p53_peak_1834	I	chr9	54962985	54963085	Intergenic	YES	1.33	8.17	6.14286	2.61891	-34141	4.53328	Ube2q2	ubiquitin-conjugating enzyme E2Q (putative) 2	protein-coding	NO	NO	NO	No	No	Yes	No	No	No	No	Yes	Yes	No	No	Yes	No
1835	p53_peak_1835	I	chr3	95530429	95530529	Intergenic	YES	1.33	8.17	6.14286	2.61891	8417	3.92516	Mir7014	microRNA 7014	ncRNA	NO	NO	NO	No	No	No	No	No	No	No	No	No	No	No	No	No
1836	p53_peak_1836	I	chr4	4375037	4375137	Intergenic	YES	1.94	11.91	6.13918	2.61804	81518	4.91125	Gm11780	predicted gene 11780	protein-coding	NO	NO	NO	No	No	No	No	No	No	No	No	No	No	No	No	No
1837	p53_peak_1837	I	chr12	30332132	30332232	intron	NO	1.94	11.91	6.13918	2.61804	39128	4.59249	C630031E19Rik	RIKEN cDNA C630031E19 gene	ncRNA	NO	NO	NO	No	No	No	No	No	No	No	No	No	No	No	Yes	No
1838	p53_peak_1838	I	chr10	87646386	87646486	Intergenic	YES	4.49	27.54	6.13363	2.61674	-17406	4.2407	Ccdc53	coiled-coil domain containing 53	protein-coding	NO	NO	NO	No	No	Yes	No	No	Yes	No	No	No	No	No	No	No
1839	p53_peak_1839	I	chr11	22376808	22376908	Intergenic	YES	2.55	15.64	6.13333	2.61667	-35428	4.54935	Tmem17	transmembrane protein 17	protein-coding	NO	NO	NO	No	No	Yes	No	No	Yes	No	No	Yes	No	No	Yes	No
1840	p53_peak_1840	I	chr6	133917424	133917524	Intergenic	YES	2.67	16.35	6.1236	2.61438	-68244	4.83406	Etv6	ets variant 6	protein-coding	NO	NO	NO	No	No	No	No	No	No	No	No	No	No	No	No	No
1841	p53_peak_1841	I	chr7	151870887	151870987	intron	YES	4.85	29.67	6.11753	2.61295	53560	4.72884	Ano1	anoctamin 1, calcium activated chloride channel	protein-coding	NO	NO	NO	Yes	No	No	No	No	No	No	No	No	No	No	Yes	No
1842	p53_peak_1842	I	chr1	64695251	64695351	Intergenic	YES	0.61	3.73	6.11475	2.61229	-31559	4.49912	Mettl21a	methyltransferase like 21A	protein-coding	NO	NO	NO	No	No	Yes	No	No	No	No	No	No	No	No	No	No
1843	p53_peak_1843	I	chr17	56822302	56822402	intron	YES	0.61	3.73	6.11475	2.61229	9704	3.98695	Ranbp3	RAN binding protein 3	protein-coding	NO	NO	NO	No	No	No	No	No	No	No	No	No	No	No	Yes	No
1844	p53_peak_1844	I	chr9	60982432	60982532	Intergenic	YES	0.61	3.73	6.11475	2.61229	-3840	3.58433	I730028E13Rik	RIKEN cDNA I730028E13 gene	ncRNA	NO	NO	NO	No	No	No	No	No	No	No	No	No	No	No	No	No
1845	p53_peak_1845	I	chr9	70687078	70687178	intron	NO	0.61	3.73	6.11475	2.61229	95487	4.97994	Lipc	lipase, hepatic	protein-coding	NO	NO	NO	No	No	No	No	No	No	No	Yes	No	No	No	No	No
1846	p53_peak_1846	I	chr7	29252349	29252449	exon	NO	0.61	3.73	6.11475	2.61229	15142	4.18018	Lrfn1	leucine rich repeat and fibronectin type III domain containing 1	protein-coding	NO	NO	NO	No	No	No	No	No	No	No	No	No	No	No	Yes	No
1847	p53_peak_1847	I	chr5	110206183	110206283	Intergenic	YES	0.61	3.73	6.11475	2.61229	56928	4.75533	Gm10416	zinc finger protein pseudogene	pseudo	NO	NO	NO	No	No	Yes	No	No	No	No	No	No	No	No	Yes	No
1848	p53_peak_1848	I	chr3	21946176	21946276	Intergenic	YES	0.61	3.73	6.11475	2.61229	-29348	4.46758	Tbl1xr1	transducin (beta)-like 1X-linked receptor 1	protein-coding	NO	NO	NO	No	No	No	No	No	No	No	No	No	No	No	No	No
1849	p53_peak_1849	I	chr6	110624697	110624797	intron	YES	0.61	3.73	6.11475	2.61229	29155	4.46471	Grm7	glutamate receptor, metabotropic 7	protein-coding	NO	NO	NO	No	No	No	No	No	No	No	No	No	No	No	No	No
1850	p53_peak_1850	I	chr2	103976149	103976249	Intergenic	YES	0.61	3.73	6.11475	2.61229	13273	4.12297	A930018P22Rik	RIKEN cDNA A930018P22 gene	protein-coding	NO	NO	NO	No	No	No	No	No	No	No	No	No	No	No	No	No
1851	p53_peak_1851	I	chr3	16036347	16036447	Intergenic	YES	0.61	3.73	6.11475	2.61229	-46786	4.67012	Ythdf3	YTH domain family 3	protein-coding	NO	NO	NO	No	No	No	No	No	No	No	No	No	No	No	No	No
1852	p53_peak_1852	I	chr14	79601286	79601386	3' UTR	NO	0.61	3.73	6.11475	2.61229	45838	4.66123	Zfp957	zinc finger protein 957	protein-coding	NO	NO	NO	No	No	No	No	No	No	No	No	No	No	No	No	No
1853	p53_peak_1853	I	chr11	69478921	69479021	intron	NO	0.61	3.73	6.11475	2.61229	701	2.84572	Cd68	CD68 antigen	protein-coding	NO	NO	NO	No	No	No	No	No	No	No	No	No	No	No	No	No
1854	p53_peak_1854	I	chr9	88657557	88657657	Intergenic	YES	0.61	3.73	6.11475	2.61229	-30919	4.49023	Bcl2a1d	B cell leukemia/lymphoma 2 related protein A1d	protein-coding	NO	NO	NO	No	No	Yes	No	No	Yes	No	No	No	No	No	Yes	No
1855	p53_peak_1855	I	chr4	63120784	63120884	TTS	NO	0.61	3.73	6.11475	2.61229	36191	4.5586	Whrn	whirlin	protein-coding	NO	NO	NO	No	No	No	No	No	No	No	No	No	No	No	Yes	No
1856	p53_peak_1856	I	chr5	4582271	4582371	Intergenic	YES	0.61	3.73	6.11475	2.61229	175895	5.24525	Fzd1	frizzled homolog 1 (Drosophila)	protein-coding	NO	NO	NO	No	No	No	No	No	No	No	No	No	No	No	Yes	No
1857	p53_peak_1857	I	chr2	35317298	35317398	promoter-TSS	NO	3.4	20.79	6.11471	2.61228	-379	2.57864	Ggta1	glycoprotein galactosyltransferase alpha 1, 3	protein-coding	NO	NO	NO	Yes	No	Yes	No	No	Yes	No	Yes	Yes	Yes	Yes	Yes	No
1858	p53_peak_1858	I	chr9	119099329	119099429	intron	YES	2.79	17.06	6.1147	2.61228	132	2.12057	Slc22a14	solute carrier family 22 (organic cation transporter), member 14	protein-coding	NO	NO	NO	Yes	No	No	No	No	No	No	No	No	No	No	Yes	No
1859	p53_peak_1859	I	chr9	106535422	106535522	Intergenic	YES	2.91	17.77	6.10653	2.61035	6559	3.81684	Iqcf6	IQ motif containing F6	protein-coding	NO	NO	NO	No	No	No	No	No	No	No	No	No	No	No	No	No
1860	p53_peak_1860	I	chr14	32483384	32483484	Intergenic	YES	2.91	17.77	6.10653	2.61035	29191	4.46525	Btd	biotinidase	protein-coding	NO	NO	NO	No	No	No	No	No	No	No	Yes	Yes	No	No	No	No
1861	p53_peak_1861	I	chr11	117332105	117332205	Intergenic	YES	4.25	25.94	6.10353	2.60964	-13527	4.1312	Gm11733	predicted gene 11733	ncRNA	NO	NO	NO	No	No	Yes	No	No	Yes	No	No	No	No	No	Yes	No
1862	p53_peak_1862	I	chr19	10364255	10364355	intron	YES	8.49	51.71	6.09069	2.60661	15062	4.17788	Dagla	diacylglycerol lipase, alpha	protein-coding	NO	NO	NO	No	No	Yes	No	No	Yes	No	No	Yes	Yes	No	Yes	No
1863	p53_peak_1863	I	chr4	138755436	138755536	intron	NO	4	24.34	6.085	2.60526	5460	3.73719	Capzb	capping protein (actin filament) muscle Z-line, beta	protein-coding	NO	NO	NO	No	No	Yes	No	No	Yes	No	Yes	Yes	Yes	No	Yes	No
1864	p53_peak_1864	I	chr14	104245305	104245405	Intergenic	YES	0.73	4.44	6.08219	2.60459	-1662	3.22063	Ednrb	endothelin receptor type B	protein-coding	NO	NO	NO	No	No	Yes	No	No	Yes	No	No	No	No	No	Yes	No
1865	p53_peak_1865	I	chr9	75701633	75701733	intron	YES	0.73	4.44	6.08219	2.60459	78511	4.89493	Bmp5	bone morphogenetic protein 5	protein-coding	NO	NO	NO	No	No	Yes	No	No	Yes	No	No	No	No	No	Yes	No
1866	p53_peak_1866	I	chr6	89372755	89372855	intron	YES	0.73	4.44	6.08219	2.60459	-60198	4.77958	Plxna1	plexin A1	protein-coding	NO	NO	NO	No	No	Yes	No	No	Yes	No	No	Yes	Yes	Yes	No	No
1867	p53_peak_1867	I	chr3	119486446	119486546	promoter-TSS	NO	0.73	4.44	6.08219	2.60459	-190	2.27875	Ptbp2	polypyrimidine tract binding protein 2	protein-coding	NO	NO	NO	No	No	Yes	No	No	No	No	No	No	No	No	Yes	No
1868	p53_peak_1868	I	chr6	56892000	56892100	Intergenic	NO	0.73	4.44	6.08219	2.60459	-14457	4.16008	Vmn1r4	vomeronasal 1 receptor 4	protein-coding	NO	NO	NO	No	No	No	No	No	No	No	No	No	No	No	No	No
1869	p53_peak_1869	I	chr11	75066298	75066398	intron	NO	0.73	4.44	6.08219	2.60459	58853	4.76977	Rtn4rl1	reticulon 4 receptor-like 1	protein-coding	NO	NO	NO	No	No	No	No	No	No	No	No	No	No	No	No	No
1870	p53_peak_1870	I	chr13	7022746	7022846	Intergenic	YES	0.73	4.44	6.08219	2.60459	-374779	5.57378	Pfkp	phosphofructokinase, platelet	protein-coding	NO	NO	NO	No	No	Yes	No	No	No	No	No	No	No	No	Yes	No
1871	p53_peak_1871	I	chr8	111420688	111420788	intron	NO	0.73	4.44	6.08219	2.60459	-40022	4.6023	Mir3108	microRNA 3108	ncRNA	NO	NO	NO	No	No	No	No	No	No	No	No	No	No	No	Yes	No
1872	p53_peak_1872	I	chr11	96114046	96114146	intron	YES	0.73	4.44	6.08219	2.60459	1122	3.04999	Gm53	predicted gene 53	ncRNA	NO	NO	NO	No	No	Yes	No	No	Yes	No	No	No	No	No	Yes	No
1873	p53_peak_1873	I	chr1	139730346	139730446	Intergenic	YES	0.73	4.44	6.08219	2.60459	-132636	5.12266	Mir181a-1	microRNA 181a-1	ncRNA	NO	NO	NO	No	No	Yes	No	No	Yes	No	No	No	No	No	Yes	No
1874	p53_peak_1874	I	chr7	27974402	27974502	exon	YES	0.73	4.44	6.08219	2.60459	6327	3.8012	Snrpa	small nuclear ribonucleoprotein polypeptide A	protein-coding	NO	NO	NO	No	No	No	No	No	No	No	No	No	No	No	Yes	No
1875	p53_peak_1875	I	chr12	81717255	81717355	Intergenic	YES	0.73	4.44	6.08219	2.60459	27543	4.44001	Erh	enhancer of rudimentary homolog (Drosophila)	protein-coding	NO	NO	NO	No	No	No	No	No	No	No	No	No	No	No	No	No
1876	p53_peak_1876	I	chr15	55591746	55591846	intron	NO	1.46	8.88	6.08219	2.60459	146708	5.16645	Sntb1	syntrophin, basic 1	protein-coding	NO	NO	NO	No	No	Yes	No	No	Yes	No	No	No	No	No	No	No
1877	p53_peak_1877	I	chrX	118357904	118358004	Intergenic	YES	2.31	14.04	6.07792	2.60358	-931250	5.96907	H2afb3	H2A histone family, member B3	protein-coding	NO	NO	NO	No	No	Yes	No	No	Yes	No	No	No	No	No	Yes	No
1878	p53_peak_1878	I	chr4	44085441	44085541	promoter-TSS	YES	2.31	14.04	6.07792	2.60358	54	1.73239	Gne	glucosamine (UDP-N-acetyl)-2-epimerase/N-acetylmannosamine kinase	protein-coding	NO	NO	NO	No	No	Yes	No	No	Yes	No	Yes	Yes	No	Yes	Yes	No
1879	p53_peak_1879	I	chr18	67412960	67413060	Intergenic	YES	16.87	102.53	6.07765	2.60351	-7526	3.87656	Mppe1	metallophosphoesterase 1	protein-coding	NO	NO	NO	No	No	Yes	No	No	Yes	No	No	Yes	No	No	Yes	No
1880	p53_peak_1880	I	chr4	149272758	149272858	intron	YES	1.58	9.6	6.07595	2.60311	56307	4.75056	Spsb1	splA/ryanodine receptor domain and SOCS box containing 1	protein-coding	NO	NO	NO	No	No	No	No	No	No	No	No	Yes	No	No	Yes	No
1881	p53_peak_1881	I	chr5	46393724	46393824	Intergenic	YES	1.58	9.6	6.07595	2.60311	-70126	4.84588	4930405L22Rik	RIKEN cDNA 4930405L22 gene	ncRNA	NO	NO	NO	No	No	Yes	No	No	No	No	No	No	No	No	Yes	No
1882	p53_peak_1882	I	chr14	87784439	87784539	Intergenic	YES	6.67	40.51	6.07346	2.60252	-31901	4.5038	Tdrd3	tudor domain containing 3	protein-coding	NO	NO	NO	Yes	No	Yes	No	No	Yes	No	No	No	No	No	Yes	No
1883	p53_peak_1883	I	chr18	67920566	67920666	Intergenic	YES	3.16	19.19	6.07278	2.60236	-13914	4.14345	Seh1l	SEH1-like (S. cerevisiae	protein-coding	NO	NO	NO	No	No	No	No	No	No	No	No	No	No	No	No	No
1884	p53_peak_1884	I	chr10	26211924	26212024	Intergenic	YES	1.7	10.31	6.06471	2.60044	-116983	5.06812	L3mbtl3	l(3)mbt-like 3 (Drosophila)	protein-coding	NO	NO	NO	No	No	Yes	No	No	Yes	No	No	Yes	No	No	Yes	No
1885	p53_peak_1885	I	chr12	29596881	29596981	Intergenic	YES	1.7	10.31	6.06471	2.60044	160238	5.20477	Tssc1	tumor suppressing subtransferable candidate 1	protein-coding	NO	NO	NO	No	No	No	No	No	No	No	No	No	No	No	Yes	No
1886	p53_peak_1886	I	chr7	90044210	90044310	Intergenic	YES	0.85	5.15	6.05882	2.59904	28417	4.45358	Mex3b	mex3 homolog B (C. elegans)	protein-coding	NO	NO	NO	No	No	No	No	No	No	No	No	No	No	No	No	No
1887	p53_peak_1887	I	chr19	10271372	10271472	TTS	YES	0.85	5.15	6.05882	2.59904	5557	3.74484	Mir6993	microRNA 6993	ncRNA	NO	NO	NO	No	No	No	No	No	No	No	No	No	No	No	Yes	No
1888	p53_peak_1888	I	chr11	98194556	98194656	Intergenic	YES	0.85	5.15	6.05882	2.59904	-3647	3.56194	Neurod2	neurogenic differentiation 2	protein-coding	NO	NO	NO	No	No	No	No	No	No	No	No	No	No	No	Yes	No
1889	p53_peak_1889	I	chr10	53609439	53609539	Intergenic	YES	0.85	5.15	6.05882	2.59904	-138774	5.14231	Fam184a	family with sequence similarity 184, member A	protein-coding	NO	NO	NO	No	No	No	No	No	No	No	No	No	No	No	No	No
1890	p53_peak_1890	I	chr1	152988693	152988793	non-coding	YES	0.85	5.15	6.05882	2.59904	3579	3.55376	C730036E19Rik	RIKEN cDNA C730036E19 gene	ncRNA	NO	NO	NO	No	No	No	No	No	No	No	No	No	No	No	Yes	No
1891	p53_peak_1891	I	chr1	108393156	108393256	Intergenic	YES	0.85	5.15	6.05882	2.59904	50002	4.69899	Mir3473f	microRNA 3473f	ncRNA	NO	NO	NO	No	No	Yes	No	No	No	No	No	No	No	No	No	No
1892	p53_peak_1892	I	chr11	85124830	85124930	5' UTR	YES	0.85	5.15	6.05882	2.59904	124	2.09342	Ppm1d	protein phosphatase 1D magnesium-dependent, delta isoform	protein-coding	NO	NO	NO	No	No	Yes	No	No	Yes	No	Yes	No	Yes	Yes	Yes	No
1893	p53_peak_1893	I	chr8	72503242	72503342	intron	YES	0.85	5.15	6.05882	2.59904	-5010	3.69984	Gatad2a	GATA zinc finger domain containing 2A	protein-coding	NO	NO	NO	No	No	Yes	No	No	Yes	No	No	No	No	No	No	No
1894	p53_peak_1894	I	chr8	131020269	131020369	intron	YES	2.67	16.17	6.05618	2.59841	137178	5.13728	Mir1903	microRNA 1903	ncRNA	NO	NO	NO	No	No	Yes	No	No	Yes	No	No	No	No	No	Yes	No
1895	p53_peak_1895	I	chr7	28166712	28166812	intron	YES	2.67	16.17	6.05618	2.59841	12763	4.10595	Sptbn4	spectrin beta, non-erythrocytic 4	protein-coding	NO	NO	NO	No	No	Yes	No	No	Yes	No	No	No	No	No	No	No
1896	p53_peak_1896	I	chr10	111312389	111312489	Intergenic	YES	5.58	33.76	6.05018	2.59698	-1007	3.00303	Gm20758	predicted gene, 20758	ncRNA	NO	NO	NO	Yes	No	Yes	No	No	Yes	No	No	Yes	No	No	Yes	No
1897	p53_peak_1897	I	chr12	11866429	11866529	Intergenic	YES	1.94	11.73	6.04639	2.59607	23226	4.36597	Tubb2a-ps2	tubulin, beta 2a, pseudogene 2	pseudo	NO	NO	NO	No	No	Yes	No	No	No	No	No	No	No	No	Yes	No
1898	p53_peak_1898	I	chr10	73976685	73976785	intron	YES	4	24.17	6.0425	2.59515	-453241	5.65633	Gnaz	guanine nucleotide binding protein, alpha z subunit	protein-coding	NO	NO	NO	Yes	No	No	No	No	No	No	No	No	No	No	Yes	No
1899	p53_peak_1899	I	chr2	157218313	157218413	intron	YES	0.97	5.86	6.04124	2.59484	25033	4.39851	Manbal	mannosidase, beta A, lysosomal-like	protein-coding	NO	NO	NO	No	No	Yes	No	No	Yes	No	No	No	No	No	Yes	No
1900	p53_peak_1900	I	chr10	80127412	80127512	TTS	YES	0.97	5.86	6.04124	2.59484	-7646	3.88343	Btbd2	BTB (POZ) domain containing 2	protein-coding	NO	NO	NO	No	No	No	No	No	No	No	No	Yes	No	No	No	No
1901	p53_peak_1901	I	chr18	42874526	42874626	intron	YES	0.97	5.86	6.04124	2.59484	-135270	5.1312	Gpr151	G protein-coupled receptor 151	protein-coding	NO	NO	NO	No	No	No	No	No	No	No	No	No	No	No	No	No
1902	p53_peak_1902	I	chr17	7500181	7500281	intron	YES	0.97	5.86	6.04124	2.59484	-28778	4.45906	Tcp10a	t-complex protein 10a	protein-coding	NO	NO	NO	No	No	No	No	No	No	No	No	No	No	No	Yes	No
1903	p53_peak_1903	I	chr14	25196215	25196315	Intergenic	YES	0.97	5.86	6.04124	2.59484	83679	4.92262	E330034G19Rik	RIKEN cDNA E330034G19 gene	protein-coding	NO	NO	NO	No	No	No	No	No	No	No	No	No	No	No	Yes	No
1904	p53_peak_1904	I	chr2	139987575	139987675	intron	YES	0.97	5.86	6.04124	2.59484	8669	3.93797	Esf1	ESF1, nucleolar pre-rRNA processing protein, homolog (S. cerevisiae)	protein-coding	NO	NO	NO	No	No	Yes	No	No	Yes	No	No	No	No	Yes	Yes	No
1905	p53_peak_1905	I	chr1	184068094	184068194	Intergenic	YES	0.97	5.86	6.04124	2.59484	13276	4.12307	Srp9	signal recognition particle 9	protein-coding	NO	NO	NO	No	No	Yes	No	No	No	No	No	No	No	No	Yes	No
1906	p53_peak_1906	I	chr2	125501724	125501824	TTS	YES	0.97	5.86	6.04124	2.59484	2938	3.46805	Eid1	EP300 interacting inhibitor of differentiation 1	protein-coding	NO	NO	NO	No	No	No	No	No	No	No	No	No	No	No	Yes	No
1907	p53_peak_1907	I	chr16	14240038	14240138	intron	YES	0.97	5.86	6.04124	2.59484	51413	4.71107	Myh11	myosin, heavy polypeptide 11, smooth muscle	protein-coding	NO	NO	NO	No	No	No	No	No	No	No	No	No	No	No	No	No
1908	p53_peak_1908	I	chr2	151921025	151921125	3' UTR	YES	0.97	5.86	6.04124	2.59484	-10185	4.00796	Srxn1	sulfiredoxin 1 homolog (S. cerevisiae)	protein-coding	NO	NO	NO	No	No	Yes	No	No	No	No	No	No	No	No	Yes	No
1909	p53_peak_1909	I	chrX	13039098	13039198	Intergenic	NO	2.06	12.44	6.03883	2.59427	-5650	3.75205	Nyx	nyctalopin	protein-coding	NO	NO	NO	Yes	No	Yes	No	No	Yes	No	Yes	Yes	Yes	Yes	Yes	No
1910	p53_peak_1910	I	chr11	27973419	27973519	Intergenic	YES	2.06	12.44	6.03883	2.59427	510855	5.7083	Ccdc85a	coiled-coil domain containing 85A	protein-coding	NO	NO	NO	No	No	No	No	No	No	No	No	No	No	No	Yes	No
1911	p53_peak_1911	I	chr6	120864529	120864629	intron	NO	2.06	12.44	6.03883	2.59427	2259	3.35392	Bid	BH3 interacting domain death agonist	protein-coding	NO	NO	NO	No	No	No	No	No	No	No	No	No	No	No	No	No
1912	p53_peak_1912	I	chr19	3150070	3150170	Intergenic	YES	10.92	65.92	6.03663	2.59374	47583	4.67745	1700030N03Rik	RIKEN cDNA 1700030N03 gene	ncRNA	NO	NO	NO	Yes	No	Yes	No	No	Yes	No	No	Yes	No	Yes	Yes	No
1913	p53_peak_1913	I	chr10	82261359	82261459	Intergenic	NO	15.05	90.8	6.03322	2.59293	-13459	4.12901	1700028I16Rik	RIKEN cDNA 1700028I16 gene	ncRNA	NO	NO	NO	Yes	No	Yes	No	No	Yes	No	No	No	No	No	Yes	No
1914	p53_peak_1914	I	chr2	33932065	33932165	intron	NO	2.18	13.15	6.03211	2.59266	31140	4.49332	C230014O12Rik	RIKEN cDNA C230014O12 gene	ncRNA	NO	NO	NO	No	No	Yes	No	No	Yes	No	No	Yes	No	Yes	No	No
1915	p53_peak_1915	I	chr1	88519290	88519390	Intergenic	YES	1.09	6.57	6.02752	2.59157	35665	4.55224	Cops7b	COP9 (constitutive photomorphogenic) homolog, subunit 7b (Arabidopsis thaliana)	protein-coding	NO	NO	NO	No	No	No	No	No	No	No	No	No	No	No	Yes	No
1916	p53_peak_1916	I	chr6	86351364	86351464	Intergenic	YES	1.09	6.57	6.02752	2.59157	-2799	3.447	Tia1	cytotoxic granule-associated RNA binding protein 1	protein-coding	NO	NO	NO	No	No	No	No	No	No	No	No	No	No	No	No	No
1917	p53_peak_1917	I	chr1	180159235	180159335	intron	NO	1.09	6.57	6.02752	2.59157	41737	4.62052	Desi2	desumoylating isopeptidase 2	protein-coding	NO	NO	NO	No	No	No	No	No	No	No	No	No	No	No	Yes	No
1918	p53_peak_1918	I	chr9	121615631	121615731	Intergenic	YES	5.1	30.74	6.02745	2.59155	-1534	3.18583	Sec22c	SEC22 homolog C, vesicle trafficking protein	protein-coding	NO	NO	NO	Yes	No	Yes	No	No	No	No	Yes	Yes	Yes	Yes	Yes	No
1919	p53_peak_1919	I	chr4	134318759	134318859	intron	YES	1.21	7.29	6.02479	2.59091	5110	3.70842	Ldlrap1	low density lipoprotein receptor adaptor protein 1	protein-coding	NO	NO	NO	No	No	No	No	No	No	No	No	No	No	No	No	No
1920	p53_peak_1920	I	chr7	151675588	151675688	intron	YES	1.21	7.29	6.02479	2.59091	-18798	4.27411	Cttn	cortactin	protein-coding	NO	NO	NO	No	No	No	No	No	No	No	No	No	No	No	Yes	No
1921	p53_peak_1921	I	chr13	63066346	63066446	intron	NO	1.21	7.29	6.02479	2.59091	143	2.15534	2010111I01Rik	RIKEN cDNA 2010111I01 gene	protein-coding	NO	NO	NO	No	No	No	No	No	No	No	No	No	No	No	No	No
1922	p53_peak_1922	I	chrX	165335577	165335677	intron	YES	3.16	19.01	6.01582	2.58876	102596	5.01113	Arhgap6	Rho GTPase activating protein 6	protein-coding	NO	NO	NO	No	No	Yes	No	No	Yes	No	No	Yes	No	No	Yes	No
1923	p53_peak_1923	I	chr7	26054727	26054827	intron	NO	1.33	8	6.01504	2.58857	2059	3.31366	Cic	capicua homolog (Drosophila)	protein-coding	NO	NO	NO	No	No	Yes	No	No	Yes	No	No	No	No	No	Yes	No
1924	p53_peak_1924	I	chr17	27690079	27690179	Intergenic	NO	1.33	8	6.01504	2.58857	-3390	3.5302	Hmga1	high mobility group AT-hook 1	protein-coding	NO	NO	NO	No	No	No	No	No	No	No	Yes	Yes	No	No	No	No
1925	p53_peak_1925	I	chr8	116997324	116997424	intron	YES	1.33	8	6.01504	2.58857	33822	4.5292	Wwox	WW domain-containing oxidoreductase	protein-coding	NO	NO	NO	Yes	No	No	No	No	No	No	No	No	No	Yes	Yes	No
1926	p53_peak_1926	I	chr8	107485560	107485660	promoter-TSS	NO	3.4	20.43	6.00882	2.58708	-8	0.90309	Ces2g	carboxylesterase 2G	protein-coding	NO	NO	NO	No	No	No	No	No	No	No	No	No	No	No	No	No
1927	p53_peak_1927	I	chr3	61167251	61167351	Intergenic	YES	29.12	174.85	6.00446	2.58604	-1128	3.05231	Rap2b	RAP2B, member of RAS oncogene family	protein-coding	NO	NO	NO	Yes	Yes	Yes	No	Yes	Yes	Yes	Yes	Yes	Yes	Yes	Yes	No
1928	p53_peak_1928	I	chr16	13890704	13890804	intron	YES	3.76	22.57	6.00266	2.5856	12484	4.09635	Pdxdc1	pyridoxal-dependent decarboxylase domain containing 1	protein-coding	NO	NO	NO	Yes	No	Yes	No	No	Yes	No	No	Yes	No	No	Yes	No
1929	p53_peak_1929	I	chr14	104006271	104006371	intron	YES	3.76	22.57	6.00266	2.5856	-43139	4.63487	Slain1	SLAIN motif family, member 1	protein-coding	NO	NO	NO	Yes	No	Yes	No	No	Yes	No	No	No	No	No	Yes	No
1930	p53_peak_1930	I	chr17	45157632	45157732	intron	YES	3.76	22.57	6.00266	2.5856	-139848	5.14566	4930564C03Rik	RIKEN cDNA 4930564C03 gene	protein-coding	NO	NO	NO	Yes	No	Yes	No	No	Yes	No	No	No	No	No	Yes	No
1931	p53_peak_1931	I	chr6	124890669	124890769	Intergenic	YES	3.88	23.28	6	2.58496	9313	3.96909	Mlf2	myeloid leukemia factor 2	protein-coding	NO	NO	NO	No	No	No	No	No	No	No	No	No	No	No	Yes	No
1932	p53_peak_1932	I	chr16	55787651	55787751	Intergenic	YES	2.55	15.28	5.99216	2.58308	34550	4.53845	Nfkbiz	nuclear factor of kappa light polypeptide gene enhancer in B cells inhibitor, zeta	protein-coding	NO	NO	NO	No	No	Yes	No	No	Yes	No	No	No	No	No	No	No
1933	p53_peak_1933	I	chr16	29981761	29981861	Intergenic	YES	2.55	15.28	5.99216	2.58308	-2601	3.41514	Gm1968	predicted gene 1968	ncRNA	NO	NO	NO	No	Yes	Yes	No	Yes	Yes	No	Yes	Yes	No	Yes	Yes	No
1934	p53_peak_1934	I	chr2	121103943	121104043	Intergenic	YES	2.55	15.28	5.99216	2.58308	-6850	3.83569	Trp53bp1	transformation related protein 53 binding protein 1	protein-coding	NO	NO	NO	No	No	Yes	No	No	No	No	No	No	No	No	Yes	No
1935	p53_peak_1935	I	chr7	132686127	132686227	Intergenic	NO	2.79	16.7	5.98566	2.58151	-9619	3.98313	Il4ra	interleukin 4 receptor, alpha	protein-coding	NO	NO	NO	Yes	No	Yes	No	No	No	No	No	No	No	No	Yes	No
1936	p53_peak_1936	I	chr8	108425015	108425115	intron	NO	2.79	16.7	5.98566	2.58151	691	2.83948	Pskh1	protein serine kinase H1	protein-coding	NO	NO	NO	No	No	No	No	No	Yes	No	No	No	No	No	No	No
1937	p53_peak_1937	I	chr19	23429300	23429400	intron	YES	7.28	43.53	5.9794	2.58	-80963	4.90829	Smc5	structural maintenance of chromosomes 5	protein-coding	NO	NO	NO	No	No	No	No	No	No	No	No	No	No	No	No	No
1938	p53_peak_1938	I	chr19	10731594	10731694	intron	YES	1.46	8.71	5.96575	2.5767	-9101	3.95909	4930524O05Rik	RIKEN cDNA 4930524O05 gene	ncRNA	NO	NO	NO	No	No	No	No	No	No	No	No	No	No	No	Yes	No
1939	p53_peak_1939	I	chr5	136088857	136088957	Intergenic	YES	1.46	8.71	5.96575	2.5767	-19617	4.29263	Rhbdd2	rhomboid domain containing 2	protein-coding	NO	NO	NO	No	No	No	No	No	No	No	No	No	No	No	No	No
1940	p53_peak_1940	I	chr11	90420003	90420103	intron	NO	1.58	9.42	5.96203	2.5758	79369	4.89965	Stxbp4	syntaxin binding protein 4	protein-coding	NO	NO	NO	No	No	No	No	No	No	No	No	Yes	No	No	No	No
1941	p53_peak_1941	I	chr12	88136353	88136453	Intergenic	NO	1.58	9.42	5.96203	2.5758	61084	4.78593	Lrrc74a	leucine rich repeat containing 74A	protein-coding	NO	NO	NO	No	No	Yes	No	No	Yes	No	No	No	No	No	No	No
1942	p53_peak_1942	I	chr9	56397780	56397880	Intergenic	YES	1.58	9.42	5.96203	2.5758	85625	4.9326	Lingo1	leucine rich repeat and Ig domain containing 1	protein-coding	NO	NO	NO	No	No	No	No	No	No	No	No	Yes	No	No	No	No
1943	p53_peak_1943	I	chr3	84767177	84767277	intron	YES	3.28	19.55	5.96037	2.5754	2275	3.35698	Dear1	dual endothelin 1/angiotensin II receptor 1	protein-coding	NO	NO	NO	No	No	Yes	No	No	Yes	No	No	No	No	No	Yes	No
1944	p53_peak_1944	I	chr9	58238038	58238138	Intergenic	YES	1.7	10.13	5.95882	2.57503	19777	4.29616	1700072B07Rik	RIKEN cDNA 1700072B07 gene	ncRNA	NO	NO	NO	No	No	Yes	No	No	No	No	No	No	No	No	Yes	No
1945	p53_peak_1945	I	chr11	79038512	79038612	Intergenic	YES	1.7	10.13	5.95882	2.57503	17964	4.2544	Wsb1	WD repeat and SOCS box-containing 1	protein-coding	NO	NO	NO	No	No	No	No	No	No	No	No	Yes	No	Yes	No	No
1946	p53_peak_1946	I	chr14	19255180	19255280	Intergenic	YES	3.4	20.26	5.95882	2.57503	-90872	4.95843	Ube2e1	ubiquitin-conjugating enzyme E2E 1	protein-coding	NO	NO	NO	No	No	Yes	No	No	Yes	No	No	No	No	No	Yes	No
1947	p53_peak_1947	I	chr8	23302945	23303045	promoter-TSS	YES	6.92	41.22	5.95665	2.5745	-337	2.52763	Vps36	vacuolar protein sorting 36 (yeast)	protein-coding	NO	NO	NO	Yes	No	Yes	No	No	Yes	No	No	No	No	Yes	No	No
1948	p53_peak_1948	I	chr6	98983154	98983254	intron	YES	3.64	21.68	5.95604	2.57435	-4912	3.69126	Foxp1	forkhead box P1	protein-coding	NO	NO	NO	No	No	Yes	No	No	Yes	No	No	Yes	No	No	Yes	No
1949	p53_peak_1949	I	chr5	136955857	136955957	intron	YES	3.76	22.39	5.95479	2.57405	85944	4.93422	Cux1	cut-like homeobox 1	protein-coding	NO	NO	NO	No	No	Yes	No	No	Yes	No	Yes	Yes	Yes	Yes	Yes	No
1950	p53_peak_1950	I	chr5	50358782	50358882	intron	YES	2.06	12.26	5.95146	2.57324	91403	4.96096	Adgra3	adhesion G protein-coupled receptor A3	protein-coding	NO	NO	NO	No	No	No	No	No	No	No	No	No	No	No	Yes	No
1951	p53_peak_1951	I	chr14	82687385	82687485	Intergenic	YES	2.18	12.97	5.94954	2.57278	-2155935	6.33364	Pcdh17	protocadherin 17	protein-coding	NO	NO	NO	No	No	Yes	No	No	Yes	No	No	No	No	No	Yes	No
1952	p53_peak_1952	I	chr12	17006445	17006545	intron	YES	2.18	12.97	5.94954	2.57278	429	2.63246	Pqlc3	PQ loop repeat containing	protein-coding	NO	NO	NO	No	No	No	No	No	No	No	Yes	Yes	Yes	Yes	Yes	No
1953	p53_peak_1953	I	chr8	113955408	113955508	Intergenic	YES	2.18	12.97	5.94954	2.57278	-18642	4.27049	Mir1957b	microRNA 1957b	ncRNA	NO	NO	NO	No	No	Yes	No	No	Yes	No	No	No	No	No	Yes	No
1954	p53_peak_1954	I	chr18	67428348	67428448	Intergenic	YES	10.56	62.72	5.93939	2.57032	-20479	4.31131	Impa2	inositol (myo)-1(or 4)-monophosphatase 2	protein-coding	NO	NO	NO	Yes	No	Yes	No	No	Yes	No	No	Yes	No	Yes	Yes	No
1955	p53_peak_1955	I	chr2	118134119	118134219	TTS	YES	10.68	63.26	5.92322	2.56638	3519	3.54642	1700054M17Rik	RIKEN cDNA 1700054M17 gene	ncRNA	NO	NO	NO	Yes	No	Yes	No	No	Yes	No	Yes	Yes	Yes	Yes	Yes	No
1956	p53_peak_1956	I	chr12	12379471	12379571	intron	YES	2.31	13.68	5.92208	2.5661	19760	4.29579	4921511I17Rik	RIKEN cDNA 4921511I17 gene	ncRNA	NO	NO	NO	No	No	Yes	No	No	Yes	No	No	No	No	No	Yes	No
[truncated: 5,428 more rows]

## Sheet: B. Spearman rank correlation
		p53 UT Ba/F3	p53 3Gy3hr Ba/F3	p53 UT HPC7	p53 WT Splenic B cells	p53 WT-IR 7Gy4hr Splenic B cells	p53 KO-IR 7Gy4hr Splenic B cells	p53 WT Splenic non-B cells	p53 WT-IR 7Gy4hr Splenic non-B cells	phopho-p53 WT BMDM	phopho-p53 WT 6Gy0.5hr BMDM	phopho-p53 WT 6Gy1hr BMDM	phopho-p53 WT 6Gy2hr BMDM	phopho-p53 WT 6Gy6hr BMDM	p53 WT DOX-treated MEF	p53 p53KO DOX-treated MEF
[truncated: 15 more rows]

[truncated: 2 more sheets: C. GREAT analysis, D.Hematopoiesis regulator genes]
