# Supplementary material for: p53-dependent induction of P2X7 on hematopoietic stem and progenitor cells regulates hematopoietic response to genotoxic stress
Source: Cell Death Dis. 2021 Oct 8;12(10):923. doi: 10.1038/s41419-021-04202-9 (PMC8501024; doi:10.1038/s41419-021-04202-9)
Supplement: Supplementary file 4 — Supplemental Table S3 [file 41419_2021_4202_MOESM4_ESM.xlsx]

## Sheet: A. RNA-&ChIP-Seq Consolidation
	Gene Information				p53 Peak Information					Gene Dysregulation Status				PubMed publication search		Additional filtering			Detailed Gene Expression Information									Normalized CPM of Genes
Row	Gene Symbol	Gene Name	Chromosome of Gene	TSS of Gene (if multiple TSS exist for a gene, chose the one that has the shortest distance to a nearby ChIP-Seq binding site).	p53 Peak Group	p53 peak Maximum	Distance to the nearest p53 peak	Log2 of the Distance to the nearest p53 peak	Peak with p53 DNA-binding motif? (from de novo motif analysis)	Dysregulated Gene Cluster	WT-IR vs WT	p53KO vs WT	p53KO-IR vs p53KO	p53 [title] AND gene [title] in PubMed search (retrived 2020-10-14)	p53 [title/abstract] AND gene [title/abstract] in PubMed search (retrived 2020-10-14)	P53 Signaling Pathway Gene? (https://www.kegg.jp/dbget-bin/www_bget?mmu04115)	Fischer 2017 Score (Sum of studies reporting this gene as a p53 target, positive means positive regulation, negative means negative regulation, 0 means no reports)	Drug Target Found? (retrived 2020-10-14)	logFC (WTIR/WTUT)	FDR (WTIR/WTUT)	Significance(FC>=+/-2 FDR<=0.05) (WTIR/WTUT)	logFC (KOUT/WTUT)	FDR (KOUT/WTUT)	Significance(FC>=+/-2 FDR<=0.05) (KOUT/WTUT)	logFC (KOIR/KOUT)	FDR (KOIR/KOUT)	Significance(FC>=+/-2 FDR<=0.05) (KOIR/KOUT)	WT_Rep1_Normalized_CPM	WT_Rep2_Normalized_CPM	WT_Rep3_Normalized_CPM	WT-IR_Rep1_Normalized_CPM	WT-IR_Rep2_Normalized_CPM	WT-IR_Rep3_Normalized_CPM	p53KO_Rep1_Normalized_CPM	p53KO_Rep2_Normalized_CPM	p53KO_Rep3_Normalized_CPM	p53KO-IR_Rep1_Normalized_CPM	p53KO-IR_Rep2_Normalized_CPM	p53KO-IR_Rep3_Normalized_CPM
1	Mapkapk3	mitogen-activated protein kinase-activated protein kinase 3(Mapkapk3)	Chr9	107192208	I	107192204	4	2	NO	A	UP	No Change	No Change	0	0	NO	0	YES	1.29685	0.0369439	1	0.0643756	1	0	-0.372983	1	0	59.6074	44.6858	35.9303	120.156	112.648	111.76	59.3642	46.876	40.3714	46.4615	36.0131	30.7502
2	Thyn1	thymocyte nuclear protein 1(Thyn1)	Chr9	26807262	I	26807273	11	3.45943	YES	A	UP	No Change	No Change	0	0	NO	0	NO	1.53469	0.0443983	1	-0.0905938	1	0	0.266312	1	0	11.6199	22.7843	29.5242	70.4467	61.0097	53.8175	28.0116	19.631	12.3743	30.559	22.1369	19.5247
3	9030617O03Rik	RIKEN cDNA 9030617O03 gene(9030617O03Rik)	Chr12	102017333	I	102017318	-15	3.90689	YES	A	UP	No Change	No Change	0	0	NO	0	NO	3.58665	1.53629e-06	1	-0.148842	1	0	0.35272	1	0	5.18017	6.64543	3.18829	43.892	81.7889	54.9599	5.64317	2.62817	5.27065	4.99719	2.72653	9.57179
4	Ddit4	DNA-damage-inducible transcript 4(Ddit4)	Chr10	59414518	I	59414541	-23	4.52356	YES	A	UP	No Change	No Change	2	17	NO	5	NO	3.28783	0.00101553	1	0.0810151	1	0	-0.719964	1	0	7.8353	2.88432	4.07393	56.8394	40.5386	47.3768	8.54021	6.05015	1.04369	5.28999	2.89187	1.31866
5	Aen	apoptosis enhancing nuclease(Aen)	Chr7	86040813	I	86040836	23	4.52356	YES	A	UP	No Change	No Change	1	8	NO	11	NO	1.78881	0.000481617	1	-0.305876	1	0	0.128034	1	0	73.0073	98.6535	101.512	221.841	387.056	335.027	70.1268	79.743	71.1049	76.0445	91.4516	73.9862
6	Gtse1	G two S phase expressed protein 1(Gtse1)	Chr15	85690376	I	85690351	-25	4.64386	YES	A	UP	No Change	No Change	1	13	YES	0	NO	2.97884	3.17515e-06	1	-0.520553	1	0	-0.451045	1	0	15.2626	20.547	17.6744	130.073	174.902	116.836	9.57592	17.6718	10.0195	3.06468	14.4654	9.70704
7	Art4	ADP-ribosyltransferase 4(Art4)	Chr6	136806121	I	136806150	-29	4.85798	YES	A	UP	No Change	No Change	0	0	NO	0	NO	1.91767	0.000769422	1	0.413441	1	0	-0.0127346	1	0	20.5137	28.0209	26.1971	59.3212	116.65	106.417	34.587	33.0127	31.937	26.1181	26.3635	46.1776
8	Mybl1	myeloblastosis oncogene-like 1(Mybl1)	Chr1	9690290	I	9690252	38	5.24793	YES	A	UP	No Change	No Change	0	1	NO	-3	NO	4.15772	0.000157226	1	0.655572	1	0	-0.305635	1	0	0.869275	3.5918	3.66654	42.5614	73.7268	29.221	2.59816	8.40182	1.80689	0.923959	2.58525	6.84841
9	Dcxr	dicarbonyl L-xylulose reductase(Dcxr)	Chr11	120588595	I	120588552	43	5.42626	YES	A	UP	No Change	No Change	0	0	NO	0	YES	3.72099	6.61153e-06	1	-0.512888	1	0	0.734044	1	0	6.40425	4.88581	6.75446	93.7519	81.3977	63.1588	2.97694	7.94398	1.70252	12.7858	5.97613	2.29305
10	Ei24	etoposide induced 2.4 mRNA(Ei24)	Chr9	36604978	I	36604925	53	5.72792	YES	A	UP	No Change	No Change	6	21	YES	3	NO	2.40953	6.90563e-08	1	-0.265832	1	0	0.0810074	1	0	35.5131	33.7593	42.3276	179.466	201.673	211.918	30.1837	36.3663	26.2554	34.2711	32.6252	31.2851
11	Dcaf4	DDB1 and CUL4 associated factor 4(Dcaf4)	Chr12	84861416	I	84861363	-53	5.72792	YES	A	UP	No Change	No Change	0	0	NO	0	NO	1.47578	0.0439004	1	0.0719517	1	0	-0.337885	1	0	14.5116	26.8115	28.671	64.6974	72.8765	57.1422	22.6141	30.3905	20.5608	11.9594	27.3255	18.9038
12	Gne	glucosamine (UDP-N-acetyl)-2-epimerase/N-acetylmannosamine kinase(Gne)	Chr4	44085545	I	44085491	54	5.75489	YES	A	UP	No Change	No Change	0	5	NO	-1	NO	1.54513	0.0341592	1	0.120443	1	0	-0.393284	1	0	35.451	52.5437	28.3611	87.0057	145.063	107.512	31.6337	49.6826	45.1723	18.4629	51.0887	26.7266
13	Phlda3	pleckstrin homology like domain, family A, member 3(Phlda3)	Chr1	137662662	I	137662717	55	5.78136	NO	A	UP	No Change	No Change	3	22	NO	10	NO	4.80007	1.49539e-05	1	-1.3932	1	0	-1.91369	1	0	1.0112	1.72334	5.57361	63.9479	93.6033	74.7096	0.0532653	2.14059	0.95237	0.611635	0.126256	0.0860662
14	Tmem5	transmembrane protein 5(Tmem5)	Chr10	121534158	I	121534219	-61	5.93074	NO	A	UP	No Change	No Change	0	0	NO	0	NO	2.20997	0.000139467	1	0.377511	1	0	0.37082	1	0	19.0413	18.5576	19.7674	132.53	60.9481	72.0759	28.5916	24.8309	21.1022	38.507	19.4375	38.4531
15	Klhl22	kelch-like 22(Klhl22)	Chr16	17759714	I	17759780	66	6.04439	NO	A	UP	No Change	No Change	0	0	NO	0	NO	1.72744	0.0065741	1	0.420647	1	0	0.112276	1	0	18.6391	34.9989	12.5997	59.5723	85.8954	73.8956	28.5325	30.5064	29.6213	26.5801	36.1394	33.1109
16	Fam212b	family with sequence similarity 212, member B(Fam212b)	Chr3	105508376	I	105508286	-90	6.49185	YES	A	UP	No Change	No Change	0	0	NO	8	NO	4.21054	4.64158e-11	1	-0.743559	1	0	1.69475	0.511599	0	6.26824	6.98405	8.49621	118.212	154.952	129.981	3.50072	5.54176	3.93342	27.6082	7.13949	7.35866
17	Sdhaf1	succinate dehydrogenase complex assembly factor 1(Sdhaf1)	Chr7	31107394	I	31107284	110	6.78136	NO	A	UP	No Change	No Change	0	0	NO	0	NO	1.92464	0.0239253	1	-0.174704	1	0	1.26053	1	0	12.9179	12.4352	9.62983	47.5144	33.3453	52.0388	13.4584	14.226	3.28111	31.7822	15.5175	26.994
18	Rhbdf2	rhomboid 5 homolog 2(Rhbdf2)	Chr11	116485566	I	116485688	-122	6.93074	YES	A	UP	No Change	No Change	0	0	NO	2	YES	2.21972	0.00984861	1	0.510145	1	0	-0.0942147	1	0	5.38123	5.12466	2.86356	19.5538	21.46	21.3573	5.76449	5.23851	8.05601	5.28999	7.22066	5.32996
19	Ppm1d	protein phosphatase 1D magnesium-dependent, delta isoform(Ppm1d)	Chr11	85124756	I	85124880	124	6.9542	YES	A	UP	No Change	No Change	16	110	YES	12	YES	1.44847	0.015449	1	0.220131	1	0	-0.357725	1	0	19.4522	19.9968	22.7225	54.6946	49.4449	65.5975	24.2239	23.5257	24.6768	18.772	17.7631	19.9796
20	Slc2a9	solute carrier family 2 (facilitated glucose transporter), member 9(Slc2a9)	Chr5	38871545	I	38871391	154	7.26679	YES	A	UP	No Change	No Change	1	4	NO	0	NO	2.10241	0.00528558	1	-0.268132	1	0	-0.78127	1	0	14.7126	5.89261	13.1547	51.3161	44.3217	49.453	7.59327	7.40883	13.0462	6.43518	6.26472	3.60248
21	Trp53inp1	transformation related protein 53 inducible nuclear protein 1(Trp53inp1)	Chr4	11083588	I	11083414	-174	7.44294	YES	A	UP	No Change	No Change	0	8	NO	0	NO	4.13956	4.81806e-13	1	-0.897525	1	0	0.288408	1	0	55.2551	22.2885	35.1893	638.768	669.499	679.207	29.1065	14.782	16.6078	16.6313	19.197	38.0658
22	Erich1	glutamate rich 1(Erich1)	Chr8	14090327	I	14090136	191	7.57743	YES	A	UP	No Change	No Change	0	0	NO	0	NO	1.93018	0.00464965	1	0.486791	1	0	-0.207457	1	0	19.8514	17.0822	16.6146	92.3245	51.5644	60.289	19.3116	17.541	38.222	31.1804	20.3453	13.4817
23	Fbxl20	F-box and leucine-rich repeat protein 20(Fbxl20)	Chr11	98010930	I	98010732	198	7.62936	NO	A	UP	No Change	No Change	1	4	NO	0	NO	1.45883	0.0063846	1	-0.095488	1	0	-0.00810942	1	0	37.4084	37.7078	34.9	89.3979	110.325	102.73	33.2968	30.1853	39.4973	38.1003	31.4138	32.8834
24	Abcb1b	ATP-binding cassette, sub-family B (MDR/TAP), member 1B(Abcb1b)	Chr5	8798147	I	8797948	-199	7.63662	NO	A	UP	No Change	No Change	0	2	NO	0	NO	2.04681	7.7925e-05	1	-0.369204	1	0	0.16433	1	0	41.9913	36.8008	34.6166	160.87	147.01	160.809	31.2135	28.3093	28.271	19.5658	32.8567	45.9532
25	Apaf1	apoptotic peptidase activating factor 1(Apaf1)	Chr10	90545488	I	90545287	201	7.65105	NO	A	UP	No Change	No Change	6	81	YES	5	YES	2.14716	0.0132383	1	0.0479621	1	0	-0.745198	1	0	39.9719	45.8468	35.6085	175.288	190.688	171.981	48.069	40.701	36.7576	3.50063	36.5903	34.7677
26	Polk	polymerase (DNA directed), kappa(Polk)	Chr13	97312440	I	97312233	207	7.69349	YES	A	UP	No Change	No Change	1	4	NO	0	YES	3.5105	1.8863e-06	1	0.494402	1	0	-0.543743	1	0	12.566	11.9848	8.49621	96.7216	149.632	130.535	8.6349	19.4437	18.4929	2.2123	15.4153	14.287
27	Ak1	adenylate kinase 1(Ak1)	Chr2	32485020	I	32485234	214	7.74147	NO	A	UP	No Change	No Change	0	4	NO	2	YES	4.23348	5.84956e-16	1	0.539825	1	0	-0.960904	1	0	7.0843	5.38165	5.34925	125.496	116.406	93.7411	10.5169	9.32941	6.05016	3.84549	4.01615	5.43446
28	Commd3	COMM domain containing 3(Commd3)	Chr2	18594089	I	18594313	224	7.80735	YES	A	UP	No Change	No Change	0	1	NO	0	NO	1.54721	0.00742921	1	-0.208179	1	0	-0.230507	1	0	36.6929	51.3252	64.0729	144.695	168.605	131.229	49.445	47.1406	35.0518	46.6534	37.7206	27.8424
29	Exoc4	exocyst complex component 4(Exoc4)	Chr6	33199150	I	33198926	-224	7.80735	YES	A	UP	No Change	No Change	0	1	NO	-2	NO	1.76109	0.0145024	1	-0.0267242	1	0	-0.279406	1	0	78.4447	81.913	63.8899	119.941	408.991	231.182	71.6064	70.2174	78.3096	34.6322	91.7763	54.941
30	Acad11	acyl-Coenzyme A dehydrogenase family, member 11(Acad11)	Chr9	103966033	I	103966279	246	7.94251	YES	A	UP	No Change	No Change	1	1	NO	2	NO	1.57599	0.0242459	1	0.0394655	1	0	-0.62698	1	0	20.4605	19.6702	18.8936	38.5911	60.4367	76.9911	20.1343	22.4078	18.1146	12.968	17.9374	8.36071
31	Bax	BCL2-associated X protein(Bax)	Chr7	52722268	I	52721955	313	8.29002	YES	A	UP	No Change	No Change	514	7837	YES	12	YES	2.16261	0.00403025	1	-0.910356	1	0	1.07353	1	0	12.4212	22.6483	27.378	103.615	86.4777	89.6023	10.7418	18.8967	3.54856	28.7468	17.724	23.4653
32	Gdf15	growth differentiation factor 15(Gdf15)	Chr8	73155534	I	73155860	-326	8.34873	YES	A	UP	No Change	No Change	2	39	NO	14	YES	5.90947	1.43731e-06	1	-2.34654	1	0	-1.82041	1	0	2.75566	0.0120936	0.52843	73.5418	59.873	66.569	0.0532653	0.434065	0.136985	0.0227736	0.126256	0.00614758
33	Snx20	sorting nexin 20(Snx20)	Chr8	91160027	I	91159665	362	8.49985	YES	A	UP	No Change	No Change	0	0	NO	0	NO	2.27071	0.000481617	1	-0.0292005	1	0	0.172374	1	0	11.5401	7.4557	8.49621	34.1294	47.8121	50.8314	7.08429	8.81211	11.0566	11.2307	9.23474	9.90376
34	Kif1c	kinesin family member 1C(Kif1c)	Chr11	70514050	I	70514414	364	8.50779	YES	A	UP	No Change	No Change	0	0	NO	0	NO	1.28975	0.0415305	1	0.0286705	1	0	0.400092	1	0	33.1566	35.5491	41.2943	80.1733	108.095	80.6886	34.587	37.7577	39.8691	66.5674	45.9543	35.573
35	Pdrg1	p53 and DNA damage regulated 1(Pdrg1)	Chr2	152841119	I	152840747	372	8.53916	NO	A	UP	No Change	No Change	1	10	NO	0	NO	1.31462	0.0274611	1	-0.00941847	1	0	0.491481	1	0	94.1685	78.3	89.78	147.528	287.094	217.692	92.3088	86.7178	81.5124	139.778	108.493	118.043
36	Aaas	achalasia, adrenocortical insufficiency, alacrimia(Aaas)	Chr15	102181190	I	102180770	420	8.71425	YES	A	UP	No Change	No Change	0	2	NO	0	NO	1.47507	0.0155112	1	-0.302158	1	0	0.220207	1	0	23.1511	36.6013	23.7587	77.591	86.2004	68.3955	22.04	29.2399	16.4251	25.4382	27.5599	25.8936
37	Sgsm2	small G protein signaling modulator 2(Sgsm2)	Chr11	74710582	I	74710158	424	8.72792	NO	A	UP	No Change	No Change	0	0	NO	0	NO	1.95751	0.0473611	1	0.239709	1	0	0.219253	1	0	8.8465	10.5879	8.58182	22.7673	46.6045	39.5029	11.529	14.8771	6.66659	3.84549	13.6417	21.0186
38	Pqlc3	PQ loop repeat containing(Pqlc3)	Chr12	17006924	I	17006495	429	8.74483	YES	A	UP	No Change	No Change	0	0	NO	0	NO	1.85265	0.0409849	1	-0.68	1	0	-0.351987	1	0	4.68344	10.9749	14.5451	25.0053	38.1511	45.9915	5.76449	7.80127	5.27065	4.09926	5.78975	4.86274
39	Abhd4	abhydrolase domain containing 4(Abhd4)	Chr14	54878907	I	54879345	438	8.77479	YES	A	UP	No Change	No Change	0	1	NO	3	NO	2.17584	4.47572e-05	1	0.127621	1	0	-0.112025	1	0	28.8723	26.742	14.0521	89.5987	114.333	110.932	28.4614	23.6268	24.018	26.3393	26.7423	17.3423
40	Tef	thyrotroph embryonic factor(Tef)	Chr15	81641844	I	81642282	438	8.77479	YES	A	UP	No Change	No Change	0	7	NO	0	NO	1.89309	0.00352986	1	0.191411	1	0	-0.398305	1	0	18.2755	16.7557	9.48222	49.0924	66.6474	49.6514	14.281	21.2097	15.3358	10.1082	14.4654	13.9796
41	Rabgap1	RAB GTPase activating protein 1(Rabgap1)	Chr2	37298805	I	37299255	450	8.81378	NO	A	UP	No Change	No Change	0	0	NO	0	NO	1.36761	0.0245176	1	-0.0348609	1	0	-0.0260373	1	0	71.7418	77.9493	75.35	180.546	207.274	192.917	67.3215	74.445	77.9052	41.2073	83.8642	90.6461
42	Klhl26	kelch-like 26(Klhl26)	Chr8	73000842	I	73000388	454	8.82655	YES	A	UP	No Change	No Change	0	1	NO	0	NO	1.83798	0.0457582	1	-0.140932	1	0	-0.205877	1	0	6.40425	14.213	15.9946	22.7673	57.5039	50.6672	12.1563	12.8138	8.22235	4.74342	11.9342	12.0923
43	Alox5	arachidonate 5-lipoxygenase(Alox5)	Chr6	116411196	I	116410739	457	8.83605	YES	A	UP	No Change	No Change	0	3	NO	6	YES	2.72083	0.00189671	1	-0.180302	1	0	-0.7785	1	0	4.08027	9.11253	8.14786	40.2122	73.2185	27.3842	3.23439	8.76454	6.83293	1.60066	4.49112	4.86274
44	Def6	differentially expressed in FDCP 6(Def6)	Chr17	28344723	I	28345189	466	8.86419	YES	A	UP	No Change	No Change	0	1	NO	-1	NO	1.19066	0.0499428	1	-0.287579	1	0	-0.213767	1	0	146.535	122.185	100.352	247.209	290.144	305.105	106.8	102.261	93.2997	81.5752	105.153	73.9862
45	Cep170b	centrosomal protein 170B(Cep170b)	Chr12	113960385	I	113960875	490	8.93664	NO	A	UP	No Change	No Change	0	0	NO	1	NO	3.5686	3.01072e-13	1	-0.501408	1	0	0.374246	1	0	15.783	12.9522	12.5997	121.053	199.283	170.38	10.8188	10.4948	7.86684	10.8793	16.9484	10.0083
46	Eda2r	ectodysplasin A2 receptor(Eda2r)	ChrX	94572548	I	94572014	534	9.0607	YES	A	UP	DOWN	No Change	1	4	NO	8	NO	4.57712	3.52339e-15	1	-2.44522	0.0352939	-1	-2.35943	0.417353	0	4.21037	4.09671	7.58105	115.415	145.611	118.922	0.864082	1.23679	0.789293	0.0227736	0.126256	0.387298
47	Icam1	intercellular adhesion molecule 1(Icam1)	Chr9	20820404	I	20819866	-538	9.07146	NO	A	UP	No Change	No Change	1	18	NO	2	YES	2.38681	0.000659464	1	-0.297164	1	0	0.733709	1	0	24.9015	8.01201	8.49621	68.0652	79.8204	68.8196	16.7372	9.25806	7.69071	15.2453	21.0968	19.7092
48	Arl13b	ADP-ribosylation factor-like 13B(Arl13b)	Chr16	62846866	I	62846319	547	9.0954	YES	A	UP	No Change	No Change	0	0	NO	0	NO	1.77077	0.00319765	1	-0.238716	1	0	0.122673	1	0	23.018	23.3527	21.1963	59.5723	80.2208	90.8268	23.7859	22.5476	10.9001	21.2315	20.6158	20.496
49	P2rx7	purinergic receptor P2X, ligand-gated ion channel, 7(P2rx7)	Chr5	123093920	I	123094470	550	9.10329	YES	A	UP	No Change	No Change	0	0	NO	0	YES	2.76453	0.00261348	1	0.847005	1	0	-0.13101	1	0	2.01057	5.1942	3.22667	22.4266	23.216	25.3866	3.74041	5.03634	10.0195	8.54337	3.47505	5.13938
50	Homer3	homer scaffolding protein 3(Homer3)	Chr8	72806898	I	72807456	558	9.12412	YES	A	UP	No Change	No Change	0	0	NO	0	NO	1.5736	0.036202	1	-0.586488	1	0	0.534004	1	0	26.9712	10.8842	26.5219	63.0978	68.7422	59.8443	11.529	17.541	13.7963	29.6122	16.0706	16.414
51	Rap2a	RAS related protein 2a(Rap2a)	Chr14	120877683	I	120878312	629	9.29692	NO	A	UP	No Change	No Change	2	3	NO	0	YES	2.31953	0.000288983	1	0.230377	1	0	-0.0745025	1	0	16.0964	11.0354	14.9732	76.7267	61.3147	72.2674	15.5298	16.6669	17.2079	7.96427	26.6401	12.289
52	Enc1	ectodermal-neural cortex 1(Enc1)	Chr13	98011060	I	98011693	633	9.30606	YES	A	UP	No Change	No Change	0	0	NO	7	NO	2.80701	0.000168128	1	-0.180771	1	0	-0.0178737	1	0	15.783	9.48138	6.61866	53.5003	87.2818	82.5083	7.08429	10.5305	10.5152	3.06468	9.4572	15.2429
53	9230114K14Rik	RIKEN cDNA 9230114K14 gene(9230114K14Rik)	Chr5	52581920	I	52582555	635	9.31061	YES	A	UP	No Change	No Change	0	0	NO	0	NO	3.29914	1.45196e-08	1	0.701309	1	0	-0.0536088	1	0	9.77491	6.98405	6.41201	72.6918	75.9418	79.7035	9.66174	9.93889	18.1146	16.1823	7.46114	12.6886
54	Slc19a2	solute carrier family 19 (thiamine transporter), member 2(Slc19a2)	Chr1	166179177	I	166179832	655	9.35535	YES	A	UP	No Change	No Change	0	2	NO	1	NO	3.44137	0.000185823	1	-0.316354	1	0	0.416154	1	0	1.82134	9.2516	7.95893	61.3512	60.4953	85.1557	3.03612	9.97159	2.25699	9.73411	7.64151	3.02461
55	Mdm2	transformed mouse 3T3 cell double minute 2(Mdm2)	Chr10	117147814	I	117147141	673	9.39446	YES	A	UP	No Change	No Change	1719	6176	YES	16	YES	3.32137	9.20248e-14	1	0.053404	1	0	0.0113131	1	0	72.2563	73.2993	85.7267	706.066	843.613	762.495	91.6874	67.827	80.4916	82.574	65.01	94.3162
56	Apobec1	apolipoprotein B mRNA editing enzyme, catalytic polypeptide 1(Apobec1)	Chr6	122552462	I	122553145	-683	9.41574	YES	A	UP	No Change	No Change	2	4	NO	1	YES	2.05447	0.0113938	1	0.30094	1	0	-0.202483	1	0	9.77491	8.53808	6.54781	40.6713	30.9454	31.7487	12.3753	12.6771	5.56419	5.28999	11.1767	10.1404
57	Sesn2	sestrin 2(Sesn2)	Chr4	132066371	I	132065683	688	9.42626	NO	A	UP	No Change	No Change	0	29	YES	8	NO	3.99342	6.57317e-05	1	0.103981	1	0	-1.06134	1	0	7.57511	3.99693	1.38159	45.0397	81.9892	79.7035	1.63347	7.47126	4.82056	1.79586	4.2837	0.571725
58	Rnf169	ring finger protein 169(Rnf169)	Chr7	107128968	I	107128208	760	9.56986	NO	A	UP	No Change	No Change	0	5	NO	0	NO	2.3592	3.00637e-06	1	-0.199614	1	0	0.162713	1	0	75.689	53.0728	57.4513	192.618	342.534	420.385	58.2013	46.0733	57.8793	68.5942	54.6239	58.3006
59	Prosc	proline synthetase co-transcribed(Prosc)	Chr8	28153027	I	28153808	781	9.60918	YES	A	UP	No Change	No Change	0	0	NO	0	NO	2.03026	3.41786e-05	1	0.0570705	1	0	0.577735	1	0	23.9908	25.3784	30.2297	78.9431	122.334	123.937	28.3608	26.7812	27.6709	47.4798	36.9991	39.1417
60	Tubb6	tubulin, beta 6 class V(Tubb6)	Chr18	67550385	I	67551168	783	9.61287	YES	A	UP	No Change	No Change	0	0	NO	2	YES	3.60329	0.00126466	1	0.767225	1	0	0.10469	1	0	0.508555	3.99693	1.77718	12.9474	26.654	37.0196	5.76449	3.79361	1.13502	4.3335	3.47505	3.70699
61	Itgav	integrin alpha V(Itgav)	Chr2	83564554	I	83565337	783	9.61287	NO	A	UP	No Change	No Change	0	3	NO	0	YES	1.62813	0.0350082	1	0.147037	1	0	-0.32492	1	0	26.6696	19.8758	10.6631	54.8739	62.3498	59.6665	23.7386	16.8542	22.759	9.73411	15.1207	25.703
62	Psrc1	proline/serine-rich coiled-coil 1(Psrc1)	Chr3	108186756	I	108187584	828	9.69349	YES	A	UP	No Change	No Change	0	1	NO	-2	NO	2.48477	0.000594568	1	-0.529793	1	0	-0.905077	1	0	13.3762	16.0059	11.6284	71.0815	111.391	47.1818	10.9549	12.9149	4.50745	6.2595	6.31883	2.57584
63	Ikbke	inhibitor of kappaB kinase epsilon(Ikbke)	Chr1	133176140	I	133176971	-831	9.6987	NO	A	UP	No Change	No Change	0	3	NO	0	YES	2.25302	0.00108958	1	0.146555	1	0	-0.119199	1	0	11.1587	15.3044	14.3532	60.9567	78.8623	54.8334	17.835	12.35	14.9966	16.833	19.5216	5.24389
64	Trafd1	TRAF type zinc finger domain containing 1(Trafd1)	Chr5	121835624	I	121834756	868	9.76155	YES	A	UP	No Change	No Change	0	0	NO	0	NO	1.45841	0.0308516	1	0.0212585	1	0	0.010878	1	0	36.0838	32.3262	34.3952	106.14	108.415	68.0055	40.4402	36.7825	27.0969	36.2687	49.4353	19.4141
65	Sulf2	sulfatase 2(Sulf2)	Chr2	165980785	I	165979910	875	9.77314	YES	A	UP	No Change	No Change	1	6	NO	12	NO	4.60797	0.000139592	1	0.013969	1	0	-0.692607	1	0	1.47245	2.02568	4.07393	48.6656	77.2449	59.4168	2.71061	0.725423	4.22043	0.136642	0.47797	4.10044
66	Sytl1	synaptotagmin-like 1(Sytl1)	Chr4	132819002	I	132818064	938	9.87344	YES	A	UP	No Change	No Change	0	0	NO	6	NO	2.48796	0.0145024	1	0.906363	1	0	-0.596065	1	0	2.68766	4.48068	3.18829	24.7686	15.6683	17.7932	11.4698	5.35743	2.58966	5.77475	3.47505	3.60248
67	Tbc1d2	TBC1 domain family, member 2(Tbc1d2)	Chr4	46663071	I	46662111	960	9.90689	YES	A	UP	No Change	No Change	0	0	NO	2	NO	2.46656	0.020852	1	0.410955	1	0	-0.44029	1	0	3.44753	8.2176	4.91824	26.2319	35.7851	29.7511	5.84735	6.508	9.70635	1.00855	9.50529	5.71725
68	Mmp2	matrix metallopeptidase 2(Mmp2)	Chr8	95351227	I	95350251	-976	9.93074	YES	A	UP	No Change	No Change	3	102	NO	2	YES	3.18092	0.0145024	1	-0.456197	1	0	0.926285	1	0	3.67816	2.62431	2.41484	25.2097	27.0483	27.0285	1.63347	3.37738	1.33071	8.33515	3.55321	0.209018
69	Csnk1g1	casein kinase 1, gamma 1(Csnk1g1)	Chr9	65756817	I	65757837	1020	9.99435	YES	A	UP	No Change	No Change	0	0	NO	5	YES	1.70208	0.00655105	1	-0.180878	1	0	0.218233	1	0	22.6485	24.9793	29.7987	63.9479	118.255	69.75	17.8912	33.0127	17.384	24.4621	31.7444	23.2471
70	Ercc5	excision repair cross-complementing rodent repair deficiency, complementation group 5(Ercc5)	Chr1	44204589	I	44205620	1031	10.0098	YES	A	UP	No Change	No Change	1	5	NO	0	YES	3.40724	6.38602e-11	1	0.457229	1	0	-0.141955	1	0	15.6529	29.454	16.2367	169.704	245.85	235.444	18.7553	28.8921	36.5912	21.0266	33.1272	22.162
71	Tnfsf4	tumor necrosis factor (ligand) superfamily, member 4(Tnfsf4)	Chr1	163325569	I	163326637	1068	10.0607	YES	A	UP	No Change	No Change	0	0	NO	1	YES	5.41705	0.00132348	1	-0.49301	1	0	0.366753	1	0	1.22999	3.17759	0.52843	73.8933	64.3923	73.7074	0.25449	3.01467	0.221785	0.0227736	4.16646	0.319674
72	Lpin1	lipin 1(Lpin1)	Chr12	16596576	I	16595457	1119	10.128	YES	A	UP	No Change	No Change	1	2	NO	2	YES	2.09383	0.0047398	1	0.228285	1	0	-0.212901	1	0	28.1361	52.592	17.3408	97.2165	187.398	134.068	25.301	53.6218	35.9552	17.0347	49.7209	32.3424
73	Gtf3c1	general transcription factor III C 1(Gtf3c1)	Chr7	132851202	I	132850081	1121	10.1306	YES	A	UP	No Change	No Change	0	0	NO	0	NO	1.57536	0.0135614	1	-0.133101	1	0	-0.0233189	1	0	109.399	146.021	130.389	209.496	553.857	386.402	113.44	127.621	110.739	86.6375	150.798	108.714
74	Rap2b	RAP2B, member of RAS oncogene family(Rap2b)	Chr3	61168429	I	61167301	-1128	10.1396	YES	A	UP	No Change	No Change	3	6	NO	7	NO	2.29547	3.66109e-06	1	0.2294	1	0	-0.354257	1	0	34.2506	26.0194	25.7337	117.889	132.737	171.693	39.6501	29.9445	31.2325	19.3446	33.1092	26.4039
75	Prrg4	proline rich Gla (G-carboxyglutamic acid) 4 (transmembrane)(Prrg4)	Chr2	104690007	I	104688856	1151	10.1687	YES	A	UP	No Change	No Change	0	0	NO	1	NO	4.0804	3.7199e-13	1	-0.480826	1	0	0.715397	1	0	15.4814	9.74744	10.3915	177.824	199.425	225.822	12.6831	7.40883	5.40764	21.6154	9.09646	11.2255
76	Tnfrsf18	tumor necrosis factor receptor superfamily, member 18(Tnfrsf18)	Chr4	155400451	I	155401623	1172	10.1948	YES	A	UP	No Change	No Change	0	1	NO	0	YES	2.57325	0.0034992	1	-0.239834	1	0	-1.33283	1	0	16.9006	6.3189	5.46733	50.814	71.3054	48.7518	12.5647	6.73097	4.98364	1.1517	4.07627	4.3863
77	Ccdc122	coiled-coil domain containing 122(Ccdc122)	Chr14	77436579	I	77437808	1229	10.2633	YES	A	UP	No Change	No Change	0	0	NO	1	NO	2.67001	1.61031e-05	1	-0.498182	1	0	1.09222	1	0	21.4066	10.9749	17.0249	136.873	77.707	100.055	16.2252	12.5046	6.22302	34.9608	15.8602	23.7912
78	Matn1	matrilin 1, cartilage matrix protein(Matn1)	Chr4	130500300	I	130501547	1247	10.2842	YES	A	UP	No Change	No Change	0	0	NO	0	NO	4.10997	0.0154226	1	-0.899035	1	0	0.770497	1	0	0.431681	0.163264	3.12335	30.1914	24.5838	9.92959	0.349184	1.45085	0.176123	1.86093	0.126256	1.42009
79	Prkd2	protein kinase D2(Prkd2)	Chr7	17428251	I	17426909	-1342	10.3902	NO	A	UP	No Change	No Change	0	2	NO	1	YES	1.91014	0.00139714	1	-0.417296	1	0	0.00997862	1	0	15.0113	23.1653	28.8482	61.9681	106.992	83.0008	14.6243	18.3526	17.2079	13.9765	22.0738	14.4714
80	Acot1	acyl-CoA thioesterase 1(Acot1)	Chr12	85350452	I	85349089	-1363	10.4126	YES	A	UP	No Change	No Change	0	1	NO	0	NO	1.95826	0.0352421	1	-0.741124	1	0	1.87437	0.537669	0	11.3774	12.1662	11.0764	56.287	29.402	48.9399	11.239	7.63181	1.80689	35.5009	16.233	24.2491
81	Lacc1	laccase (multicopper oxidoreductase) domain containing 1(Lacc1)	Chr14	77436424	I	77437808	-1384	10.4346	YES	A	UP	No Change	No Change	0	0	NO	3	NO	3.55399	0.00220187	1	0.631478	1	0	-0.956469	1	0	2.25302	4.96442	1.00372	19.5538	24.3127	52.959	4.37368	6.94503	1.41551	0.650676	3.90192	1.99182
82	Ptpn14	protein tyrosine phosphatase, non-receptor type 14(Ptpn14)	Chr1	191552147	I	191553570	1423	10.4747	YES	A	UP	No Change	No Change	1	3	NO	-1	NO	1.98993	0.00153647	1	0.511082	1	0	-0.0661724	1	0	15.7238	29.3088	22.5218	72.473	118.156	77.7539	16.9976	30.8424	48.4665	29.2934	30.6322	32.0351
83	Serpine2	serine (or cysteine) peptidase inhibitor, clade E, member 2(Serpine2)	Chr1	79855240	I	79853610	1630	10.6707	NO	A	UP	No Change	No Change	0	0	NO	0	NO	2.64273	6.30781e-05	1	0.0234611	1	0	-0.576739	1	0	8.34977	22.3611	15.7584	64.6974	112.901	112.714	14.5533	22.3276	10.3326	5.91464	12.2469	13.4817
84	Plxnb2	plexin B2(Plxnb2)	Chr15	89011218	I	89009533	1685	10.7185	YES	A	UP	No Change	No Change	0	0	NO	4	NO	1.46754	0.0256982	1	-0.284465	1	0	0.413742	1	0	31.9326	22.9899	21.0191	61.4947	80.1654	68.3955	27.2245	18.8967	16.2131	18.9802	28.8225	35.2502
85	Fas	Fas (TNF receptor superfamily member 6)(Fas)	Chr19	34365149	I	34366858	1709	10.7389	YES	A	UP	No Change	No Change	151	1530	YES	11	YES	4.21354	4.36326e-05	1	-0.710823	1	0	-0.115113	1	0	3.09864	3.36202	4.61712	65.1242	61.5088	79.3957	0.517857	4.16821	2.07108	0.611635	4.94203	0.670087
86	Slc35e4	solute carrier family 35, member E4(Slc35e4)	Chr11	3814667	I	3812922	1745	10.769	YES	A	UP	No Change	No Change	0	0	NO	0	NO	2.91925	0.020852	1	0.293546	1	0	-0.0517487	1	0	1.82134	5.12466	0.52843	15.0706	17.489	24.1348	2.29633	3.86496	3.00062	1.00855	5.17651	2.64346
87	Ablim1	actin-binding LIM protein 1(Ablim1)	Chr19	57193514	I	57191710	1804	10.817	NO	A	UP	No Change	No Change	0	0	NO	-1	NO	1.77404	0.0156849	1	0.0833681	1	0	0.21555	1	0	17.7255	21.8229	13.3377	62.5706	47.6766	70.7009	25.6916	14.2825	16.05	35.5009	12.6797	16.9059
88	Plk2	polo-like kinase 2(Plk2)	Chr13	111185252	I	111183101	-2151	11.0708	YES	A	UP	No Change	No Change	5	27	NO	11	YES	4.98602	6.43947e-11	1	0.397178	1	0	0.364257	1	0	9.26635	5.75051	3.76691	202.94	163.276	229.957	7.20562	6.83206	10.7174	21.6154	7.882	2.38526
89	Slc2a9	solute carrier family 2 (facilitated glucose transporter), member 9(Slc2a9)	Chr5	38893391	I	38891077	2314	11.1762	YES	A	UP	No Change	No Change	1	4	NO	0	NO	2.10241	0.00528558	1	-0.268132	1	0	-0.78127	1	0	14.7126	5.89261	13.1547	51.3161	44.3217	49.453	7.59327	7.40883	13.0462	6.43518	6.26472	3.60248
90	Snx20	sorting nexin 20(Snx20)	Chr8	91160027	I	91157175	2852	11.4778	YES	A	UP	No Change	No Change	0	0	NO	0	NO	2.27071	0.000481617	1	-0.0292005	1	0	0.172374	1	0	11.5401	7.4557	8.49621	34.1294	47.8121	50.8314	7.08429	8.81211	11.0566	11.2307	9.23474	9.90376
91	Muc13	mucin 13, epithelial transmembrane(Muc13)	Chr16	33794123	I	33791031	-3092	11.5943	YES	A	UP	No Change	No Change	0	2	NO	1	NO	1.47324	0.0091545	1	0.262402	1	0	-0.0994696	1	0	441.816	313.895	238.738	824.264	1042.11	894.71	347.089	402.235	443.508	352.634	410.664	350.05
92	Epha2	Eph receptor A2(Epha2)	Chr4	140857136	I	140860268	3132	11.6129	YES	A	UP	No Change	No Change	4	19	NO	8	YES	2.62719	0.0125075	1	-2.20515	1	0	0.126202	1	0	9.83404	3.82762	3.22667	38.7812	40.6465	25.0651	1.47367	1.71842	0.437047	0.474993	1.56919	1.92419
93	Notch1	notch 1(Notch1)	Chr2	26359342	I	26362478	-3136	11.6147	YES	A	UP	No Change	No Change	27	206	NO	6	YES	2.32824	0.00055712	1	0.0405676	1	0	0.0116002	1	0	41.0481	27.4011	10.0136	108.342	139.21	146.584	34.6639	17.7669	28.271	36.6656	25.7924	18.9038
94	Ddit4	DNA-damage-inducible transcript 4(Ddit4)	Chr10	59414518	I	59411267	3251	11.6667	YES	A	UP	No Change	No Change	2	17	NO	5	NO	3.28783	0.00101553	1	0.0810151	1	0	-0.719964	1	0	7.8353	2.88432	4.07393	56.8394	40.5386	47.3768	8.54021	6.05015	1.04369	5.28999	2.89187	1.31866
95	Rfx7	regulatory factor X, 7(Rfx7)	Chr9	72380047	I	72383428	3381	11.7232	YES	A	UP	No Change	No Change	0	0	NO	1	NO	1.23731	0.0490734	1	-0.000994764	1	0	-0.231859	1	0	64.2465	67.573	62.9629	127.189	188.596	143.444	57.2898	76.3924	60.9615	37.6871	68.5752	59.4656
96	Tex15	testis expressed gene 15(Tex15)	Chr8	34681016	I	34684646	3630	11.8258	YES	A	UP	No Change	No Change	0	0	NO	0	NO	3.01016	0.0119336	1	-0.499474	1	0	0.743367	1	0	1.47245	2.88432	6.03414	36.5037	22.8771	24.5486	3.61612	0.606501	3.12456	7.09887	3.90192	1.31866
97	Prrg4	proline rich Gla (G-carboxyglutamic acid) 4 (transmembrane)(Prrg4)	Chr2	104690007	I	104693895	-3888	11.9248	YES	A	UP	No Change	No Change	0	0	NO	1	NO	4.0804	3.7199e-13	1	-0.480826	1	0	0.715397	1	0	15.4814	9.74744	10.3915	177.824	199.425	225.822	12.6831	7.40883	5.40764	21.6154	9.09646	11.2255
98	Wbscr27	Williams Beuren syndrome chromosome region 27 (human)(Wbscr27)	Chr5	135408243	I	135412725	4482	12.1299	YES	A	UP	No Change	No Change	0	0	NO	1	NO	2.97634	6.92094e-07	1	0.584678	1	0	1.10073	1	0	5.25704	8.84647	6.61866	50.814	53.2711	59.1671	10.2269	12.4749	8.37564	30.9234	13.8641	21.9284
99	Ddit4	DNA-damage-inducible transcript 4(Ddit4)	Chr10	59414518	I	59419224	-4706	12.2003	YES	A	UP	No Change	No Change	2	17	NO	5	NO	3.28783	0.00101553	1	0.0810151	1	0	-0.719964	1	0	7.8353	2.88432	4.07393	56.8394	40.5386	47.3768	8.54021	6.05015	1.04369	5.28999	2.89187	1.31866
100	Icam1	intercellular adhesion molecule 1(Icam1)	Chr9	20820404	I	20815546	-4858	12.2461	YES	A	UP	No Change	No Change	1	18	NO	2	YES	2.38681	0.000659464	1	-0.297164	1	0	0.733709	1	0	24.9015	8.01201	8.49621	68.0652	79.8204	68.8196	16.7372	9.25806	7.69071	15.2453	21.0968	19.7092
101	Sdc1	syndecan 1(Sdc1)	Chr12	8778202	I	8783096	4894	12.2568	NO	A	UP	No Change	No Change	0	2	NO	2	YES	2.60353	0.00423459	1	0.822255	1	0	0.518283	1	0	7.14934	3.26527	2.59787	32.6087	21.4169	25.2225	4.54531	7.12342	11.3763	7.39493	7.84593	17.7542
102	Mx1	MX dynamin-like GTPase 1(Mx1)	Chr16	97684512	I	97679433	5079	12.3103	YES	A	UP	No Change	No Change	0	9	NO	0	NO	3.55928	4.64158e-11	1	-0.0823242	1	0	1.47851	0.458012	0	6.52252	7.81851	5.70646	100.308	77.3805	58.9277	7.59327	5.28607	6.05016	20.1644	13.1246	19.5247
103	Mdm4	transformed mouse 3T3 cell double minute 4(Mdm4)	Chr1	134921993	I	134916893	5100	12.3163	YES	A	UP	No Change	No Change	77	340	YES	0	YES	2.64489	8.46248e-06	1	-0.152351	1	0	0.027378	1	0	49.4038	92.51	70.1631	276.278	702.049	348.189	54.6946	77.1475	58.9719	40.446	89.5698	64.4421
104	Sesn2	sestrin 2(Sesn2)	Chr4	132066371	I	132071556	-5185	12.3401	YES	A	UP	No Change	No Change	0	29	YES	8	NO	3.99342	6.57317e-05	1	0.103981	1	0	-1.06134	1	0	7.57511	3.99693	1.38159	45.0397	81.9892	79.7035	1.63347	7.47126	4.82056	1.79586	4.2837	0.571725
105	Mx1	MX dynamin-like GTPase 1(Mx1)	Chr16	97684513	I	97689823	-5310	12.3745	NO	A	UP	No Change	No Change	0	9	NO	0	NO	3.55928	4.64158e-11	1	-0.0823242	1	0	1.47851	0.458012	0	6.52252	7.81851	5.70646	100.308	77.3805	58.9277	7.59327	5.28607	6.05016	20.1644	13.1246	19.5247
106	Baiap2	brain-specific angiogenesis inhibitor 1-associated protein 2(Baiap2)	Chr11	119804406	I	119798768	-5638	12.461	YES	A	UP	No Change	No Change	0	2	NO	0	NO	2.45522	0.00346162	1	-0.0714406	1	0	-0.0792264	1	0	7.64607	6.40356	9.76267	40.8506	58.9765	30.8799	9.8896	7.49207	5.27065	6.61737	12.1086	2.71723
107	Utrn	utrophin(Utrn)	Chr10	12581533	I	12587426	-5893	12.5248	NO	A	UP	No Change	No Change	0	1	NO	-3	YES	1.62566	0.015449	1	0.0317061	1	0	-0.140968	1	0	176.161	210.259	138.171	290.595	834.506	493.702	160.465	212.537	163.24	127.178	219.788	139.347
108	Arhgef5	Rho guanine nucleotide exchange factor (GEF) 5(Arhgef5)	Chr6	43215643	I	43209717	-5926	12.5328	YES	A	UP	No Change	No Change	0	0	NO	0	NO	1.43186	0.0429975	1	0.183845	1	0	0.225857	1	0	24.73	23.1653	16.774	75.0446	45.6803	53.8175	23.999	17.541	31.937	34.6322	31.017	20.2717
109	Phlda3	pleckstrin homology like domain, family A, member 3(Phlda3)	Chr1	137662662	I	137656463	-6199	12.5978	YES	A	UP	No Change	No Change	3	22	NO	10	NO	4.80007	1.49539e-05	1	-1.3932	1	0	-1.91369	1	0	1.0112	1.72334	5.57361	63.9479	93.6033	74.7096	0.0532653	2.14059	0.95237	0.611635	0.126256	0.0860662
110	Bbc3	BCL2 binding component 3(Bbc3)	Chr7	16894932	I	16901178	6246	12.6087	NO	A	UP	No Change	No Change	2	65	YES	8	NO	3.81532	3.11792e-06	1	-0.294733	1	0	-0.658519	1	0	2.68766	6.92963	4.0267	73.0684	63.4835	55.8492	3.19	5.03634	2.8832	0.923959	4.94203	1.1496
111	Tbc1d2	TBC1 domain family, member 2(Tbc1d2)	Chr4	46663071	I	46669852	-6781	12.7273	YES	A	UP	No Change	No Change	0	0	NO	2	NO	2.46656	0.020852	1	0.410955	1	0	-0.44029	1	0	3.44753	8.2176	4.91824	26.2319	35.7851	29.7511	5.84735	6.508	9.70635	1.00855	9.50529	5.71725
112	Ddit4	DNA-damage-inducible transcript 4(Ddit4)	Chr10	59414518	I	59407238	7280	12.8297	YES	A	UP	No Change	No Change	2	17	NO	5	NO	3.28783	0.00101553	1	0.0810151	1	0	-0.719964	1	0	7.8353	2.88432	4.07393	56.8394	40.5386	47.3768	8.54021	6.05015	1.04369	5.28999	2.89187	1.31866
113	Pros1	protein S (alpha)(Pros1)	Chr16	62854133	I	62861429	7296	12.8329	YES	A	UP	No Change	No Change	0	1	NO	0	YES	2.61173	2.20788e-05	1	0.424581	1	0	-1.24545	1	0	8.80511	13.3513	14.247	57.0258	76.2221	89.3937	10.8957	11.8952	26.1054	5.77475	7.96617	6.84841
114	Glipr2	GLI pathogenesis-related 2(Glipr2)	Chr4	43970574	I	43977936	7362	12.8459	YES	A	UP	No Change	No Change	0	0	NO	1	NO	1.92412	0.000482516	1	-0.323375	1	0	0.66449	1	0	21.9152	18.9688	26.2739	86.5645	68.5697	99.8363	12.1563	20.2108	21.3142	32.768	22.9185	29.4039
115	Pros1	protein S (alpha)(Pros1)	Chr16	62854133	I	62846319	-7814	12.9318	YES	A	UP	No Change	No Change	0	1	NO	0	YES	2.61173	2.20788e-05	1	0.424581	1	0	-1.24545	1	0	8.80511	13.3513	14.247	57.0258	76.2221	89.3937	10.8957	11.8952	26.1054	5.77475	7.96617	6.84841
116	Smarca2	SWI/SNF related, matrix associated, actin dependent regulator of chromatin, subfamily a, member 2(Smarca2)	Chr19	26679650	I	26687762	8112	12.9858	NO	A	UP	No Change	No Change	0	5	NO	-1	YES	1.89233	0.00209718	1	-0.125111	1	0	0.00709859	1	0	196.728	233.267	151.125	427.134	1047.87	682.347	172.284	203.981	156.574	114.665	244.853	175.938
117	Arhgap23	Rho GTPase activating protein 23(Arhgap23)	Chr11	97311474	I	97303329	-8145	12.9917	YES	A	UP	No Change	No Change	0	0	NO	0	NO	1.92502	0.00180126	1	-0.0746902	1	0	0.247479	1	0	23.9346	26.6845	27.378	65.5403	120.997	109.704	22.259	31.4013	20.3912	17.6561	45.0314	25.2174
118	D630023F18Rik	RIKEN cDNA D630023F18 gene(D630023F18Rik)	Chr1	65169788	I	65178378	-8590	13.0684	YES	A	UP	No Change	No Change	0	0	NO	0	NO	2.9601	0.00924299	1	-0.62716	1	0	0.837113	1	0	0.780573	1.72334	1.26941	5.10722	10.7947	13.6339	0.757551	0.725423	0.95237	1.10615	1.33471	1.92419
119	Sdc1	syndecan 1(Sdc1)	Chr12	8778202	I	8769253	-8949	13.1275	YES	A	UP	No Change	No Change	0	2	NO	2	YES	2.60353	0.00423459	1	0.822255	1	0	0.518283	1	0	7.14934	3.26527	2.59787	32.6087	21.4169	25.2225	4.54531	7.12342	11.3763	7.39493	7.84593	17.7542
120	Dcaf4	DDB1 and CUL4 associated factor 4(Dcaf4)	Chr12	84866999	I	84876546	9547	13.2208	YES	A	UP	No Change	No Change	0	0	NO	0	NO	1.47578	0.0439004	1	0.0719517	1	0	-0.337885	1	0	14.5116	26.8115	28.671	64.6974	72.8765	57.1422	22.6141	30.3905	20.5608	11.9594	27.3255	18.9038
121	Cep170b	centrosomal protein 170B(Cep170b)	Chr12	113960385	II	113960433	48	5.58496	NO	A	UP	No Change	No Change	0	0	NO	1	NO	3.5686	3.01072e-13	1	-0.501408	1	0	0.374246	1	0	15.783	12.9522	12.5997	121.053	199.283	170.38	10.8188	10.4948	7.86684	10.8793	16.9484	10.0083
122	Cdkn1a	cyclin-dependent kinase inhibitor 1A (P21)(Cdkn1a)	Chr17	29227924	II	29227875	-49	5.61471	YES	A	UP	No Change	No Change	24	495	YES	17	YES	5.21898	6.38921e-08	1	-0.132418	1	0	2.11352	0.986804	0	1.82134	1.48751	0.52843	41.6396	60.7633	41.5038	2.01816	0.606501	0.86757	9.93582	3.7937	1.51231
123	Ppm1d	protein phosphatase 1D magnesium-dependent, delta isoform(Ppm1d)	Chr11	85124756	II	85124698	-58	5.85798	NO	A	UP	No Change	No Change	16	110	YES	12	YES	1.44847	0.015449	1	0.220131	1	0	-0.357725	1	0	19.4522	19.9968	22.7225	54.6946	49.4449	65.5975	24.2239	23.5257	24.6768	18.772	17.7631	19.9796
124	Ccng1	cyclin G1(Ccng1)	Chr11	40568788	II	40568969	-181	7.49985	YES	A	UP	No Change	No Change	4	24	YES	10	NO	3.80781	2.3896e-16	1	-0.457412	1	0	0.212336	1	0	79.311	90.1034	91.9882	1079.63	1424.44	1157.05	73.7133	67.8925	48.747	86.4683	57.5157	76.5866
125	Cdkn1a	cyclin-dependent kinase inhibitor 1A (P21)(Cdkn1a)	Chr17	29230714	II	29231456	742	9.53528	NO	A	UP	No Change	No Change	24	495	YES	17	YES	5.21898	6.38921e-08	1	-0.132418	1	0	2.11352	0.986804	0	1.82134	1.48751	0.52843	41.6396	60.7633	41.5038	2.01816	0.606501	0.86757	9.93582	3.7937	1.51231
126	Bbc3	BCL2 binding component 3(Bbc3)	Chr7	16894932	II	16894050	-882	9.78463	YES	A	UP	No Change	No Change	2	65	YES	8	NO	3.81532	3.11792e-06	1	-0.294733	1	0	-0.658519	1	0	2.68766	6.92963	4.0267	73.0684	63.4835	55.8492	3.19	5.03634	2.8832	0.923959	4.94203	1.1496
127	Map3k8	mitogen-activated protein kinase kinase kinase 8(Map3k8)	Chr18	4352951	II	4351346	1605	10.6484	NO	A	UP	No Change	No Change	0	1	NO	0	NO	2.05245	0.0270081	1	0.370149	1	0	0.636987	1	0	5.52611	7.10499	6.68361	31.4539	27.3965	21.3573	9.66174	6.16015	9.15188	21.9831	4.88792	11.9939
128	Tmem43	transmembrane protein 43(Tmem43)	Chr6	91423745	II	91426760	3015	11.5579	YES	A	UP	No Change	No Change	0	0	NO	0	NO	1.26474	0.0421898	1	0.18945	1	0	-0.276412	1	0	36.9885	24.8765	34.6166	74.607	86.1111	71.1489	34.587	30.4678	44.9897	34.0564	29.3215	27.4674
129	Mdm2	transformed mouse 3T3 cell double minute 2(Mdm2)	Chr10	117147814	II	117154792	-6978	12.7686	YES	A	UP	No Change	No Change	1719	6176	YES	16	YES	3.32137	9.20248e-14	1	0.053404	1	0	0.0113131	1	0	72.2563	73.2993	85.7267	706.066	843.613	762.495	91.6874	67.827	80.4916	82.574	65.01	94.3162
130	Apaf1	apoptotic peptidase activating factor 1(Apaf1)	Chr10	90545488	III	90545554	-66	6.04439	NO	A	UP	No Change	No Change	6	81	YES	5	YES	2.14716	0.0132383	1	0.0479621	1	0	-0.745198	1	0	39.9719	45.8468	35.6085	175.288	190.688	171.981	48.069	40.701	36.7576	3.50063	36.5903	34.7677
131	Nfkbie	nuclear factor of kappa light polypeptide gene enhancer in B cells inhibitor, epsilon(Nfkbie)	Chr17	45692649	III	45692555	-94	6.55459	NO	A	UP	No Change	No Change	0	1	NO	0	NO	1.99482	0.00998078	1	-0.0401301	1	0	1.46265	1	0	9.08304	12.1662	11.8793	65.1242	40.1536	26.8574	15.7192	11.0716	5.40764	20.8086	38.2617	29.7666
132	Svop	SV2 related protein(Svop)	Chr5	114541389	I	114541206	183	7.5157	YES	B	UP	No Change	No Change	0	0	NO	0	NO	2.98315	0.0416518	1	1.38978	1	0	0.721902	1	0	0.934323	0.580493	0.52843	4.38991	7.29196	4.6655	0.591837	0.606501	4.22043	3.50063	3.3488	2.07481
133	Btg2	B cell translocation gene 2, anti-proliferative(Btg2)	Chr1	135975732	I	135975961	-229	7.8392	NO	B	UP	No Change	No Change	11	80	NO	14	NO	2.57645	0.00180126	1	0.0275547	1	0	0.985042	1	0	39.1676	11.4829	10.5922	143.985	109.278	112.198	33.5364	17.975	10.9001	72.2835	25.3294	25.9981
134	Plb1	phospholipase B1(Plb1)	Chr5	32541457	I	32541879	422	8.7211	YES	B	UP	No Change	No Change	0	0	NO	0	NO	2.47855	0.0482581	1	1.19147	1	0	0.0408385	1	0	4.84902	2.98107	2.17572	27.1931	10.4681	18.2516	6.90674	1.71842	14.279	12.1611	4.16646	7.22649
135	Glipr1	GLI pathogenesis-related 1 (glioma)(Glipr1)	Chr10	111434320	I	111433109	1211	10.242	YES	B	UP	No Change	No Change	3	12	NO	0	NO	2.80764	6.2684e-05	1	-0.284401	1	0	1.57003	0.818355	0	43.1356	23.2862	24.6148	261.085	186.541	189.952	41.257	19.4853	13.9855	135.367	37.7867	48.8518
136	Ptp4a3	protein tyrosine phosphatase 4a3(Ptp4a3)	Chr15	73578456	I	73579937	1481	10.5324	NO	B	UP	No Change	No Change	0	2	NO	0	YES	2.11191	0.00154821	1	0.0590708	1	0	0.965677	1	0	40.1522	27.2076	40.5533	153.134	151.594	161.846	31.2135	25.6395	55.5962	129.979	40.2216	49.4204
137	Trpm2	transient receptor potential cation channel, subfamily M, member 2(Trpm2)	Chr10	77432617	I	77434133	-1516	10.5661	NO	B	UP	No Change	No Change	1	5	NO	0	YES	2.61513	0.00982312	1	0.729736	1	0	0.714046	1	0	6.72358	7.22895	2.41484	30.421	27.0483	42.9473	4.68735	6.2761	16.2131	26.5801	6.22263	11.7788
138	Zmat3	zinc finger matrin type 3(Zmat3)	Chr3	32264587	I	32269081	-4494	12.1338	YES	B	UP	No Change	No Change	0	10	YES	13	NO	2.44284	0.0180796	1	0.63512	1	0	0.602335	1	0	29.4519	28.4018	21.8516	172.939	104.398	156.164	23.5758	13.8187	86.4341	123.319	15.5656	49.1008
139	Cxcl10	chemokine (C-X-C motif) ligand 10(Cxcl10)	Chr5	92777915	I	92783933	-6018	12.5551	YES	B	UP	No Change	No Change	0	22	NO	0	YES	5.3436	0.000260819	1	2.18239	1	0	2.90696	0.788428	0	0.0295672	0.250942	0.52843	21.9137	6.38316	5.69848	2.71061	0.826506	0.221785	16.833	6.58336	5.04102
140	Plb1	phospholipase B1(Plb1)	Chr5	32541457	I	32548784	7327	12.839	YES	B	UP	No Change	No Change	0	0	NO	0	NO	2.47855	0.0482581	1	1.19147	1	0	0.0408385	1	0	4.84902	2.98107	2.17572	27.1931	10.4681	18.2516	6.90674	1.71842	14.279	12.1611	4.16646	7.22649
141	Col6a6	collagen, type VI, alpha 6(Col6a6)	Chr9	105730415	I	105739395	-8980	13.1325	YES	B	UP	No Change	No Change	0	0	NO	0	YES	2.60051	0.0498296	1	0.868718	1	0	0.873889	1	0	1.44288	3.17759	3.18829	11.9073	5.55754	30.0453	4.09551	2.14059	8.05601	16.0001	4.2837	5.92012
142	Zmat3	zinc finger matrin type 3(Zmat3)	Chr3	32264587	II	32263248	1339	10.3869	YES	B	UP	No Change	No Change	0	10	YES	13	NO	2.44284	0.0180796	1	0.63512	1	0	0.602335	1	0	29.4519	28.4018	21.8516	172.939	104.398	156.164	23.5758	13.8187	86.4341	123.319	15.5656	49.1008
143	Cdc20	cell division cycle 20(Cdc20)	Chr4	118109948	I	118109924	24	4.58496	NO	C	DOWN	No Change	No Change	2	53	NO	-1	NO	-1.518	0.0442142	-1	-0.298993	1	0	-1.06414	1	0	51.8815	67.319	69.5993	10.3292	31.1703	24.3673	48.7555	62.4993	42.1913	25.6692	32.2254	15.4796
144	Kif23	kinesin family member 23(Kif23)	Chr9	61794606	I	61794824	-218	7.76818	NO	C	DOWN	No Change	No Change	1	5	NO	0	NO	-1.72613	0.0033392	-1	-0.107249	1	0	-0.786005	1	0	53.3333	52.1476	58.9716	11.7064	23.0928	14.8516	56.9406	53.5267	42.1913	23.6846	27.7583	37.0792
145	Klf16	Kruppel-like factor 16(Klf16)	Chr10	80040041	I	80038316	1725	10.7524	NO	C	DOWN	No Change	No Change	0	0	NO	0	NO	-3.39081	0.00367139	-1	-0.441092	1	0	-0.106139	1	0	8.2315	19.0656	8.79143	0.423211	2.35364	0.612262	9.43388	12.7722	4.35742	6.43518	13.9483	4.29716
146	Nhp2	NHP2 ribonucleoprotein(Nhp2)	Chr11	51433275	I	51423316	-9959	13.2818	NO	C	DOWN	No Change	No Change	0	0	NO	0	NO	-1.49115	0.0239356	-1	-0.428538	1	0	0.482428	1	0	66.6829	115.122	130.124	33.5843	54.5033	22.8213	79.9513	86.5751	65.2243	123.758	93.3395	106.71
147	Gclm	glutamate-cysteine ligase, modifier subunit(Gclm)	Chr3	121948475	II	121948351	-124	6.9542	NO	C	DOWN	No Change	No Change	0	8	NO	0	YES	-1.65202	0.0154226	-1	0.160498	1	0	-0.584682	1	0	32.8314	61.6894	35.6971	14.8267	8.16996	18.4431	41.4582	54.8973	49.184	26.1181	32	38.9111
148	Stx2	syntaxin 2(Stx2)	Chr5	129514447	III	129514443	4	2	NO	C	DOWN	No Change	No Change	0	0	NO	0	NO	-1.60331	0.0112443	-1	0.0376901	1	0	-0.356584	1	0	60.2461	99.0345	84.8145	21.9137	30.2584	28.1298	64.9127	113.945	71.6887	40.7974	81.291	73.5743
149	5730508B09Rik	RIKEN cDNA 5730508B09 gene(5730508B09Rik)	Chr3	127599241	III	127599252	-11	3.45943	NO	C	DOWN	No Change	No Change	0	0	NO	0	NO	-2.31799	0.00560399	-1	0.412723	1	0	-0.642676	1	0	13.7694	11.6824	14.6042	3.10594	3.48733	1.40923	23.1112	16.4172	13.7963	10.6971	10.0825	13.371
150	Mrpl52	mitochondrial ribosomal protein L52(Mrpl52)	Chr14	55045746	III	55045693	-53	5.72792	NO	C	DOWN	No Change	No Change	0	0	NO	0	NO	-1.38814	0.0372202	-1	-0.384277	1	0	0.438025	1	0	60.1929	89.408	87.8847	18.0008	35.0027	37.6866	50.2943	75.1051	56.5421	98.5383	80.4222	67.5466
151	Anln	anillin, actin binding protein(Anln)	Chr9	22193650	III	22193709	-59	5.88264	YES	C	DOWN	No Change	No Change	0	4	NO	-3	NO	-1.78134	0.0139278	-1	-0.0378331	1	0	-0.965512	1	0	53.8034	101.269	87.9999	19.8048	32.0514	18.8125	57.5562	104.318	74.9013	18.3068	58.1981	44.7145
152	Dbf4	DBF4 zinc finger(Dbf4)	Chr5	8422716	III	8422803	-87	6.44294	NO	C	DOWN	No Change	No Change	1	5	NO	0	NO	-1.2815	0.0409849	-1	0.131496	1	0	-0.709532	1	0	75.689	76.2562	46.9152	25.7585	31.121	24.8941	79.17	74.9148	63.7436	39.2227	53.7521	40.2175
153	Klf16	Kruppel-like factor 16(Klf16)	Chr10	80040041	III	80040161	-120	6.90689	NO	C	DOWN	No Change	No Change	0	0	NO	0	NO	-3.39081	0.00367139	-1	-0.441092	1	0	-0.106139	1	0	8.2315	19.0656	8.79143	0.423211	2.35364	0.612262	9.43388	12.7722	4.35742	6.43518	13.9483	4.29716
154	Ccne1	cyclin E1(Ccne1)	Chr7	38892509	III	38892637	-128	7	NO	C	DOWN	No Change	No Change	0	33	YES	0	YES	-2.92898	0.00024618	-1	-0.092942	1	0	0.144742	1	0	17.5392	56.0115	36.5414	5.10722	7.29196	2.01465	24.65	56.91	21.6468	24.8688	36.2957	52.943

## Sheet: B. Novel p53-target genes
	Gene Information				p53 Peak Information					Gene Dysregulation Status				PubMed publication search		Additional filtering			Detailed Gene Expression Information									Normalized CPM of Genes
Row in worksheet A	Gene Symbol	Gene Name	Chromosome of Gene	TSS of Gene (if multiple TSS exist for a gene, chose the one that has the shortest distance to a nearby ChIP-Seq binding site).	p53 Peak Group	p53 peak Maximum	Distance to the nearest p53 peak	Log2 of the Distance to the nearest p53 peak	Peak with p53 DNA-binding motif? (from de novo motif analysis)	Dysregulated Gene Cluster	WT-IR vs WT	p53KO vs WT	p53KO-IR vs p53KO	p53 [title] AND gene [title] in PubMed search (retrived 2020-10-14)	p53 [title/abstract] AND gene [title/abstract] in PubMed search (retrived 2020-10-14)	P53 Signaling Pathway Gene? (https://www.kegg.jp/dbget-bin/www_bget?mmu04115)	Fischer 2017 Score (Sum of studies reporting this gene as a p53 target, positive means positive regulation, negative means negative regulation, 0 means no reports)	Drug Target Found? (retrived 2020-10-14)	logFC (WTIR/WTUT)	FDR (WTIR/WTUT)	Significance(FC>=+/-2 FDR<=0.05) (WTIR/WTUT)	logFC (KOUT/WTUT)	FDR (KOUT/WTUT)	Significance(FC>=+/-2 FDR<=0.05) (KOUT/WTUT)	logFC (KOIR/KOUT)	FDR (KOIR/KOUT)	Significance(FC>=+/-2 FDR<=0.05) (KOIR/KOUT)	WT_Rep1_Normalized_CPM	WT_Rep2_Normalized_CPM	WT_Rep3_Normalized_CPM	WT-IR_Rep1_Normalized_CPM	WT-IR_Rep2_Normalized_CPM	WT-IR_Rep3_Normalized_CPM	p53KO_Rep1_Normalized_CPM	p53KO_Rep2_Normalized_CPM	p53KO_Rep3_Normalized_CPM	p53KO-IR_Rep1_Normalized_CPM	p53KO-IR_Rep2_Normalized_CPM	p53KO-IR_Rep3_Normalized_CPM
1	Mapkapk3	mitogen-activated protein kinase-activated protein kinase 3(Mapkapk3)	Chr9	107192208	I	107192204	4	2	NO	A	UP	No Change	No Change	0	0	NO	0	YES	1.29685	0.0369439	1	0.0643756	1	0	-0.372983	1	0	59.6074	44.6858	35.9303	120.156	112.648	111.76	59.3642	46.876	40.3714	46.4615	36.0131	30.7502
2	Thyn1	thymocyte nuclear protein 1(Thyn1)	Chr9	26807262	I	26807273	11	3.45943	YES	A	UP	No Change	No Change	0	0	NO	0	NO	1.53469	0.0443983	1	-0.0905938	1	0	0.266312	1	0	11.6199	22.7843	29.5242	70.4467	61.0097	53.8175	28.0116	19.631	12.3743	30.559	22.1369	19.5247
3	9030617O03Rik	RIKEN cDNA 9030617O03 gene(9030617O03Rik)	Chr12	102017333	I	102017318	-15	3.90689	YES	A	UP	No Change	No Change	0	0	NO	0	NO	3.58665	1.53629e-06	1	-0.148842	1	0	0.35272	1	0	5.18017	6.64543	3.18829	43.892	81.7889	54.9599	5.64317	2.62817	5.27065	4.99719	2.72653	9.57179
7	Art4	ADP-ribosyltransferase 4(Art4)	Chr6	136806121	I	136806150	-29	4.85798	YES	A	UP	No Change	No Change	0	0	NO	0	NO	1.91767	0.000769422	1	0.413441	1	0	-0.0127346	1	0	20.5137	28.0209	26.1971	59.3212	116.65	106.417	34.587	33.0127	31.937	26.1181	26.3635	46.1776
9	Dcxr	dicarbonyl L-xylulose reductase(Dcxr)	Chr11	120588595	I	120588552	43	5.42626	YES	A	UP	No Change	No Change	0	0	NO	0	YES	3.72099	6.61153e-06	1	-0.512888	1	0	0.734044	1	0	6.40425	4.88581	6.75446	93.7519	81.3977	63.1588	2.97694	7.94398	1.70252	12.7858	5.97613	2.29305
11	Dcaf4	DDB1 and CUL4 associated factor 4(Dcaf4)	Chr12	84861416	I	84861363	-53	5.72792	YES	A	UP	No Change	No Change	0	0	NO	0	NO	1.47578	0.0439004	1	0.0719517	1	0	-0.337885	1	0	14.5116	26.8115	28.671	64.6974	72.8765	57.1422	22.6141	30.3905	20.5608	11.9594	27.3255	18.9038
14	Tmem5	transmembrane protein 5(Tmem5)	Chr10	121534158	I	121534219	-61	5.93074	NO	A	UP	No Change	No Change	0	0	NO	0	NO	2.20997	0.000139467	1	0.377511	1	0	0.37082	1	0	19.0413	18.5576	19.7674	132.53	60.9481	72.0759	28.5916	24.8309	21.1022	38.507	19.4375	38.4531
15	Klhl22	kelch-like 22(Klhl22)	Chr16	17759714	I	17759780	66	6.04439	NO	A	UP	No Change	No Change	0	0	NO	0	NO	1.72744	0.0065741	1	0.420647	1	0	0.112276	1	0	18.6391	34.9989	12.5997	59.5723	85.8954	73.8956	28.5325	30.5064	29.6213	26.5801	36.1394	33.1109
17	Sdhaf1	succinate dehydrogenase complex assembly factor 1(Sdhaf1)	Chr7	31107394	I	31107284	110	6.78136	NO	A	UP	No Change	No Change	0	0	NO	0	NO	1.92464	0.0239253	1	-0.174704	1	0	1.26053	1	0	12.9179	12.4352	9.62983	47.5144	33.3453	52.0388	13.4584	14.226	3.28111	31.7822	15.5175	26.994
22	Erich1	glutamate rich 1(Erich1)	Chr8	14090327	I	14090136	191	7.57743	YES	A	UP	No Change	No Change	0	0	NO	0	NO	1.93018	0.00464965	1	0.486791	1	0	-0.207457	1	0	19.8514	17.0822	16.6146	92.3245	51.5644	60.289	19.3116	17.541	38.222	31.1804	20.3453	13.4817
33	Snx20	sorting nexin 20(Snx20)	Chr8	91160027	I	91159665	362	8.49985	YES	A	UP	No Change	No Change	0	0	NO	0	NO	2.27071	0.000481617	1	-0.0292005	1	0	0.172374	1	0	11.5401	7.4557	8.49621	34.1294	47.8121	50.8314	7.08429	8.81211	11.0566	11.2307	9.23474	9.90376
34	Kif1c	kinesin family member 1C(Kif1c)	Chr11	70514050	I	70514414	364	8.50779	YES	A	UP	No Change	No Change	0	0	NO	0	NO	1.28975	0.0415305	1	0.0286705	1	0	0.400092	1	0	33.1566	35.5491	41.2943	80.1733	108.095	80.6886	34.587	37.7577	39.8691	66.5674	45.9543	35.573
37	Sgsm2	small G protein signaling modulator 2(Sgsm2)	Chr11	74710582	I	74710158	424	8.72792	NO	A	UP	No Change	No Change	0	0	NO	0	NO	1.95751	0.0473611	1	0.239709	1	0	0.219253	1	0	8.8465	10.5879	8.58182	22.7673	46.6045	39.5029	11.529	14.8771	6.66659	3.84549	13.6417	21.0186
38	Pqlc3	PQ loop repeat containing(Pqlc3)	Chr12	17006924	I	17006495	429	8.74483	YES	A	UP	No Change	No Change	0	0	NO	0	NO	1.85265	0.0409849	1	-0.68	1	0	-0.351987	1	0	4.68344	10.9749	14.5451	25.0053	38.1511	45.9915	5.76449	7.80127	5.27065	4.09926	5.78975	4.86274
41	Rabgap1	RAB GTPase activating protein 1(Rabgap1)	Chr2	37298805	I	37299255	450	8.81378	NO	A	UP	No Change	No Change	0	0	NO	0	NO	1.36761	0.0245176	1	-0.0348609	1	0	-0.0260373	1	0	71.7418	77.9493	75.35	180.546	207.274	192.917	67.3215	74.445	77.9052	41.2073	83.8642	90.6461
48	Arl13b	ADP-ribosylation factor-like 13B(Arl13b)	Chr16	62846866	I	62846319	547	9.0954	YES	A	UP	No Change	No Change	0	0	NO	0	NO	1.77077	0.00319765	1	-0.238716	1	0	0.122673	1	0	23.018	23.3527	21.1963	59.5723	80.2208	90.8268	23.7859	22.5476	10.9001	21.2315	20.6158	20.496
49	P2rx7	purinergic receptor P2X, ligand-gated ion channel, 7(P2rx7)	Chr5	123093920	I	123094470	550	9.10329	YES	A	UP	No Change	No Change	0	0	NO	0	YES	2.76453	0.00261348	1	0.847005	1	0	-0.13101	1	0	2.01057	5.1942	3.22667	22.4266	23.216	25.3866	3.74041	5.03634	10.0195	8.54337	3.47505	5.13938
50	Homer3	homer scaffolding protein 3(Homer3)	Chr8	72806898	I	72807456	558	9.12412	YES	A	UP	No Change	No Change	0	0	NO	0	NO	1.5736	0.036202	1	-0.586488	1	0	0.534004	1	0	26.9712	10.8842	26.5219	63.0978	68.7422	59.8443	11.529	17.541	13.7963	29.6122	16.0706	16.414
53	9230114K14Rik	RIKEN cDNA 9230114K14 gene(9230114K14Rik)	Chr5	52581920	I	52582555	635	9.31061	YES	A	UP	No Change	No Change	0	0	NO	0	NO	3.29914	1.45196e-08	1	0.701309	1	0	-0.0536088	1	0	9.77491	6.98405	6.41201	72.6918	75.9418	79.7035	9.66174	9.93889	18.1146	16.1823	7.46114	12.6886
59	Prosc	proline synthetase co-transcribed(Prosc)	Chr8	28153027	I	28153808	781	9.60918	YES	A	UP	No Change	No Change	0	0	NO	0	NO	2.03026	3.41786e-05	1	0.0570705	1	0	0.577735	1	0	23.9908	25.3784	30.2297	78.9431	122.334	123.937	28.3608	26.7812	27.6709	47.4798	36.9991	39.1417
64	Trafd1	TRAF type zinc finger domain containing 1(Trafd1)	Chr5	121835624	I	121834756	868	9.76155	YES	A	UP	No Change	No Change	0	0	NO	0	NO	1.45841	0.0308516	1	0.0212585	1	0	0.010878	1	0	36.0838	32.3262	34.3952	106.14	108.415	68.0055	40.4402	36.7825	27.0969	36.2687	49.4353	19.4141
73	Gtf3c1	general transcription factor III C 1(Gtf3c1)	Chr7	132851202	I	132850081	1121	10.1306	YES	A	UP	No Change	No Change	0	0	NO	0	NO	1.57536	0.0135614	1	-0.133101	1	0	-0.0233189	1	0	109.399	146.021	130.389	209.496	553.857	386.402	113.44	127.621	110.739	86.6375	150.798	108.714
78	Matn1	matrilin 1, cartilage matrix protein(Matn1)	Chr4	130500300	I	130501547	1247	10.2842	YES	A	UP	No Change	No Change	0	0	NO	0	NO	4.10997	0.0154226	1	-0.899035	1	0	0.770497	1	0	0.431681	0.163264	3.12335	30.1914	24.5838	9.92959	0.349184	1.45085	0.176123	1.86093	0.126256	1.42009
83	Serpine2	serine (or cysteine) peptidase inhibitor, clade E, member 2(Serpine2)	Chr1	79855240	I	79853610	1630	10.6707	NO	A	UP	No Change	No Change	0	0	NO	0	NO	2.64273	6.30781e-05	1	0.0234611	1	0	-0.576739	1	0	8.34977	22.3611	15.7584	64.6974	112.901	112.714	14.5533	22.3276	10.3326	5.91464	12.2469	13.4817
86	Slc35e4	solute carrier family 35, member E4(Slc35e4)	Chr11	3814667	I	3812922	1745	10.769	YES	A	UP	No Change	No Change	0	0	NO	0	NO	2.91925	0.020852	1	0.293546	1	0	-0.0517487	1	0	1.82134	5.12466	0.52843	15.0706	17.489	24.1348	2.29633	3.86496	3.00062	1.00855	5.17651	2.64346
90	Snx20	sorting nexin 20(Snx20)	Chr8	91160027	I	91157175	2852	11.4778	YES	A	UP	No Change	No Change	0	0	NO	0	NO	2.27071	0.000481617	1	-0.0292005	1	0	0.172374	1	0	11.5401	7.4557	8.49621	34.1294	47.8121	50.8314	7.08429	8.81211	11.0566	11.2307	9.23474	9.90376
96	Tex15	testis expressed gene 15(Tex15)	Chr8	34681016	I	34684646	3630	11.8258	YES	A	UP	No Change	No Change	0	0	NO	0	NO	3.01016	0.0119336	1	-0.499474	1	0	0.743367	1	0	1.47245	2.88432	6.03414	36.5037	22.8771	24.5486	3.61612	0.606501	3.12456	7.09887	3.90192	1.31866
108	Arhgef5	Rho guanine nucleotide exchange factor (GEF) 5(Arhgef5)	Chr6	43215643	I	43209717	-5926	12.5328	YES	A	UP	No Change	No Change	0	0	NO	0	NO	1.43186	0.0429975	1	0.183845	1	0	0.225857	1	0	24.73	23.1653	16.774	75.0446	45.6803	53.8175	23.999	17.541	31.937	34.6322	31.017	20.2717
117	Arhgap23	Rho GTPase activating protein 23(Arhgap23)	Chr11	97311474	I	97303329	-8145	12.9917	YES	A	UP	No Change	No Change	0	0	NO	0	NO	1.92502	0.00180126	1	-0.0746902	1	0	0.247479	1	0	23.9346	26.6845	27.378	65.5403	120.997	109.704	22.259	31.4013	20.3912	17.6561	45.0314	25.2174
118	D630023F18Rik	RIKEN cDNA D630023F18 gene(D630023F18Rik)	Chr1	65169788	I	65178378	-8590	13.0684	YES	A	UP	No Change	No Change	0	0	NO	0	NO	2.9601	0.00924299	1	-0.62716	1	0	0.837113	1	0	0.780573	1.72334	1.26941	5.10722	10.7947	13.6339	0.757551	0.725423	0.95237	1.10615	1.33471	1.92419
120	Dcaf4	DDB1 and CUL4 associated factor 4(Dcaf4)	Chr12	84866999	I	84876546	9547	13.2208	YES	A	UP	No Change	No Change	0	0	NO	0	NO	1.47578	0.0439004	1	0.0719517	1	0	-0.337885	1	0	14.5116	26.8115	28.671	64.6974	72.8765	57.1422	22.6141	30.3905	20.5608	11.9594	27.3255	18.9038
128	Tmem43	transmembrane protein 43(Tmem43)	Chr6	91423745	II	91426760	3015	11.5579	YES	A	UP	No Change	No Change	0	0	NO	0	NO	1.26474	0.0421898	1	0.18945	1	0	-0.276412	1	0	36.9885	24.8765	34.6166	74.607	86.1111	71.1489	34.587	30.4678	44.9897	34.0564	29.3215	27.4674
132	Svop	SV2 related protein(Svop)	Chr5	114541389	I	114541206	183	7.5157	YES	B	UP	No Change	No Change	0	0	NO	0	NO	2.98315	0.0416518	1	1.38978	1	0	0.721902	1	0	0.934323	0.580493	0.52843	4.38991	7.29196	4.6655	0.591837	0.606501	4.22043	3.50063	3.3488	2.07481
134	Plb1	phospholipase B1(Plb1)	Chr5	32541457	I	32541879	422	8.7211	YES	B	UP	No Change	No Change	0	0	NO	0	NO	2.47855	0.0482581	1	1.19147	1	0	0.0408385	1	0	4.84902	2.98107	2.17572	27.1931	10.4681	18.2516	6.90674	1.71842	14.279	12.1611	4.16646	7.22649
140	Plb1	phospholipase B1(Plb1)	Chr5	32541457	I	32548784	7327	12.839	YES	B	UP	No Change	No Change	0	0	NO	0	NO	2.47855	0.0482581	1	1.19147	1	0	0.0408385	1	0	4.84902	2.98107	2.17572	27.1931	10.4681	18.2516	6.90674	1.71842	14.279	12.1611	4.16646	7.22649
141	Col6a6	collagen, type VI, alpha 6(Col6a6)	Chr9	105730415	I	105739395	-8980	13.1325	YES	B	UP	No Change	No Change	0	0	NO	0	YES	2.60051	0.0498296	1	0.868718	1	0	0.873889	1	0	1.44288	3.17759	3.18829	11.9073	5.55754	30.0453	4.09551	2.14059	8.05601	16.0001	4.2837	5.92012
145	Klf16	Kruppel-like factor 16(Klf16)	Chr10	80040041	I	80038316	1725	10.7524	NO	C	DOWN	No Change	No Change	0	0	NO	0	NO	-3.39081	0.00367139	-1	-0.441092	1	0	-0.106139	1	0	8.2315	19.0656	8.79143	0.423211	2.35364	0.612262	9.43388	12.7722	4.35742	6.43518	13.9483	4.29716
146	Nhp2	NHP2 ribonucleoprotein(Nhp2)	Chr11	51433275	I	51423316	-9959	13.2818	NO	C	DOWN	No Change	No Change	0	0	NO	0	NO	-1.49115	0.0239356	-1	-0.428538	1	0	0.482428	1	0	66.6829	115.122	130.124	33.5843	54.5033	22.8213	79.9513	86.5751	65.2243	123.758	93.3395	106.71
148	Stx2	syntaxin 2(Stx2)	Chr5	129514447	III	129514443	4	2	NO	C	DOWN	No Change	No Change	0	0	NO	0	NO	-1.60331	0.0112443	-1	0.0376901	1	0	-0.356584	1	0	60.2461	99.0345	84.8145	21.9137	30.2584	28.1298	64.9127	113.945	71.6887	40.7974	81.291	73.5743
149	5730508B09Rik	RIKEN cDNA 5730508B09 gene(5730508B09Rik)	Chr3	127599241	III	127599252	-11	3.45943	NO	C	DOWN	No Change	No Change	0	0	NO	0	NO	-2.31799	0.00560399	-1	0.412723	1	0	-0.642676	1	0	13.7694	11.6824	14.6042	3.10594	3.48733	1.40923	23.1112	16.4172	13.7963	10.6971	10.0825	13.371
150	Mrpl52	mitochondrial ribosomal protein L52(Mrpl52)	Chr14	55045746	III	55045693	-53	5.72792	NO	C	DOWN	No Change	No Change	0	0	NO	0	NO	-1.38814	0.0372202	-1	-0.384277	1	0	0.438025	1	0	60.1929	89.408	87.8847	18.0008	35.0027	37.6866	50.2943	75.1051	56.5421	98.5383	80.4222	67.5466
153	Klf16	Kruppel-like factor 16(Klf16)	Chr10	80040041	III	80040161	-120	6.90689	NO	C	DOWN	No Change	No Change	0	0	NO	0	NO	-3.39081	0.00367139	-1	-0.441092	1	0	-0.106139	1	0	8.2315	19.0656	8.79143	0.423211	2.35364	0.612262	9.43388	12.7722	4.35742	6.43518	13.9483	4.29716

## Sheet: C. Gene ontology
Dysregulated gene cluster	p53 peak group	Enriched biological process ontology terms	Enriched gene count	% enriched genes in this ontology term	p-value	-log10(p-value)	Enriched genes
A	I	Negative regulation of cell growth	6	5.66038	0.000400478	3.39742	PSRC1, SERPINE2, EI24, SESN2, SMARCA2, BBC3
		Intrinsic p53-mediated apoptotic signaling	4	3.77358	0.000484539	3.31467	DDIT4, AEN, BBC3, PHLDA3
		Apoptotic process	11	10.3774	0.000532503	3.27368	APAF1, TNFRSF18, EI24, DDIT4, FAS, BAX, AEN, BBC3, PHLDA3, TRP53INP1, EPHA2
		Positive regulation of GTPase activity	6	5.66038	0.000811775	3.09056	TBC1D2, RABGAP1, SGSM2, ARHGEF5, ARHGAP23, ICAM1
		Rap protein signal transduction	3	2.83019	0.00107423	2.9689	RAP2A, RAP2B, PLK2
		Positive regulation of apoptotic process	8	7.54717	0.00141126	2.85039	P2RX7, NOTCH1, MMP2, FAS, BAX, BBC3, PHLDA3, TRP53INP1
		Inflammatory response	8	7.54717	0.0016418	2.78468	P2RX7, TNFRSF18, TNFSF4, ALOX5, FAS, SDC1, ITGAV, EPHA2
		Fertilization	4	3.77358	0.00186177	2.73007	BAX, ITGAV, TEX15, AAAS
		Apoptotic signaling pathway	4	3.77358	0.00208938	2.67998	APAF1, FAS, BAX, BBC3
		Intrinsic apoptotic signaling pathway in response to DNA damage	4	3.77358	0.00246201	2.60871	EI24, BAX, IKBKE, EPHA2
A	II	Cell cycle	4	50	0.000721689	3.14165	CDKN1A, CCNG1, MAP3K8, PPM1D
		p53-mediated DNA damage response	2	25	0.00298309	2.52533	CDKN1A, MDM2
		Intrinsic p53-mediated apoptotic signaling	2	25	0.0102439	1.98953	CDKN1A, BBC3
C	I	Mitotic nuclear division	2	50	0.0452593	1.34429	CDC20, KIF23
		Cell division	2	50	0.0607794	1.21624	CDC20, KIF23
		Cell cycle	2	50	0.0984546	1.00676	CDC20, KIF23
C	III	Cell cycle	3	42.8571	0.0107525	1.96849	ANLN, DBF4, CCNE1
		Cell division	2	28.5714	0.0992378	1.00332	ANLN, CCNE1
* Genes in the A-III, B-I, B-II, B-III, and C-II association have no enrichment in gene ontology terms.

## Sheet: D. DGIdb drug-gene interaction
Gene	Drug	PMIDs
AK1	CHEMBL437508	17139284|17016423
ALOX5	HYPERFORIN	11752352
ALOX5	SULFASALAZINE	6428914|2882965|6131674
ALOX5	ZILEUTON	11529688|10377029|8058773|19645854|24697244|11454666|8826571|10694244|11752352|11561080|10322101|17394438|20436887|19492852|25686392
ALOX5	DIETHYLCARBAMAZINE	8606397|1886988|3004501|1400062|11752352|10518442
ALOX5	MESALAMINE	6428914|2882965|6131674
ALOX5	MINOCYCLINE	17506934|15371729|16574083
ALOX5	MECLOFENAMIC ACID	1539679|3020588
ALOX5	MECLOFENAMATE SODIUM
ALOX5	PF-4191834
ALOX5	BALSALAZIDE DISODIUM
ALOX5	BALSALAZIDE	1359745|19743890
ALOX5	MASOPROCOL	11277534|11752352|15694390|15098224|15379894|11318430
ALOX5	OLSALAZINE SODIUM
ALOX5	DIACEREIN	22449441
ALOX5	MORNIFLUMATE
ALOX5	FOSTAMATINIB	26516587
ALOX5	MONTELUKAST	15474500
ALOX5	RHEIN	22449441
ALOX5	5-OXO-ETE	24924423
ALOX5	DARBUFELONE
ALOX5	METHOTREXATE	8151588
ALOX5	MELATONIN	10668425
ALOX5	( )-ALPHA-TOCOPHERYL SUCCINATE	16531984
ALOX5	RESVERATROL	10491155
ALOX5	CHEMBL502496	24231650
ALOX5	CHEMBL416038	24231650
ALOX5	VITAMIN E	16531984
ALOX5	RILOPIROX
ALOX5	TEPOXALIN
ALOX5	ATRELEUTON
ALOX5	TENIDAP
ALOX5	TOCOPHEROL ACETATE	16531984
ALOX5	LICOFELONE	17015640|11752352
ALOX5	SILYBIN A
ALOX5	CHEMBL73148
ALOX5	TIPELUKAST
ALOX5	6BIO	24697244
ALOX5	ACACETIN	24368208
APAF1	AMINODIMETHOXYQUINAZOLINYLPIPERAZINE
APAF1	PYRONIN Y
APAF1	CHEMBL578905
APAF1	CEFIXIME
APAF1	CHEMBL1098875
APAF1	DOXORUBICIN HYDROCHLORIDE
APAF1	CHEMBL299853
APAF1	CHEMBL602990
APAF1	CHEMBL86464
APAF1	CALANOLIDE A
APAF1	ALEXIDINE HYDROCHLORIDE
APAF1	CHEMBL582722
APAF1	CHEMBL599924
APAF1	CHEMBL601757
APAF1	METHYLTHIONINIUM CHLORIDE
APAF1	ADENOSINE TRIPHOSPHATE	10935465|17139284|17016423
APAF1	CHEMBL586031
APAF1	CHEMBL600313
APAF1	CHEMBL1481509
APAF1	CHEMBL600175
APAF1	CHEMBL1989853
APAF1	CHEMBL581868
APAF1	ROEMERINE
APAF1	CHEMBL585656
APAF1	CHEMBL600336
APAF1	TANSHINONE IIA
APAF1	CHEMBL1576310
APAF1	CALMIDAZOLIUM CHLORIDE
APAF1	CHEMBL1498652
APAF1	CHEMBL592115
APAF1	CHEMBL584626
APAF1	CHEMBL81782
APAF1	CHEMBL429095
APAF1	CHEMBL527336
APAF1	FLUPIRTINE MALEATE
APAF1	SCOULERINE
APAF1	BENZETHONIUM CHLORIDE
APAF1	CHEMBL590691
APAF1	9,10-PHENANTHRENEQUINONE
APAF1	THONZONIUM BROMIDE
APAF1	CHEMBL578944
APAF1	METHYLBENZETHONIUM CHLORIDE
APOBEC1	ZINC CHLORIDE	27869537
BAX	BORTEZOMIB
BAX	CIPROFLOXACIN	10741713|12632069
BAX	PRASTERONE	9177459
BAX	ERYTHROMYCIN	17007374
BAX	DOXORUBICIN	12040435
BAX	FLUOROURACIL	15641988
BAX	DACARBAZINE	14512787
BAX	LEVODOPA	15672541
BAX	ETOPOSIDE	15454884
BAX	FLUDARABINE	12040435
BAX	ANDROSTENEDIONE	15590985
BAX	VINORELBINE	11720482
BAX	ESTRAMUSTINE	15869997
BAX	RETINOL	17202653
BAX	ATENOLOL	16995309
BAX	PRAVASTATIN	16540096
BAX	KERACYANIN	17360708
BAX	OXALIPLATIN	15545975|14985457
BAX	ANDROSTANOLONE	15517879
BAX	BCG VACCINE	9393826
BAX	QUERCETIN	15741050
BAX	LAPACHONE	15753997
BAX	METHOTREXATE	11237386
BAX	CYCLOPHOSPHAMIDE	14767525
BAX	MITOXANTRONE	14767525|11839668
BAX	SULFORAPHANE	15753404
BAX	NALTREXONE	16716514
BAX	PREDNISOLONE	12730678
BAX	CAMPTOTHECIN	9398050
BAX	ROFECOXIB	14627349
BAX	ERBITUX	12850474
BAX	O-CHLOROACETYLCARBAMOYLFUMAGILLOL	10481942
BAX	MEDROXYPROGESTERONE ACETATE	15885761
BAX	BICALUTAMIDE	11845989
BAX	CARVEDILOL	16759520|12973927
BAX	CILMOSTIM	10770207
BAX	PROCARBAZINE	11839668
BAX	SIROLIMUS	15782132
BAX	PHENYLEPHRINE	10220693
BAX	CISPLATIN	15790433
BAX	OXYTOCIN	15590985
BAX	DOCETAXEL	15641988
BAX	VERAPAMIL	9354939
BAX	SODIUM CHLORIDE	15641688
BAX	LEUCOVORIN	11237386
BAX	MELATONIN	15205854
BAX	PHENOBARBITAL	9230198
BAX	NICOTINE	15225679
CCNE1	AMG-900
CCNE1	ALISERTIB
CCNE1	DINACICLIB	27663592
CCNE1	PALBOCICLIB	25557169|27020857|30807234
CCNE1	FULVESTRANT	30807234
CDKN1A	CLADRIBINE	12473386
CDKN1A	DEOXYCYTIDINE	16276353
CDKN1A	ACETAMINOPHEN	16330492
CDKN1A	CARBOPLATIN	12168940
CDKN1A	ROMIDEPSIN	15014036
CDKN1A	MELPHALAN	11507071
CDKN1A	FLUTAMIDE	16281084
CDKN1A	DIAZIQUONE	8943236
CDKN1A	VINBLASTINE	8763853
CDKN1A	PACLITAXEL	12574211
CDKN1A	FLUOROURACIL	24708484|15067352
CDKN1A	CELECOXIB	22336956
CDKN1A	DICUMAROL	9343371
CDKN1A	EPOETIN BETA	11023508
CDKN1A	PENTETIC ACID	9343371
CDKN1A	NICOTINE	16011614
CDKN1A	IRINOTECAN HYDROCHLORIDE	12032863
CDKN1A	CYCLOSPORINE	11827957
COL6A6	COLLAGENASE CLOSTRIDIUM HISTOLYTICUM
COL6A6	OCRIPLASMIN
CSNK1G1	VORUCICLIB
CSNK1G1	CHIR-99021
CSNK1G1	LINIFANIB
CSNK1G1	(RS)-ROSCOVITINE
CSNK1G1	CHEMBL311228	10592235
CSNK1G1	ALSTERPAULLONE
CSNK1G1	PF-00562271
CSNK1G1	ILORASERTIB
CSNK1G1	CHEMBL225519
CSNK1G1	TAK-715
CSNK1G1	CYC-116
CSNK1G1	CENISERTIB
CXCL10	NI-0801
CXCL10	REGRAMOSTIM	11591765
CXCL10	METHYLPREDNISOLONE	17220550
CXCL10	ANTIBIOTIC	10634213
CXCL10	RITONAVIR	11141242
CXCL10	STAVUDINE	11141242
CXCL10	ATORVASTATIN	10559511
CXCL10	ATROPINE	15315164
CXCL10	TESTOSTERONE	9681518
CXCL10	OXALIPLATIN	16101140
CXCL10	ELDELUMAB
CXCL10	ZIDOVUDINE	11141242
CXCL10	CLOVE OIL	28407719
DCXR	SODIUM BETA-NICOTINAMIDE ADENINE DINUCLEOTIDE PHOSPHATE	10592235|17139284|17016423
EPHA2	DORSOMORPHIN
EPHA2	DASATINIB	19010823|19861960|20360610|20072833|18047674|17139284|17016423
EPHA2	VANDETANIB
EPHA2	REGORAFENIB
EPHA2	FOSTAMATINIB	26516587
EPHA2	RG-1530
EPHA2	TOZASERTIB
EPHA2	R-406
EPHA2	PF-00562271
EPHA2	MLN-8054
EPHA2	SORAFENIB
EPHA2	LINIFANIB
EPHA2	OSI-632
EPHA2	SNS-314
EPHA2	ALISERTIB
EPHA2	CYC-116
EPHA2	LITHOGLYCOCHOLATE	23489211
EPHA2	ILORASERTIB
EPHA2	CHEMBL578061
ERCC5	PLATINUM	22158331
FAS	CHOLECALCIFEROL	9811059
FAS	EDELFOSINE	16540473
FAS	DAUNORUBICIN	10216102
FAS	TESTOSTERONE	10809356
FAS	AMMONIUM TRICHLOROTELLURATE	9759874
FAS	VESNARINONE	9226479
FAS	ATORVASTATIN	16796407
FAS	PROGESTERONE	14659903
FAS	FLOXURIDINE	11115403
FAS	TENIPOSIDE	9543255
FAS	CYCLOPHOSPHAMIDE	11437491
FAS	CISPLATIN	9935158
FAS	BCG VACCINE	11359651
FAS	OFRANERGENE OBADENOVEC
FAS	LITHIUM	15475000
FAS	ASPIRIN	15200494
FAS	FLUOROURACIL	12845662
FAS	THROMBIN	16271051
FAS	ASUNERCEPT
GCLM	CYSTEINE	15695431
GCLM	CISPLATIN	10399958
GCLM	SULFORAPHANE	11535546
GCLM	MELATONIN	10515588
GCLM	GLUTAMIC ACID	17000861
GDF15	ETOPOSIDE	10618379
GDF15	CALCITRIOL	15386353
GDF15	RESVERATROL	11895857
GDF15	INDOLE-3-CARBINOL	15670751
GDF15	DICLOFENAC	15555568
ICAM1	ENLIMOMAB PEGOL
ICAM1	BI-505
ICAM1	NAFAMOSTAT	25954127
ICAM1	ALICAFORSEN
ICAM1	HYALURONAN
ICAM1	HYALURONATE SODIUM
ICAM1	NATALIZUMAB	11752352
ICAM1	LIFITEGRAST
IKBKE	AMLEXANOX
IKBKE	FOSTAMATINIB	26516587
IKBKE	GEFITINIB	31664190
IKBKE	PD-0166285
IKBKE	CHEMBL1997335
IKBKE	ADAVOSERTIB
IKBKE	DOVITINIB
IKBKE	CYC-116
IKBKE	CHEMBL379975
IKBKE	CENISERTIB
IKBKE	TAE-684
IKBKE	ILORASERTIB
IKBKE	R-406
ITGAV	CILENGITIDE	24095096
ITGAV	ABITUZUMAB
ITGAV	ETARACIZUMAB
ITGAV	STX-100
ITGAV	ABCIXIMAB
ITGAV	INTETUMUMAB
ITGAV	LEVOTHYROXINE	26303085|17983645
ITGAV	IMGN-388
ITGAV	CYPATE	22871580
ITGAV	GLPG-0187
ITGAV	VOLOCIXIMAB
ITGAV	ANTI-THYMOCYTE GLOBULIN (RABBIT)	12586600
LPIN1	ROSIGLITAZONE	18693052
MAPKAPK3	CHEMBL226471	10592235
MAPKAPK3	LAUROGUADINE
MAPKAPK3	CHEMBL226403	10592235
MDM2	ZINC CHLORIDE	16965791
MDM2	RO-5045337
MDM2	METHYLDOPA	16965791
MDM2	PEMBROLIZUMAB	28351930
MDM2	IDASANUTLIN
MDM2	SERDEMETAN
MDM2	IPILIMUMAB	28351930
MDM2	HELENALIN
MDM2	GAMBOGIC ACID
MDM2	NIVOLUMAB	28351930
MDM2	LISSOCLINIDINE B	18977148
MDM2	MANGOSTIN
MDM2	DIPLAMINE B	18977148
MDM2	MILADEMETAN
MDM2	CISPLATIN
MDM2	THIRAM
MDM2	CHEMBL35482	15385570
MDM2	NUTLIN-3	14704432|21058726|21314128|24268795|19928922
MDM2	NUTLIN-2	17139284|17016423
MDM2	CHEMBL1492017
MDM4	EPIRUBICIN	24958282
MDM4	NIVOLUMAB	28351930
MDM4	DOCETAXEL	24958282
MDM4	PEMBROLIZUMAB	28351930
MDM4	ATEZOLIZUMAB	28351930
MMP2	ILOMASTAT
MMP2	CGS-27023A
MMP2	CAPTOPRIL	17308006|10328230|12381651|19057128|15993560|20184869
MMP2	MARIMASTAT	15748894|10460642|11790786|11752352|12527923|15056115
MMP2	TANOMASTAT
MMP2	S-3304
MMP2	PRINOMASTAT
MMP2	LETROZOLE	12569569
MMP2	REBIMASTAT	15041713
MMP2	OBOVATAL	17428670
MMP2	PERFOSFAMIDE	17046572
MMP2	RAMIPRIL	16166267
MMP2	RESVERATROL	16084059
MMP2	ZILEUTON	24074025
MMP2	CYCLOSPORINE	12639820
MMP2	ACETAZOLAMIDE	24074025
MMP2	SIMVASTATIN	16436088
MMP2	PRAVASTATIN	15842807
MMP2	CHEMBL1233506	17139284|17016423
MMP2	CHLORHEXIDINE	10225852
MMP2	FILGRASTIM	11391619
MMP2	ENDOSTATIN	10592235
MMP2	ALDESLEUKIN	8938794
MMP2	DEMETHYLWEDELOLACTONE	22926226
MMP2	VINBLASTINE	10590059
MMP2	PACLITAXEL	9174131
MMP2	DEFEROXAMINE	24074025
MMP2	INCYCLINIDE
MMP2	BEVACIZUMAB	26921265
MMP2	STREPTOZOCIN	9394952
MMP2	HALOFUGINONE	11099465
NOTCH1	RG-4733	27154916
NOTCH1	NIROGACESTAT	26202948|26407235|25564152|23868008
NOTCH1	RIBOCICLIB	28151717
NOTCH1	MERCAPTOPURINE	28151717
NOTCH1	CRENIGACESTAT
NOTCH1	METHOTREXATE	28151717
NOTCH1	HYDROCORTISONE	11948681
NOTCH1	ASPARAGINASE	28151717
NOTCH1	PACLITAXEL	25104330
NOTCH1	BRONTICTUZUMAB	23774673
NOTCH1	DOCETAXEL	26202948
NOTCH1	PREDNISOLONE	28151717
NOTCH1	EVEROLIMUS	28151717
NOTCH1	WNT-974	24277854
NOTCH1	TEMOZOLOMIDE	27154916
NOTCH1	DEXAMETHASONE	28151717
NOTCH1	BORTEZOMIB	28151717
P2RX7	CYCLIC ADENOSINE MONOPHOSPHATE
P2RX7	AZD9056
P2RX7	GSK1482160
P2RX7	CHELERYTHRINE
P2RX7	ADENOSINE TRIPHOSPHATE
P2RX7	EVT401
P2RX7	IVERMECTIN
P2RX7	CE-224535
P2RX7	CLEMASTINE
P2RX7	FENTANYL
P2RX7	JNJ-54175446
PLK2	ONVANSERTIB
PLK2	BI-2536
PLK2	FOSTAMATINIB	26516587
PLK2	WORTMANNIN	17135248
PLPBP	PYRIDOXAL PHOSPHATE	31825581
PLPBP	PROLINE	17139284|17016423
POLK	MAREIN
POLK	HYPERICIN
POLK	MITOXANTRONE HYDROCHLORIDE
POLK	GOSSYPOL
POLK	CHEMBL322970
POLK	SENNOSIDE B
POLK	GALUTEOLIN
POLK	QUERCETIN
POLK	CHEMBL1257092
POLK	RAFOXANIDE
POLK	RHEIN
POLK	4-AMINOPHENOL
POLK	GALLIC ACID
POLK	STREPTONIGRIN
POLK	DAUNORUBICIN HYDROCHLORIDE
POLK	OXIDOPAMINE
POLK	TANSHINONE I
POLK	CARBOPLATIN
POLK	ISOTHYMONIN
POLK	PICEATANNOL
POLK	7,8-DIHYDROXYFLAVONE
POLK	CHEMBL601364
POLK	DIHYDROGAMBOGIC ACID
POLK	AMPICILLIN SODIUM
POLK	CARBOFENOTION
POLK	CHEMBL151146
POLK	SCLEROTIORIN
POLK	MITOXANTRONE
POLK	RHAMNETIN
POLK	CHEMBL222556
POLK	PRAZOSIN HYDROCHLORIDE
POLK	TYRPHOSTIN 23
POLK	PHYSODIC ACID
POLK	FLAVANONE
POLK	QUERCITRIN
POLK	EVANS BLUE
POLK	ENTACAPONE
POLK	TYRPHOSTIN 25
POLK	CADMIUM ACETATE
POLK	CHEMBL515252
POLK	REVERSETRIIODOTHYRONINE
POLK	PLUMBAGIN
POLK	PHANQUONE
POLK	CHEMBL166486
POLK	PENICILLIOL B	19223184
POLK	HISPIDIN
POLK	OXIDOPAMINE HYDROCHLORIDE
POLK	GARCINONE E
POLK	PENTAMIDINE ISETHIONATE
POLK	STICTIC ACID
POLK	CHARTREUSIN
POLK	ERYTHROSINE
POLK	DAPHNETIN
POLK	LAVENDUSTIN B
POLK	(-)-EPICATECHIN
POLK	CHEMBL68534
POLK	PROTOPORPHYRIN
POLK	NORDEFRIN
POLK	MORIN
POLK	SULFURETIN
POLK	IRETOL
POLK	ENOXOLONE
POLK	CHEMBL19954
POLK	LUTEOLIN
POLK	AMPICILLIN
POLK	GW7647
POLK	PYROGALLOL
POLK	AMINACRINE
POLK	MANUMYCIN A
POLK	CHEMBL106525
POLK	LOMOFUNGIN
POLK	CHEMBL68096
POLK	CHEMBL525103
POLK	IODOPHTHALEIN
POLK	ROSE BENGAL
POLK	ESTRAMUSTINE
POLK	TETRAIDOFLUORESCEIN
POLK	APIGENIN
POLK	MYRICETIN
POLK	IRIGINOL HEXAACEATATE
POLK	TAXIFOLIN
POLK	SURAMIN HEXASODIUM
POLK	PENICILLIOL A	19223184
POLK	DEXKETOPROFEN
POLK	FURAMIDINE
POLK	ESCULETIN
POLK	FUMARPROTOCETRARIC ACID
POLK	FLAVANOMAREIN
POLK	CHEMBL484640
POLK	CHEMBL258756
POLK	LEVONORDEFRIN
POLK	CHEMBL1726814
POLK	LINOLENIC ACID
POLK	CHEMBL67535
POLK	HOMIDIUM
POLK	FRAXETIN
POLK	CONGO RED
POLK	3-O-METHYLQUERCETIN
POLK	CHEMBL1534034
POLK	ETHACRIDINE LACTATE
POLK	ANAZOLENE
POLK	NORSTICTIC ACID
POLK	METHYL 7-DESHYDROXYPYROGALLIN-4-CARBOXYLATE
POLK	WEDELOLACTONE
POLK	ISOORIENTIN
POLK	LAVENDUSTIN A
POLK	TYRPHOSTIN 51
POLK	EMODIC ACID
POLK	PENTAMIDINE ISETHIONATE
POLK	INDOCYANINE GREEN
POLK	CEPHALOTHIN
POLK	STALLIMYCIN
POLK	CHEMBL124006
POLK	BAICALEIN
POLK	ROBINETIN
POLK	PHENYLSTIBONIC ACID
POLK	ALAZANINE
POLK	CATECHOL
POLK	ACETOSIDE
POLK	PROFLAVINE
POLK	CHEMBL122701
POLK	CHEMBL234338
POLK	EUPAFOLIN
POLK	3,5-DINITROCATECHOL (OR-486)
POLK	EPINEPHRINE
POLK	FISETIN
POLK	TRICETIN
POLK	AMENTOFLAVONE
POLK	PURPUROGALLIN
POLK	CHEMBL242171
POLK	OXYTETRACYCLINE HYDROCHLORIDE
POLK	CEFAMANDOLE SODIUM
POLK	NORDIHYDROGUAIARETIC ACID
POLK	METHYLDOPA
POLK	CHEMBL516616
POLK	QUINACRINE
POLK	PROTOPORPHYRIN DISODIUM
POLK	CATECHIN
POLK	IDARUBICIN
POLK	QUINALIZARIN
POLK	PYRONIN Y
POLK	NBQX
POLK	CROCIN
POLK	LEVODOPA
POLK	CARMINE
POLK	CEFIXIME
POLK	TANSHINONE IIA SULFONATE
POLK	CHEMBL522983
POLK	PURPURIN
POLK	CHEMBL505670
POLK	ARACHIDONOYL GABA
POLK	DAUNORUBICIN
POLK	PINAFIDE
POLK	CIMETIDINE
POLK	CHEMBL1364172
POLK	MONTELUKAST SODIUM
POLK	METHYLENE BLUE
POLK	SHIKONIN
POLK	CHEMBL1527
POLK	7-NITROINDAZOLE
POLK	TETROQUINONE
POLK	CHEMBL343002
POLK	MESALAMINE
POLK	CEFOTETAN
POLK	AURINTRICARBOXYLIC ACID
POLK	FLUORESCEIN
POLK	PIRARUBICIN
POLK	TRYPAN BLUE
POLK	CHEMBL189753
POLK	ANTHRALIN
POLK	SLAZINIC ACID
POLK	CHEMBL578741
POLK	CHEMBL599013
POLK	HYDROXYZINE PAMOATE
POLK	CHEMBL483206
POLK	3-METHOXYCATECHOL
POLK	ACRISORCIN
POLK	CHEMBL450802
POLK	ERBSTATIN
POLK	BISANHYDRORUTILANTINONE
POLK	CHEMBL477936
POLK	CEFSULODIN SODIUM
POLK	OXYTETRACYCLINE
POLK	CHEMBL1476646
POLK	SURAMIN
POLK	2,3-DIHYDROXY-4-METHOXY-4'-ETHOXYBENZOPHENONE
POLK	CHEMBL1601846
POLK	CALMIDAZOLIUM CHLORIDE
POLK	L-690330
POLK	ACID BLUE 129
POLK	DIOTYROSINE
POLK	2,3,4-TRIHYDROXY-4'-ETHOXYBENZOPHENONE
POLK	AMARANTH
POLK	LIPOIC ACID, ALPHA
POLK	CARMINIC ACID
POLK	CHEMBL29097
POLK	2,3,4'-TRIHYDROXY-4-METHOXYBENZOPHENONE
POLK	CHEMBL1451216
POLK	CARUBICIN
POLK	LAVENDUSTIN C
POLK	METHACYCLINE HYDROCHLORIDE
POLK	DITHIAZANINE
POLK	SULFOBROMOPHTHALEIN
POLK	QUERCETIN DIHYDRATE
POLK	RUTIN
POLK	CHEMBL536151
POLK	ACRIFLAVINE
POLK	CHEMBL463783
POLK	NAVITOCLAX
POLK	GOSSYPETIN
POLK	BUTEIN
POLK	FAGARONINE
POLK	PINOPHILIN A	22264170
POLK	CHEMBL146710
POLK	3,4-DIDESMETHYL-5-DESHYDROXY-3'-ETHOXYSCLEROIN
POLK	L-NOREPINEPHRINE
POLK	CHEMBL462314
POLK	DOXORUBICIN
POLK	CHEMBL515505
POLK	CEFOTIAM HYDROCHLORIDE
POLK	CHEMBL458328
POLK	CHEMBL585591
POLK	CHEMBL244707
POLK	RACEPINEPHRINE
POLK	IRIGENOL
POLK	ELLAGIC ACID
POLK	CHEMBL461579
POLK	DIOSMIN
POLK	NOREPINEPHRINE
POLK	ISOKAEMPFERIDE
POLK	ORTHO-PHTHALALDEHYDE
POLK	DEMECLOCYCLINE HYDROCHLORIDE
POLK	GAMOLENIC ACID
POLK	5,7-DIHYDROXYISOFLAVONE
POLK	CEFOTAXIME SODIUM
POLK	ARACHIDONIC ACID
POLK	DIENOCHLOR
POLK	CHEMBL56393
POLK	HOMIDIUM BROMIDE
POLK	CHEMBL307893
POLK	PYROGALLOL RED
POLK	PIRENOXINE
POLK	CHEMBL482050
POLK	CHEMBL225513
POLK	TYRPHOSTIN 47
POLK	9-AMINOCAMPTOTHECIN
POLK	ERUCIC ACID
POLK	JUGLONE	21903399
POLK	ASTERRIC ACID
POLK	CHEMBL533293
POLK	KOPARIN
POLK	IDARUBICIN HYDROCHLORIDE
POLK	HAEMATOXYLIN
POLK	AMOXICILLIN
POLK	ARACHIDONOYL GLYCINE
POLK	CHEMBL521171
POLK	CHEMBL296407
POLK	RESVERATROL
POLK	AMINOQUINURIDE
POLK	QUINACRINE DIHYDROCHLORIDE
POLK	DAPHNORIN
POLK	CEPHAPIRIN SODIUM
POLK	PROSTAGLANDIN B1
PPM1D	DOXORUBICIN	25466181
PRKD2	QUERCETIN
PRKD2	BRYOSTATIN
PRKD2	GSK-269962A
PRKD2	CYC-116
PRKD2	CHEMBL541400
PRKD2	GW441756X
PRKD2	GO-6976
PRKD2	AZD-1080
PRKD2	RUCAPARIB
PRKD2	R-406
PRKD2	DORAMAPIMOD
PRKD2	CENISERTIB
PRKD2	CHEMBL225519
PRKD2	CEDIRANIB
PRKD2	CHEMBL210618
PRKD2	SNS-314
PRKD2	TOZASERTIB
PRKD2	DOVITINIB
PRKD2	LAUROGUADINE
PRKD2	BMS-345541
PRKD2	TAE-684
PRKD2	FASUDIL
PRKD2	PF-00562271
PRKD2	ERLOTINIB
PRKD2	SP-600125
PRKD2	R-1487
PRKD2	VX-702
PRKD2	GEFITINIB
PRKD2	SB-203580
PRKD2	TAK-715
PRKD2	CHEMBL365617
PRKD2	SB-220025
PRKD2	ILORASERTIB
PROS1	MENADIONE	12033454|8161215
PROS1	MENADIOL SODIUM DIPHOSPHATE
PROS1	AVATROMBOPAG
PROS1	PROGESTERONE
PROS1	ESTRADIOL
PROS1	LUSUTROMBOPAG
PROS1	WARFARIN
PTP4A3	EMODIN	22137788
PTP4A3	CETUXIMAB	23867504
RAP2A	CHEMBL384759	17139284|17016423
RAP2A	GUANOSINE TRIPHOSPHATE	17139284|17016423
RHBDF2	MORPHINE	21622719
RHBDF2	OXYCODONE	21622719
RHBDF2	FENTANYL	21622719
SDC1	HEPARIN	11333985
SDC1	INDATUXIMAB RAVTANSINE
SMARCA2	CHEMBL580076
SMARCA2	CHEMBL583824
SMARCA2	AMINACRINE HYDROCHLORIDE
SMARCA2	CHEMBL19954
TNFRSF18	TRX-518
TNFSF4	OXELUMAB
TNFSF4	EFIZONERIMOD ALFA
TRPM2	ECONAZOLE
TRPM2	CLOTRIMAZOLE
TRPM2	NADIDE
TRPM2	MICONAZOLE
TUBB6	BRENTUXIMAB VEDOTIN
TUBB6	FOSBRETABULIN DISODIUM
TUBB6	LEXIBULIN
TUBB6	IXABEPILONE
TUBB6	VINORELBINE TARTRATE
TUBB6	VINBLASTINE SULFATE
TUBB6	INDIBULIN
TUBB6	CROLIBULIN
TUBB6	TRASTUZUMAB EMTANSINE
TUBB6	CABAZITAXEL
TUBB6	VINFLUNINE
TUBB6	VINCRISTINE SULFATE
TUBB6	ERIBULIN MESYLATE
TUBB6	DOCETAXEL
TUBB6	PLINABULIN
TUBB6	COLCHICINE	23750455|25805446|24502232|25061803|25937236|24773591|25938266
TUBB6	PACLITAXEL	23631389|25369367|25768699|24457094|22595423|23313639|17887662|23387901|19758808|23725535|24953821
TUBB6	ARTENIMOL	26340163
TUBB6	CHEMBL2036119	22543234
TUBB6	CHEMBL1935538	22435708
TUBB6	COMBRETASTATIN A4	23631389|16913727|22543234|25584687|24669888|17765552|25192811
TUBB6	ZAMPANOLIDE	19877653
TUBB6	MAYTANSINE	563462
TUBB6	VERUBULIN
TUBB6	CYCLOSTREPTIN	17206139
TUBB6	LARGAZOLE	20491440
TUBB6	DAVUNETIDE
TUBB6	ABT-751	25468039
TUBB6	FOSBRETABULIN TROMETHAMINE
TUBB6	CHEMBL1795737	21664138
TUBB6	VINORELBINE	25768699
TUBB6	CHEMBL2036124	22543234
TUBB6	VINCRISTINE	16539377|21664138|23916255
TUBB6	CHEMBL453818	12141877
TUBB6	PACLITAXEL POLIGLUMEX
TUBB6	CURCUMIN	23830698
TUBB6	SAGOPILONE
TUBB6	NOCODAZOLE	21194809|25815147|25369367|25262051|23313639
TUBB6	VORINOSTAT	20491440
TUBB6	VINBLASTINE	23708010|23916255
TUBB6	PODOFILOX	17765552|24953821|21402478
TUBB6	MAYTANSINOL	563462
UTRN	ZINC CHLORIDE	17009962
UTRN	EZUTROMID
UTRN	METHYLDOPA	17009962
